# Supplementary material for: Respective impact of implementation of prevention strategies, colonization with multiresistant bacteria and antimicrobial use on the risk of early- and late-onset VAP: An analysis of the OUTCOMEREA network
Source: PLoS One. 2017 Nov 29;12(11):e0187791. doi: 10.1371/journal.pone.0187791 (PMC5706682; doi:10.1371/journal.pone.0187791)
Supplement: S1 File — (CSV) [file pone.0187791.s001.csv]

ID_patient	gender	D_VMI	time	Hepatic_CD	Cardiovascular_CD	Respiratory_CD	Renal_CD	Immunodeficiency_CD	Respiratory_distress	COPD_exacerbation	pneumonia	SAPSII	Effective_Glasgow	Period	ESBL_PE	MDRPA	Acinetobacter_baumannii	MRSA	Unplanned_extubation	Chest_tube	Intra_hospital_transport	Enteral_feeding	cephalosporins	Blactamase_inhibitor	Other_penicillins	Penems	Fluoroquinolones	Aminoglycosides	Imidazole	Vancomycin	Other_antibacterial
1	1	2	4	0	0	0	0	0	0	0	0	47	4	before 2001	0	0	0	0	0	0	1	0	0	0	0	1	0	1	0	0	0
2	0	1	4	0	0	0	0	0	1	0	0	58	4	before 2001	0	0	0	0	0	0	1	0	0	0	0	0	0	0	0	0	0
3	0	1	3	0	0	0	0	0	1	0	1	33	3	before 2001	0	0	0	0	0	1	1	0	1	0	0	0	0	0	1	0	0
4	1	1	4	0	0	1	0	0	0	0	0	45	4	before 2001	0	0	0	0	0	1	1	0	0	0	0	0	0	0	0	0	0
5	1	1	4	0	0	0	0	0	0	0	0	59	3	before 2001	0	0	0	0	0	0	0	0	0	1	0	0	1	0	1	1	0
6	1	1	2	0	0	0	0	0	0	0	1	27	10	before 2001	0	0	0	0	1	0	0	1	0	1	0	0	0	0	0	0	0
7	0	3	4	0	0	0	0	0	1	0	1	37	6	before 2001	0	0	0	0	0	0	0	1	0	0	0	0	0	0	0	0	0
8	0	1	2	0	0	0	0	0	0	0	0	66	4	before 2001	0	0	0	0	0	0	0	1	0	0	0	0	0	0	0	0	0
9	1	3	4	0	0	0	0	0	0	0	0	50	3	before 2001	0	0	0	0	0	0	1	0	0	1	0	0	0	0	0	0	0
10	1	1	1	0	0	0	0	0	0	0	0	44	7	before 2001	0	0	0	1	0	0	1	1	0	0	0	0	0	0	0	0	0
11	1	1	4	0	0	0	0	0	0	0	0	31	6	before 2001	0	0	0	0	0	0	0	0	0	1	0	0	0	0	0	0	0
12	1	1	4	0	0	0	0	0	0	0	0	13	3	before 2001	0	0	0	0	0	1	0	0	0	1	0	0	0	0	0	0	1
13	1	1	4	0	0	0	0	0	0	0	1	76	3	before 2001	0	0	0	0	0	0	0	0	1	0	0	0	0	0	1	0	1
14	1	2	4	0	1	0	0	0	1	0	0	53	15	before 2001	0	0	0	0	0	0	0	1	1	0	0	0	0	1	0	0	1
15	1	1	4	0	1	0	0	0	0	0	0	59	6	before 2001	0	0	0	0	0	0	0	0	1	0	0	0	1	0	0	0	0
16	1	1	1	0	0	0	1	0	0	0	0	55	6	before 2001	0	0	0	0	0	1	1	0	0	0	0	0	0	0	0	0	1
17	0	1	4	0	0	0	0	0	0	0	0	51	4	before 2001	1	0	1	0	0	0	0	0	0	1	0	0	0	0	0	0	1
18	0	1	4	0	0	0	0	0	0	0	0	98	3	before 2001	0	0	0	0	0	0	1	0	0	1	0	0	0	1	0	0	0
19	0	1	4	0	0	0	0	0	0	0	0	33	6	before 2001	0	0	0	0	0	0	1	0	0	1	0	0	0	0	0	0	0
20	1	2	2	0	0	0	0	1	1	0	0	30	11	before 2001	0	0	0	0	0	0	0	0	0	0	0	0	0	0	0	0	1
21	1	1	4	0	0	0	0	0	1	0	1	44	3	before 2001	0	0	0	0	0	0	0	0	0	1	0	0	0	0	0	0	0
22	1	1	4	0	0	0	1	0	0	0	0	58	6	before 2001	0	0	0	0	0	0	0	0	0	1	0	0	0	1	0	1	0
23	1	1	4	1	0	0	0	0	0	0	0	64	4	before 2001	0	0	0	0	0	0	0	0	0	1	0	0	0	0	0	0	0
24	1	1	4	0	0	0	0	0	0	0	0	65	3	before 2001	0	0	0	0	0	0	0	0	1	0	0	0	0	0	0	0	0
25	0	2	1	0	1	0	0	0	0	0	0	78	3	before 2001	0	0	0	1	0	0	0	0	1	0	0	0	1	0	0	0	0
26	0	1	3	0	0	0	0	0	0	0	0	45	3	before 2001	0	0	0	0	0	0	0	0	0	1	0	0	0	0	0	0	0
27	1	4	4	0	1	0	0	0	1	0	0	25	3	before 2001	0	0	0	0	0	1	1	0	0	1	0	0	0	0	0	0	0
28	0	2	2	0	0	1	0	0	0	1	0	37	11	before 2001	0	0	0	1	0	0	0	0	0	0	0	0	0	0	0	0	0
29	1	1	1	0	0	0	0	0	0	0	0	29	6	before 2001	0	0	0	0	0	0	0	0	0	0	0	0	0	0	0	0	0
30	0	1	4	0	0	0	0	0	0	0	0	40	10	before 2001	0	0	0	0	0	0	0	0	0	0	0	0	0	0	0	0	0
31	0	3	4	0	0	0	0	0	1	0	0	52	3	before 2001	0	0	0	0	0	0	1	0	0	1	0	0	0	1	0	0	0
32	1	1	3	0	0	0	0	0	1	0	0	39	6	before 2001	0	0	0	0	0	0	0	0	0	0	0	0	0	0	0	0	1
33	0	1	2	0	0	0	0	0	0	0	0	43	4	before 2001	0	0	0	0	0	0	0	0	0	0	0	0	0	0	0	0	1
34	1	1	4	0	0	1	0	0	1	1	0	32	4	before 2001	0	0	0	1	0	0	0	0	0	0	0	0	0	0	0	0	1
35	1	3	4	0	0	0	0	0	0	0	0	32	8	before 2001	0	0	0	0	0	0	1	1	0	1	0	0	0	0	0	0	0
36	1	1	4	0	0	0	0	0	0	0	0	51	4	before 2001	0	0	0	0	0	0	0	0	0	0	0	0	0	0	0	0	0
37	1	1	4	0	1	1	0	0	1	0	1	87	3	before 2001	0	0	0	0	0	0	0	0	1	0	1	0	0	1	0	0	0
38	1	8	4	0	0	0	0	0	0	0	0	51	4	before 2001	0	0	0	0	0	0	0	0	0	0	1	1	0	1	0	1	1
39	1	8	4	0	0	0	0	0	1	0	1	26	6	before 2001	0	0	0	0	0	0	0	1	1	0	0	0	0	0	1	0	0
40	1	5	3	0	0	0	0	0	0	0	0	52	4	before 2001	0	0	0	1	0	0	0	1	0	0	1	0	0	0	0	0	1
41	0	4	4	0	0	0	0	0	0	0	0	50	6	before 2001	0	0	0	0	0	0	0	0	0	0	1	0	1	1	0	0	0
42	0	1	1	0	0	0	0	1	0	0	0	38	13	before 2001	0	0	0	0	0	0	1	0	0	0	0	0	0	0	0	0	0
43	0	1	4	0	0	0	0	0	0	0	1	45	4	before 2001	0	1	1	1	0	0	1	0	0	0	0	1	0	1	0	0	0
44	1	1	4	0	0	0	0	0	1	0	1	44	7	before 2001	0	0	0	0	0	0	1	0	0	0	1	0	0	0	0	0	1
45	1	1	4	0	0	0	0	1	0	0	0	91	3	before 2001	0	0	0	1	0	0	0	0	0	1	0	0	0	0	0	1	0
46	1	1	1	0	0	0	0	0	0	0	0	42	15	before 2001	0	0	0	0	0	0	0	0	0	1	0	0	0	0	0	0	0
47	1	2	4	0	0	1	0	0	0	0	0	35	3	before 2001	0	0	0	0	1	0	1	0	0	0	0	0	0	0	0	0	1
48	1	1	1	0	0	0	0	0	0	0	0	53	4	before 2001	0	0	0	0	1	0	0	0	1	0	0	0	0	0	0	1	0
49	1	1	4	0	0	1	0	0	0	0	0	43	4	before 2001	0	0	0	1	0	0	0	0	0	1	0	0	0	0	0	0	0
50	1	1	2	1	0	1	0	0	0	1	0	83	3	before 2001	0	0	0	0	0	1	0	0	0	0	0	0	0	0	0	0	0
51	1	1	4	0	0	0	0	0	0	0	0	31	4	before 2001	0	0	0	0	0	0	0	0	0	0	0	0	0	0	0	0	0
52	1	1	2	0	0	0	0	0	0	0	0	43	3	before 2001	0	0	0	0	0	0	1	0	0	0	0	0	0	0	0	0	0
53	1	1	2	0	0	0	0	0	0	0	0	48	3	before 2001	0	0	0	0	0	0	1	0	0	0	0	0	0	0	0	0	0
54	0	3	4	0	0	0	0	0	1	0	1	53	3	before 2001	0	0	1	0	0	0	1	0	1	0	0	1	0	1	1	1	0
55	0	6	1	0	0	0	0	1	1	0	1	45	3	before 2001	0	0	0	1	0	0	0	1	0	0	1	0	0	0	1	0	0
56	0	1	3	0	0	0	0	0	1	0	0	46	4	before 2001	0	0	0	1	0	0	0	0	0	1	0	0	0	0	0	0	0
57	1	1	1	0	0	0	0	0	0	0	0	46	11	before 2001	0	0	0	0	0	0	0	0	0	1	0	0	0	0	0	0	0
58	1	1	1	0	0	0	0	0	0	0	0	58	8	before 2001	0	0	0	0	0	0	0	0	0	0	0	0	0	0	0	0	0
59	0	1	4	0	0	0	0	0	0	0	0	48	3	before 2001	0	0	0	0	0	0	0	1	0	0	0	0	0	0	0	0	0
60	0	1	4	0	0	0	0	0	1	0	0	68	4	before 2001	0	0	0	0	0	0	1	0	0	0	0	0	0	0	0	0	0
61	0	5	4	0	0	0	0	0	0	0	0	43	15	before 2001	0	0	0	0	0	0	0	0	1	0	0	0	0	0	1	1	0
62	1	2	1	0	0	0	0	0	0	0	0	39	9	before 2001	0	0	0	0	1	0	0	0	0	0	0	0	0	0	0	0	0
63	1	1	4	1	0	0	0	0	1	0	0	44	3	before 2001	0	0	0	0	0	0	0	0	0	1	0	0	1	0	0	0	0
64	1	1	1	0	0	1	0	0	1	0	1	71	3	before 2001	0	0	0	0	0	0	1	1	1	0	0	0	1	0	0	0	0
65	1	1	4	0	0	1	0	0	1	1	0	39	15	before 2001	0	0	0	0	0	0	0	1	1	0	1	0	1	0	0	0	0
66	1	1	4	0	0	0	0	0	0	0	0	67	3	before 2001	0	0	0	0	0	0	1	0	0	1	0	0	0	1	0	0	0
67	1	1	2	0	0	0	0	0	1	0	0	55	3	before 2001	0	0	0	0	0	0	1	0	0	1	0	0	0	0	0	0	0
68	0	1	4	0	0	0	0	0	1	0	1	26	6	before 2001	0	0	0	1	0	0	0	0	0	0	0	0	0	0	0	1	0
69	0	1	4	0	0	1	0	0	1	0	1	75	4	before 2001	0	0	0	1	0	0	1	0	1	1	0	0	0	0	0	1	0
70	0	1	1	0	0	0	0	0	0	0	0	40	6	before 2001	0	0	0	0	0	0	0	0	0	0	0	0	0	0	0	0	1
71	0	2	4	1	0	0	0	0	0	0	0	51	9	before 2001	0	0	0	1	0	0	0	0	1	0	0	0	0	0	1	1	0
72	0	1	4	0	0	0	0	0	1	0	1	80	3	before 2001	0	0	0	0	0	0	0	1	1	0	0	0	0	0	0	0	0
73	1	2	4	0	1	1	0	0	0	0	0	29	3	before 2001	0	0	0	0	0	0	1	0	0	0	0	0	0	0	0	1	0
74	1	1	2	0	0	1	0	0	1	0	0	41	3	before 2001	0	0	0	0	0	1	0	0	0	0	0	0	0	0	0	0	0
75	0	1	4	0	0	0	0	0	1	0	1	62	3	2001-2006	0	0	0	0	0	0	0	0	1	0	0	0	0	0	1	0	0
76	1	3	4	0	0	0	0	0	1	0	0	27	3	2001-2006	0	0	0	0	1	0	0	1	0	1	0	0	0	0	0	0	1
77	1	4	4	0	0	0	0	0	1	0	1	31	3	2001-2006	0	0	0	0	0	0	0	1	0	1	0	0	0	0	0	0	0
78	1	3	4	1	0	0	0	0	1	0	0	61	3	2001-2006	0	0	0	0	0	0	0	0	0	1	0	0	0	0	0	0	0
79	1	1	4	0	0	0	0	0	0	0	0	79	3	2001-2006	0	0	0	0	0	0	1	0	0	0	1	0	0	1	0	0	0
80	1	1	4	0	1	0	0	0	0	0	0	52	3	2001-2006	1	0	1	0	0	0	0	0	1	0	0	0	0	0	1	0	0
81	0	4	4	0	0	0	0	0	0	0	0	19	3	2001-2006	0	0	0	0	0	0	1	1	0	0	0	0	0	0	0	0	0
82	0	3	4	0	0	1	0	0	1	0	0	33	15	2001-2006	0	0	0	1	0	0	0	0	0	1	1	0	0	0	0	1	0
83	1	1	2	0	0	1	0	0	1	0	0	36	15	2001-2006	0	0	0	0	0	0	0	0	0	1	0	0	0	0	0	0	0
84	1	1	4	0	1	0	0	0	0	0	0	28	11	2001-2006	0	0	0	0	0	0	0	0	1	0	0	0	0	0	0	0	0
85	1	1	4	0	0	0	0	0	1	0	1	45	11	2001-2006	0	0	0	1	0	0	0	0	1	0	0	0	0	1	0	1	0
86	0	2	1	0	0	0	0	0	1	0	0	64	3	2001-2006	0	0	0	0	0	0	0	0	0	1	0	0	0	0	1	0	0
87	0	5	4	0	0	0	0	0	0	0	1	31	6	2001-2006	0	0	0	0	0	0	1	1	1	0	0	0	0	0	1	0	0
88	0	1	4	0	0	0	0	0	0	0	0	42	6	2001-2006	0	0	0	1	0	0	0	0	0	1	0	0	0	0	0	0	0
89	1	3	4	0	0	0	0	0	0	0	0	55	3	2001-2006	0	0	0	0	0	1	0	0	0	1	0	0	0	1	0	0	0
90	1	1	4	0	0	0	0	0	1	0	1	64	3	2001-2006	0	0	0	0	0	0	1	1	1	0	0	0	0	1	1	0	0
91	0	1	4	0	0	0	0	0	1	0	0	58	6	2001-2006	0	0	0	0	0	0	0	0	0	0	0	0	0	0	0	0	0
92	1	1	4	0	0	0	0	0	0	0	0	41	3	2001-2006	0	0	0	0	0	1	0	0	1	0	0	0	0	0	1	1	0
93	1	1	4	0	0	1	0	0	0	0	0	51	3	2001-2006	1	0	1	0	0	0	0	0	0	1	0	0	0	0	0	0	0
94	1	1	4	0	0	1	0	1	1	0	0	65	3	2001-2006	0	0	0	0	0	0	0	0	1	0	0	0	0	0	0	0	0
95	1	1	2	0	1	0	1	0	1	0	0	51	6	2001-2006	0	0	0	0	0	0	0	1	0	0	0	0	0	0	0	0	0
96	1	1	3	0	0	0	0	0	0	0	0	98	3	2001-2006	0	0	0	0	0	0	0	0	1	0	0	0	0	1	0	0	0
97	1	1	4	0	1	0	0	0	0	0	0	46	6	2001-2006	0	0	0	1	0	0	0	0	0	0	0	0	0	1	0	1	0
98	1	1	4	0	0	1	0	0	1	0	1	54	3	2001-2006	0	0	0	0	0	0	0	0	0	1	0	0	0	0	0	0	0
99	1	2	4	0	0	1	0	0	1	0	1	38	6	2001-2006	0	0	0	0	0	0	0	1	1	0	0	0	0	0	0	0	0
100	1	1	3	0	1	0	1	0	0	0	0	70	3	2001-2006	0	0	0	0	0	1	0	0	0	0	0	0	0	0	0	0	0
101	1	1	4	0	0	1	0	0	1	0	1	24	15	2001-2006	0	0	0	0	0	0	0	0	1	0	0	0	0	1	0	0	0
102	0	1	4	0	0	0	0	0	0	0	0	60	5	2001-2006	0	0	0	0	0	0	0	0	0	0	0	0	0	0	0	0	0
103	1	1	3	1	0	1	0	0	0	0	0	37	3	2001-2006	0	0	0	0	0	0	0	0	0	0	0	0	0	0	0	0	0
104	1	2	4	0	0	0	0	0	0	0	0	54	3	2001-2006	0	0	0	0	0	0	0	0	0	0	0	0	0	0	0	0	0
105	0	1	4	0	0	0	0	0	0	0	0	46	3	2001-2006	0	0	0	0	0	0	0	0	0	1	0	0	0	1	0	0	0
106	0	1	1	0	0	0	0	0	0	0	0	68	3	2001-2006	0	0	0	0	0	0	1	0	1	0	0	0	0	0	0	0	0
107	1	1	4	0	0	1	0	0	1	0	0	36	3	2001-2006	0	0	0	0	0	1	0	0	0	1	0	0	0	0	0	0	0
108	1	1	4	0	1	1	0	0	1	0	0	39	3	2001-2006	0	0	0	0	0	0	0	0	1	0	0	0	0	0	0	1	0
109	0	3	3	0	0	0	0	0	0	0	0	42	3	2001-2006	0	0	0	0	0	0	0	0	0	1	0	0	0	1	1	0	0
110	1	1	4	0	0	0	1	0	0	0	0	66	3	2001-2006	0	0	0	0	0	0	1	0	1	0	0	0	0	0	0	0	0
111	1	1	3	0	1	0	0	0	1	0	0	53	3	2001-2006	0	0	0	0	0	1	0	0	0	0	0	0	0	0	0	0	0
112	0	1	2	0	0	0	0	0	1	0	0	26	8	2001-2006	0	0	0	0	0	0	0	0	0	0	0	0	0	0	0	0	0
113	1	1	2	0	0	0	0	0	0	0	0	37	6	2001-2006	0	0	0	0	0	0	0	0	0	1	0	0	0	0	0	0	0
114	0	1	4	0	0	0	0	0	0	0	0	68	6	2001-2006	0	0	0	0	0	0	0	0	0	1	0	0	0	0	0	0	0
115	0	1	4	0	0	0	0	0	0	0	0	40	3	2001-2006	0	0	0	0	0	1	0	0	0	1	0	0	1	1	0	0	0
116	0	1	1	1	0	0	0	0	0	0	0	45	10	2001-2006	0	0	0	0	0	0	0	0	1	0	0	0	0	0	1	0	0
117	1	1	4	0	0	0	0	0	0	0	0	44	3	2001-2006	0	0	0	0	0	0	0	0	0	1	0	0	0	1	0	0	0
118	1	1	1	0	0	0	0	0	0	0	0	67	3	2001-2006	0	0	0	0	0	0	0	0	0	0	0	0	0	0	0	0	0
119	1	2	4	0	0	0	0	0	1	0	1	21	3	2001-2006	0	0	0	0	0	0	1	0	0	0	0	0	1	0	0	0	0
120	0	1	3	0	0	0	1	0	0	0	0	51	8	2001-2006	0	0	0	0	0	0	0	0	0	1	0	0	0	0	0	0	0
121	0	8	4	0	1	0	0	0	1	0	0	45	4	2001-2006	0	0	0	0	0	0	0	0	1	0	0	0	0	0	0	0	0
122	0	1	4	0	0	0	0	0	0	0	0	65	8	2001-2006	0	0	0	0	0	0	0	0	0	1	0	0	0	0	0	0	0
123	0	1	4	0	0	0	0	0	1	0	0	44	3	2001-2006	0	0	0	0	0	0	1	0	0	1	0	0	0	1	0	1	0
124	1	1	4	0	0	1	0	0	0	0	0	30	10	2001-2006	0	0	1	0	0	0	0	0	0	1	0	0	0	0	0	0	0
125	1	1	4	0	0	0	0	0	0	0	0	69	6	2001-2006	0	0	0	0	0	0	0	0	1	0	1	0	0	1	0	0	1
126	0	2	1	0	0	1	0	0	1	0	1	61	6	2001-2006	0	0	0	0	0	0	1	0	0	0	0	0	0	0	0	0	0
127	1	1	4	0	0	1	0	0	0	0	0	34	3	2001-2006	0	0	0	0	0	0	0	0	0	0	1	0	0	1	1	0	0
128	1	1	4	0	0	0	0	0	0	0	0	32	6	2001-2006	0	0	0	0	0	0	1	0	0	0	1	0	0	1	0	0	0
129	1	2	4	0	0	0	0	1	0	0	1	54	4	2001-2006	0	0	0	0	0	0	0	0	1	0	0	0	0	0	0	0	0
130	1	1	4	0	0	0	0	0	0	0	0	84	3	2001-2006	0	0	0	0	0	0	0	0	0	1	0	0	0	1	0	0	0
131	1	1	4	1	0	1	0	0	0	0	0	34	6	2001-2006	0	0	0	0	0	0	0	0	0	0	0	0	0	0	0	0	0
132	1	2	4	0	0	0	0	0	0	0	0	44	9	2001-2006	0	0	0	0	0	0	1	0	0	1	0	0	1	0	0	0	0
133	1	1	4	0	0	0	0	0	0	0	0	61	4	2001-2006	0	0	0	0	0	0	1	0	0	0	0	0	0	0	0	0	0
134	1	1	4	0	0	0	0	0	1	0	0	29	4	2001-2006	0	0	0	0	0	0	1	0	0	1	0	0	0	0	0	0	0
135	1	1	2	0	0	0	0	0	0	0	0	14	8	2001-2006	0	0	0	0	0	0	0	0	0	0	0	0	0	0	0	0	0
136	1	1	4	0	0	0	0	0	0	0	1	35	4	2001-2006	0	0	0	0	0	1	0	0	1	0	0	0	0	0	0	0	0
137	0	1	2	0	0	0	0	0	0	0	0	52	3	2001-2006	0	0	0	0	0	1	0	0	0	1	0	0	0	1	0	0	0
138	1	1	4	1	0	0	0	0	0	0	0	60	4	2001-2006	0	0	0	0	0	0	1	0	0	1	0	0	0	0	0	0	0
139	1	1	4	0	0	1	0	0	0	0	0	30	9	2001-2006	0	0	0	0	0	0	0	0	0	0	1	0	0	0	0	0	1
140	1	1	1	0	0	0	0	0	0	0	0	38	3	2001-2006	0	0	0	0	0	0	0	0	0	0	0	0	0	0	0	0	0
141	1	1	1	0	0	0	0	0	0	0	0	39	3	2001-2006	0	0	0	0	0	0	0	0	0	0	0	0	0	0	0	0	0
142	1	1	4	0	0	1	0	0	0	0	0	36	5	2001-2006	0	0	0	0	0	0	1	1	0	1	0	0	0	1	0	0	0
143	0	1	2	0	0	0	0	0	0	0	0	35	5	2001-2006	0	0	0	0	0	0	0	0	0	1	0	0	0	0	0	0	0
144	0	2	4	0	0	0	0	0	0	0	0	36	3	2001-2006	1	0	1	0	0	0	0	0	0	0	0	1	0	1	0	1	0
145	0	12	4	0	0	1	0	0	1	1	0	41	15	2001-2006	0	0	0	0	0	0	1	1	0	1	0	0	0	0	0	0	0
146	0	3	4	0	0	0	0	0	0	0	0	40	3	2001-2006	0	0	0	0	0	1	0	0	1	0	0	0	0	0	1	0	0
147	1	1	4	0	0	0	0	1	1	0	1	54	6	2001-2006	0	0	0	0	0	1	0	0	1	0	0	0	0	0	0	0	0
148	0	1	4	0	0	0	0	0	0	0	0	55	6	2001-2006	0	0	0	0	0	0	1	0	0	1	0	0	0	1	0	0	0
149	0	1	4	0	0	0	0	1	0	0	0	67	3	2001-2006	0	0	0	0	0	0	1	0	0	1	0	0	0	1	0	0	0
150	1	1	4	0	1	0	0	0	1	0	0	26	11	2001-2006	0	0	0	0	0	0	1	1	0	1	0	0	0	0	0	0	0
151	1	1	3	0	0	0	0	0	0	0	0	56	3	2001-2006	0	0	0	0	0	0	1	0	1	0	0	0	0	1	0	0	0
152	0	1	1	0	0	0	0	1	0	0	0	29	11	2001-2006	0	0	0	0	0	0	0	0	0	0	0	0	0	0	0	0	1
153	1	7	4	0	1	1	0	1	1	0	0	65	3	2001-2006	0	0	0	0	0	0	1	1	0	1	0	0	0	0	0	0	0
154	0	1	4	0	0	0	0	0	1	0	0	47	6	2001-2006	0	0	0	0	0	0	0	0	0	1	0	0	0	0	0	0	0
155	1	1	4	0	0	0	0	0	0	0	0	41	10	2001-2006	0	0	0	0	0	0	0	0	1	0	0	0	0	1	0	0	0
156	1	1	4	0	0	0	0	0	1	0	0	41	3	2001-2006	0	0	0	0	0	0	1	0	0	1	0	0	0	0	0	0	1
157	1	1	1	0	0	0	0	0	0	0	0	48	3	2001-2006	0	0	0	0	0	0	0	0	0	0	0	0	0	0	0	0	0
158	0	1	4	0	0	1	0	1	1	1	0	26	5	2001-2006	0	0	0	0	0	0	0	0	1	0	0	0	0	0	0	0	0
159	0	1	1	0	0	0	0	0	0	0	0	43	4	2001-2006	0	0	0	0	0	0	0	0	0	0	0	0	0	0	0	0	0
160	0	1	2	0	0	1	0	0	0	1	0	51	3	2001-2006	0	0	0	0	0	0	1	0	0	1	0	0	0	0	0	0	0
161	1	1	4	0	0	1	0	0	0	0	0	34	10	2001-2006	0	0	0	0	0	0	0	0	0	0	0	0	0	0	0	0	0
162	1	1	4	0	0	0	0	0	0	0	0	54	3	2001-2006	0	0	0	0	0	0	1	0	1	1	0	0	0	1	1	0	0
163	1	1	4	0	0	0	0	0	1	0	0	24	3	2001-2006	0	0	0	0	0	0	0	0	0	1	0	0	0	0	0	0	0
164	1	1	4	0	1	1	0	0	0	1	0	38	3	2001-2006	0	0	0	0	0	0	1	1	0	0	0	0	0	0	0	0	0
165	1	1	4	0	0	0	0	0	1	0	0	26	3	2001-2006	0	0	0	0	0	0	0	0	0	1	0	0	0	0	0	0	0
166	0	1	1	0	0	1	0	0	1	0	0	52	3	2001-2006	0	0	0	0	0	0	0	0	1	0	0	0	0	0	0	0	0
167	0	12	4	0	0	0	0	0	0	0	0	35	11	2001-2006	0	0	0	0	0	0	0	0	0	1	0	0	0	0	0	0	0
168	1	1	3	0	0	0	0	0	0	0	0	50	3	2001-2006	0	0	0	0	0	0	1	1	0	0	0	0	0	0	0	0	1
169	1	5	4	0	0	0	0	0	0	0	0	44	10	2001-2006	0	0	0	0	0	0	1	1	0	1	0	0	0	0	0	0	0
170	0	7	4	0	0	1	0	0	1	0	0	43	15	2001-2006	0	0	0	0	0	0	0	0	0	0	0	0	0	0	0	0	0
171	0	6	2	0	0	0	0	0	0	0	0	35	14	2001-2006	0	0	0	0	0	0	0	1	1	0	0	0	0	1	0	0	0
172	1	1	4	0	0	0	0	0	0	0	1	31	6	2001-2006	0	0	0	0	0	0	0	1	0	1	0	0	0	0	0	0	0
173	1	1	3	0	0	0	0	0	0	0	1	42	9	2001-2006	0	0	0	0	0	0	1	0	0	1	0	0	0	0	0	0	0
174	0	8	4	0	0	0	0	0	1	0	1	45	3	2001-2006	0	0	0	0	0	0	1	1	0	0	1	0	1	0	0	0	1
175	1	1	4	0	0	0	0	0	0	0	0	35	3	2001-2006	0	0	0	0	0	1	0	0	0	0	0	1	0	0	0	1	0
176	1	1	4	0	0	1	1	0	0	0	0	53	3	2001-2006	1	0	1	0	0	0	0	0	1	0	0	0	0	0	0	1	0
177	1	1	4	0	0	0	0	0	1	0	1	39	4	2001-2006	0	0	0	0	0	0	0	0	0	1	0	0	0	1	0	0	0
178	0	2	1	0	1	0	0	0	0	0	0	73	11	2001-2006	0	0	0	0	0	0	1	0	0	1	0	0	0	1	0	0	0
179	1	1	3	0	0	0	0	0	0	0	0	59	3	2001-2006	0	0	0	0	0	0	1	0	0	1	0	0	0	0	0	0	0
180	0	2	4	0	0	0	0	0	0	0	0	56	6	2001-2006	0	0	0	1	0	0	1	0	0	1	0	0	0	0	0	1	0
181	0	9	3	1	0	0	0	0	0	0	0	53	3	2001-2006	0	1	0	0	0	0	0	0	1	0	0	0	1	0	1	0	0
182	0	2	4	0	0	0	0	0	1	0	1	56	8	2001-2006	0	0	0	1	0	0	0	0	0	1	0	0	0	1	0	1	0
183	1	6	4	0	1	0	0	0	1	0	1	47	3	2001-2006	0	0	0	0	0	0	0	1	1	0	0	0	0	0	0	0	0
184	1	3	4	0	0	0	0	0	1	0	0	26	8	2001-2006	0	0	0	0	0	0	0	0	0	1	0	0	0	0	0	0	0
185	1	1	1	0	1	0	1	0	1	0	0	91	3	2001-2006	0	0	0	0	0	0	0	0	0	0	0	0	0	0	0	0	0
186	0	1	4	0	1	0	0	0	0	0	0	47	6	2001-2006	0	0	0	0	0	0	0	0	0	1	0	0	0	0	0	0	0
187	1	10	4	0	0	0	0	0	0	0	0	42	8	2001-2006	0	0	0	0	0	0	0	0	1	0	0	0	0	0	1	0	0
188	0	5	4	0	1	1	0	0	1	0	0	41	9	2001-2006	0	0	0	0	0	0	0	1	0	0	0	0	0	0	0	0	0
189	0	1	1	0	0	0	0	0	0	0	0	41	7	2001-2006	0	0	0	0	0	0	0	0	0	0	0	0	0	0	0	0	0
190	1	14	4	0	0	0	0	0	0	0	0	52	12	2001-2006	0	0	0	0	0	0	1	0	1	0	0	0	0	0	0	0	0
191	1	1	4	0	0	0	0	0	1	0	1	61	4	2001-2006	0	0	0	0	0	0	0	1	1	0	0	0	0	1	1	0	0
192	0	1	4	0	1	0	0	0	0	0	0	37	10	2001-2006	0	0	0	0	0	0	1	0	1	0	1	0	0	1	0	1	0
193	1	1	4	0	0	0	0	0	0	0	1	39	3	2001-2006	0	0	0	0	0	0	1	0	1	0	1	0	0	0	0	0	1
194	1	1	4	0	0	0	0	0	1	0	0	24	9	2001-2006	0	0	0	0	0	0	0	0	0	1	0	0	0	1	1	1	0
195	1	1	4	0	0	0	0	0	0	0	1	46	6	2001-2006	0	0	0	0	0	0	1	0	0	0	1	0	0	0	0	1	0
196	0	1	4	0	0	1	0	0	1	0	0	51	6	2001-2006	0	0	0	0	0	0	0	0	0	0	0	0	0	0	0	0	1
197	0	1	3	0	0	0	1	0	0	0	0	66	3	2001-2006	1	0	1	0	0	0	0	0	0	0	0	0	0	0	0	0	0
198	0	1	4	0	0	0	0	0	0	0	0	49	9	2001-2006	0	0	0	0	0	0	1	0	1	0	0	0	0	0	1	0	0
199	1	1	4	0	0	0	0	0	0	0	0	27	10	2001-2006	0	0	0	0	0	1	0	0	0	1	0	0	0	0	0	0	0
200	0	2	2	0	0	0	0	0	0	0	0	30	7	2001-2006	0	0	0	0	0	0	0	0	0	0	0	0	0	0	0	0	0
201	1	1	4	0	0	0	0	0	0	0	0	43	9	2001-2006	0	0	0	0	0	0	0	0	0	1	0	0	0	1	0	0	0
202	1	1	4	0	0	0	0	0	1	0	1	48	9	2001-2006	0	1	0	0	0	0	0	1	1	0	0	0	0	1	0	0	0
203	0	4	4	0	0	0	0	0	0	0	0	16	15	2001-2006	0	0	0	1	1	1	0	0	0	1	0	0	0	1	0	1	0
204	1	1	4	0	0	0	0	0	0	0	0	65	3	2001-2006	0	0	0	0	0	1	1	0	0	1	0	0	1	1	1	1	0
205	0	2	4	0	0	0	0	0	0	0	0	67	3	2001-2006	0	0	0	0	0	0	1	0	0	1	0	0	0	1	0	1	0
206	1	1	4	0	0	1	0	0	1	0	0	38	10	2001-2006	0	0	0	0	0	1	1	0	0	0	0	0	0	0	0	0	0
207	0	2	4	0	1	0	0	0	1	0	0	32	13	2001-2006	0	0	0	0	0	1	1	0	0	1	0	0	0	1	0	1	0
208	0	1	4	0	0	0	0	0	0	0	0	27	11	2001-2006	0	0	0	0	0	1	1	0	0	0	0	0	1	0	1	1	0
209	0	1	1	0	1	1	1	1	1	1	0	38	9	2001-2006	0	0	0	0	0	0	1	1	0	1	0	0	0	0	0	0	0
210	1	1	4	0	0	0	0	0	1	0	1	32	10	2001-2006	0	0	0	0	0	0	0	0	0	1	0	0	0	1	0	0	0
211	1	1	4	0	0	0	0	0	0	0	0	33	11	2001-2006	0	0	0	0	0	0	0	1	1	0	1	0	0	0	0	0	0
212	1	1	4	1	0	0	0	0	1	0	1	54	9	2001-2006	0	0	0	0	0	0	0	0	0	1	0	0	0	0	0	0	0
213	1	1	4	1	0	1	0	0	0	0	1	46	12	2001-2006	0	0	0	0	0	0	1	0	0	1	0	0	0	1	0	0	0
214	0	1	1	0	0	0	0	0	0	0	0	31	9	2001-2006	0	0	0	0	0	0	0	0	0	1	0	0	0	0	0	0	0
215	0	1	4	0	1	0	0	0	0	0	0	34	10	2001-2006	0	0	0	0	0	0	0	0	0	0	0	0	0	0	0	0	0
216	1	1	2	0	0	0	0	0	0	0	0	54	10	2001-2006	0	0	0	0	0	1	1	0	0	1	0	0	0	1	0	0	0
217	0	1	3	0	0	0	0	0	0	0	0	54	14	2001-2006	0	0	0	0	0	0	1	0	0	0	1	0	0	1	0	0	0
218	0	4	4	0	1	0	0	0	0	0	0	73	9	2001-2006	0	0	0	0	0	0	0	0	0	0	0	0	0	0	0	0	0
219	0	1	4	0	0	0	0	0	0	0	0	38	9	2001-2006	0	0	0	1	0	1	0	0	0	1	0	0	0	1	0	1	0
220	1	1	4	0	1	0	0	0	0	0	1	53	8	2001-2006	0	0	0	0	0	0	1	0	1	0	1	0	1	1	0	1	0
221	1	1	4	0	0	0	0	1	0	0	0	90	9	2001-2006	0	0	0	0	0	0	0	0	1	0	0	0	0	1	1	1	0
222	1	1	4	0	0	0	0	0	0	0	0	65	3	2001-2006	0	0	0	0	0	1	1	0	0	0	0	0	0	0	0	0	0
223	0	2	1	0	0	0	0	0	0	0	0	37	11	2001-2006	0	0	0	0	0	1	1	1	0	0	0	0	0	0	0	0	0
224	0	1	2	0	0	0	0	0	0	0	0	35	15	2001-2006	0	0	0	0	0	0	0	0	1	0	0	0	0	1	0	1	0
225	1	4	3	0	1	0	1	0	0	0	0	29	11	2001-2006	0	0	0	0	0	0	0	0	0	1	0	0	0	0	0	0	0
226	1	3	4	0	0	1	0	0	1	0	1	46	10	2001-2006	0	0	0	0	0	0	0	0	1	0	0	0	0	0	0	0	0
227	1	1	1	0	0	0	0	0	0	0	0	34	9	2001-2006	0	0	0	0	0	0	0	0	0	1	0	0	0	0	0	0	0
228	1	1	4	0	0	0	0	0	0	0	0	52	9	2001-2006	0	0	0	0	0	0	0	0	0	1	0	0	0	1	0	0	0
229	1	4	4	0	0	0	0	0	0	1	0	60	9	2001-2006	0	0	0	0	0	0	0	0	0	0	0	0	0	0	0	0	1
230	0	1	4	0	0	1	0	1	1	0	0	42	15	2001-2006	1	0	1	0	0	0	1	0	0	0	1	0	0	1	0	0	0
231	0	3	1	0	0	0	0	0	1	0	0	45	15	2001-2006	0	0	0	0	0	0	1	0	0	1	0	0	0	0	0	0	0
232	1	1	4	0	1	0	0	0	1	0	0	55	12	2001-2006	0	1	0	1	0	0	1	1	0	0	0	0	0	0	0	0	0
233	1	1	4	0	1	0	0	0	0	0	0	56	9	2001-2006	0	0	0	0	0	0	1	0	0	0	1	0	0	1	0	0	0
234	1	1	1	0	0	0	0	0	1	0	0	26	11	2001-2006	0	0	0	0	0	0	1	0	0	0	0	0	0	0	0	0	0
235	1	1	3	0	0	0	0	0	0	0	0	29	9	2001-2006	0	0	0	0	0	1	1	0	0	1	0	0	0	1	0	0	0
236	0	1	1	0	0	0	0	0	0	0	0	57	11	2001-2006	0	1	0	0	0	0	1	1	0	0	0	1	0	1	0	0	0
237	1	1	4	1	0	0	0	0	0	0	0	66	10	2001-2006	0	0	0	0	0	0	1	0	0	1	0	0	1	1	0	0	0
238	1	1	4	0	0	0	0	0	1	0	0	46	10	2001-2006	0	0	0	0	0	0	1	0	1	0	0	0	0	0	0	0	0
239	1	1	4	0	1	1	1	0	0	0	0	39	13	2001-2006	0	0	0	1	0	0	0	0	0	0	0	0	0	0	0	0	0
240	1	1	4	0	0	0	0	1	0	0	0	47	10	2001-2006	0	0	0	0	0	1	1	0	0	0	0	0	0	0	0	0	0
241	0	5	4	0	0	0	0	0	0	0	0	44	8	2001-2006	0	0	0	0	0	0	0	0	1	0	0	0	0	1	0	0	0
242	1	1	4	0	0	0	0	0	0	0	0	44	12	2001-2006	0	0	0	0	1	0	1	0	0	1	0	0	0	1	0	0	0
243	1	1	2	0	1	0	0	0	0	0	0	52	3	2001-2006	0	0	0	0	0	0	0	0	0	0	0	0	0	0	0	0	0
244	0	1	3	0	0	0	0	0	0	0	0	31	10	2001-2006	0	0	0	0	0	0	0	0	1	0	0	0	0	1	1	0	0
245	0	1	2	0	0	0	0	1	0	0	0	52	6	2001-2006	0	0	0	0	0	0	0	0	1	0	0	0	0	0	0	0	0
246	1	2	4	0	0	1	0	0	1	1	0	23	9	2001-2006	0	0	0	0	0	0	0	1	1	0	0	0	0	0	0	0	0
247	1	2	4	0	0	0	0	0	0	0	1	41	7	2001-2006	0	0	0	0	0	1	0	0	0	1	0	0	0	1	0	0	0
248	0	2	4	0	0	0	0	0	0	0	0	52	6	2001-2006	0	0	0	0	0	0	0	1	1	0	1	0	0	1	0	0	0
249	0	1	2	0	0	0	0	0	0	0	0	42	10	2001-2006	0	0	0	0	0	0	0	0	0	1	0	0	0	1	0	0	0
250	1	1	1	1	0	0	0	0	1	0	0	26	10	2001-2006	0	0	0	1	0	0	0	0	0	1	0	0	0	0	0	0	0
251	0	1	4	0	0	0	0	0	0	0	0	47	14	2001-2006	0	0	0	0	0	0	0	1	0	0	0	0	0	0	0	0	0
252	0	1	4	0	0	0	0	1	0	0	0	44	12	2001-2006	0	0	0	1	0	0	0	0	0	1	0	0	0	1	0	1	0
253	0	3	2	0	0	0	0	0	0	0	0	50	6	2001-2006	0	0	0	0	0	0	0	0	0	1	0	0	0	0	0	0	0
254	0	1	4	1	0	0	0	0	1	0	0	38	11	2001-2006	0	0	0	0	0	0	1	1	1	0	0	0	0	1	1	0	0
255	1	1	4	0	1	1	0	0	1	0	1	43	9	2001-2006	0	0	0	0	0	1	1	1	1	1	0	0	0	1	0	1	0
256	1	2	2	0	0	0	0	0	1	0	0	37	9	2001-2006	0	0	0	0	0	0	0	1	1	0	0	0	0	0	0	1	0
257	1	1	4	0	0	1	0	0	1	0	1	77	3	2001-2006	0	0	0	0	0	0	0	1	1	1	0	0	0	0	1	0	0
258	0	2	1	0	0	0	0	0	0	0	0	65	9	2001-2006	0	0	0	0	0	0	0	0	0	0	0	0	0	0	0	0	0
259	0	1	4	0	0	0	0	0	0	0	1	49	9	2001-2006	0	0	0	0	0	0	0	0	0	1	0	0	0	1	0	0	0
260	1	1	4	0	0	0	0	0	1	0	0	64	7	2001-2006	0	0	0	0	0	0	1	0	0	1	0	0	0	1	0	0	0
261	0	1	4	0	0	0	0	0	0	0	0	71	3	2001-2006	0	0	0	0	0	0	0	1	0	0	0	0	0	0	0	0	0
262	1	1	4	0	0	0	0	0	1	0	1	45	5	2001-2006	0	1	0	0	0	0	0	0	0	1	0	0	0	1	0	0	0
263	1	2	4	0	0	0	0	0	0	0	0	59	3	2001-2006	0	0	0	0	0	0	0	0	0	1	0	0	0	1	0	1	0
264	0	1	4	0	1	0	0	0	0	0	0	48	3	2001-2006	0	0	0	0	0	0	1	0	0	1	0	0	0	1	0	0	0
265	1	1	3	0	1	1	0	0	0	1	0	41	10	2001-2006	0	0	0	0	0	0	0	1	1	1	0	0	1	0	0	0	0
266	0	1	1	0	0	0	0	0	0	0	0	30	6	2001-2006	0	0	0	0	0	0	0	0	0	0	0	0	0	0	0	0	0
267	1	1	4	0	0	1	0	0	1	0	0	19	5	2001-2006	0	0	0	0	0	0	0	0	0	0	0	1	0	1	0	0	0
268	1	3	4	0	0	0	0	0	0	0	0	34	9	2001-2006	0	0	0	0	0	0	0	1	0	1	0	0	0	0	0	0	0
269	1	1	4	0	1	0	0	0	0	0	0	36	9	2001-2006	0	0	0	0	0	1	0	0	0	1	0	0	0	0	0	0	0
270	0	2	1	0	0	0	0	0	0	0	0	40	3	2001-2006	0	0	0	0	0	0	1	0	1	0	0	0	0	1	1	1	0
271	0	4	4	0	0	0	0	1	1	0	0	40	8	2001-2006	0	0	0	0	0	1	0	0	1	0	0	0	0	1	0	0	0
272	1	1	1	0	0	0	0	0	0	0	0	33	3	2001-2006	0	0	0	0	0	0	0	0	0	1	0	0	0	0	0	0	0
273	0	1	4	0	0	0	0	0	0	0	0	77	3	2001-2006	0	0	0	0	0	0	0	0	0	0	0	0	0	0	0	0	0
274	0	1	3	0	0	0	0	0	0	0	0	61	3	2001-2006	0	0	0	0	0	0	0	0	0	0	0	0	0	0	0	0	0
275	0	1	4	0	0	0	0	0	0	0	0	39	3	2001-2006	0	0	0	0	0	1	1	0	0	0	0	0	0	0	0	0	0
276	0	7	4	0	0	0	0	0	1	0	0	37	7	2001-2006	0	0	0	0	0	1	1	1	1	0	0	0	1	0	0	0	0
277	1	1	2	0	0	0	0	1	0	0	0	74	9	2001-2006	0	0	0	1	0	0	1	0	0	0	0	0	0	1	0	1	0
278	0	1	3	0	0	0	0	1	0	0	0	51	15	2001-2006	0	0	0	0	0	1	0	0	1	0	0	0	0	1	0	0	0
279	0	1	4	0	1	0	0	0	1	0	1	57	10	2001-2006	0	0	0	0	0	0	0	0	1	1	0	0	0	1	0	0	0
280	0	1	4	0	0	0	0	0	1	0	1	31	15	2001-2006	0	0	0	0	0	0	0	1	1	0	0	0	0	0	0	0	0
281	0	1	1	0	0	0	0	0	0	0	0	38	12	2001-2006	0	0	0	0	0	0	0	1	0	0	0	0	0	0	0	0	0
282	1	1	4	0	0	0	0	0	0	0	0	39	10	2001-2006	0	0	0	0	0	0	0	0	0	1	0	0	0	1	0	0	0
283	0	3	4	0	0	0	0	0	0	0	0	50	9	2001-2006	0	0	0	0	0	1	1	0	0	0	1	0	0	1	0	0	0
284	0	1	1	0	0	0	0	1	0	0	0	41	14	2001-2006	0	0	0	0	0	0	0	0	0	0	1	0	0	1	0	0	0
285	1	1	4	0	0	0	0	0	0	0	0	37	9	2001-2006	0	0	0	0	0	0	1	0	1	0	0	0	0	1	0	0	0
286	0	2	4	0	0	0	0	0	1	0	1	35	15	2001-2006	0	0	0	0	0	0	1	0	1	0	0	0	0	1	0	0	0
287	0	1	2	0	0	0	0	0	0	0	0	34	10	2001-2006	0	0	0	0	0	0	1	0	0	1	1	0	0	1	0	1	1
288	0	1	4	0	0	0	0	0	0	0	0	37	10	2001-2006	1	0	1	0	0	1	1	0	1	0	0	0	0	0	1	0	0
289	1	2	4	0	0	0	0	0	1	0	1	23	10	2001-2006	0	0	0	1	0	0	0	1	0	1	0	0	0	1	0	1	0
290	1	5	4	1	0	0	0	0	0	0	1	30	9	2001-2006	0	0	0	0	0	0	1	1	0	0	0	0	0	0	0	0	0
291	1	1	4	1	0	0	0	0	0	0	0	26	9	2001-2006	0	0	0	0	0	0	0	0	0	0	1	0	0	0	0	0	1
292	1	2	2	0	1	0	1	0	0	0	0	35	14	2001-2006	0	0	0	0	0	0	1	0	0	1	0	0	0	1	0	0	0
293	0	1	4	0	0	1	0	0	0	0	0	60	6	2001-2006	0	0	0	0	0	0	1	0	1	1	0	0	0	1	1	0	0
294	0	1	1	0	0	0	0	0	0	0	0	19	6	2001-2006	0	0	0	0	0	0	0	0	0	0	0	0	0	0	0	0	0
295	1	1	3	0	0	0	0	1	0	0	0	53	3	2001-2006	0	0	0	0	1	0	0	0	0	1	0	0	0	1	0	0	0
296	1	2	4	0	0	0	0	0	1	0	0	28	11	2001-2006	0	0	0	0	0	1	0	0	0	1	0	0	0	1	0	0	0
297	1	1	4	0	0	0	0	0	1	0	0	35	10	2001-2006	0	0	0	0	0	0	0	0	0	0	0	0	0	0	0	0	0
298	1	1	3	0	1	0	0	0	1	0	0	30	11	2001-2006	0	0	0	0	0	0	1	1	0	0	0	0	0	0	0	0	0
299	0	1	1	0	0	0	0	0	0	0	0	30	10	2001-2006	0	0	0	0	0	0	0	0	0	1	0	0	0	0	0	0	0
300	0	1	4	0	0	1	0	0	1	0	0	45	6	2001-2006	0	0	0	0	1	0	0	0	0	0	0	0	0	0	0	0	0
301	1	2	4	0	0	0	0	0	0	0	0	28	9	2001-2006	0	0	0	0	0	0	0	0	0	1	0	0	0	1	0	1	0
302	1	3	4	0	0	1	0	0	0	0	0	36	10	2001-2006	0	0	0	0	0	0	0	0	0	1	0	0	0	1	0	1	0
303	1	1	3	0	0	0	0	0	0	0	0	62	12	2001-2006	0	0	0	0	0	0	1	0	0	1	0	0	0	1	0	0	0
304	0	1	4	0	0	0	0	0	0	0	0	41	12	2001-2006	0	0	0	0	0	0	0	0	0	1	0	0	0	1	0	0	0
305	1	1	3	0	0	0	0	0	0	0	0	34	15	2001-2006	0	0	0	0	0	0	1	0	0	1	0	0	0	1	0	0	0
306	1	1	4	0	0	1	0	0	1	1	0	36	12	2001-2006	0	0	0	0	0	0	0	1	0	1	0	0	0	0	0	0	0
307	0	2	4	0	0	1	0	1	1	0	1	30	7	2001-2006	0	0	0	0	0	0	0	0	1	0	0	0	0	0	0	0	0
308	0	1	4	0	0	1	0	0	0	0	0	22	15	2001-2006	0	0	0	0	0	0	0	0	1	0	0	0	0	0	1	0	0
309	1	2	4	0	0	0	0	0	1	0	0	29	10	2001-2006	0	0	0	0	0	0	0	1	0	0	0	0	0	0	0	0	0
310	1	1	4	0	0	0	0	1	0	0	1	53	10	2001-2006	0	0	0	0	0	0	1	0	1	0	0	0	0	1	0	0	0
311	1	1	4	0	0	0	0	0	1	0	1	38	15	2001-2006	0	0	0	0	0	0	0	1	1	0	0	0	0	0	0	0	0
312	1	1	4	0	0	0	0	0	1	0	0	24	15	2001-2006	0	0	0	0	0	0	0	0	1	0	0	0	0	0	1	0	0
313	0	5	4	0	1	1	0	0	0	1	0	43	15	2001-2006	0	0	0	1	0	0	0	1	1	0	0	0	0	1	0	0	0
314	1	1	2	1	0	0	0	0	0	0	0	48	15	2001-2006	0	0	0	0	0	0	0	0	0	0	0	0	0	0	0	0	0
315	1	4	4	0	0	0	0	0	0	0	0	28	10	2001-2006	0	0	0	0	0	0	0	1	0	0	1	0	0	0	0	0	1
316	1	3	4	0	1	1	0	0	1	0	0	45	10	2001-2006	0	0	0	0	0	0	1	0	0	0	0	0	0	0	0	0	0
317	1	1	4	0	0	0	0	0	1	0	0	35	10	2001-2006	0	0	0	0	0	0	0	0	1	0	0	0	0	1	0	1	0
318	1	1	4	0	0	1	0	0	0	1	0	50	12	2001-2006	0	0	0	0	0	0	0	0	0	1	0	0	1	0	0	0	0
319	0	1	4	0	0	0	0	0	0	0	0	28	9	2001-2006	0	0	0	0	0	0	0	0	0	1	0	0	0	1	0	0	0
320	1	1	4	0	0	1	0	0	0	0	1	26	3	2001-2006	0	0	0	0	0	1	0	0	1	0	0	0	0	1	0	0	0
321	0	1	4	0	0	0	0	0	1	0	1	30	10	2001-2006	0	0	0	0	0	1	0	0	0	0	1	0	1	0	1	0	0
322	1	1	4	0	0	0	0	0	0	0	1	68	15	2001-2006	0	0	0	0	0	0	0	0	0	1	0	0	0	1	0	0	0
323	0	1	4	0	0	0	0	0	0	0	0	27	10	2001-2006	0	0	0	1	0	0	0	0	0	1	0	0	0	0	0	1	0
324	0	3	4	0	0	0	0	0	0	0	0	51	10	2001-2006	0	0	0	0	0	0	1	0	1	0	0	0	0	1	1	1	0
325	1	1	2	0	1	0	0	0	0	0	0	37	6	2001-2006	0	0	0	0	0	0	0	0	0	1	0	0	0	0	0	0	0
326	0	1	1	0	0	0	0	0	0	0	0	54	3	2001-2006	0	0	0	0	0	0	0	0	0	1	0	0	0	0	0	0	0
327	1	1	1	0	0	0	0	0	0	0	0	41	9	2001-2006	0	0	0	0	0	0	0	0	0	1	0	0	0	0	0	0	0
328	0	1	1	0	0	0	0	0	0	0	0	26	9	2001-2006	0	0	0	0	1	0	0	0	0	1	0	0	0	0	0	0	0
329	0	1	1	0	0	0	0	1	0	0	0	97	3	2001-2006	0	0	0	0	0	0	1	0	1	1	0	0	0	1	1	1	0
330	1	1	4	0	0	0	0	1	1	0	0	47	11	2001-2006	0	0	0	0	0	0	0	0	0	0	0	0	0	0	0	0	0
331	0	1	4	0	0	0	0	0	0	0	0	39	15	2001-2006	0	0	0	1	0	0	0	0	0	1	0	0	0	1	0	0	0
332	0	3	4	0	0	0	0	0	1	0	1	44	13	2001-2006	0	0	0	0	0	0	0	1	1	0	1	0	0	0	0	0	0
333	0	1	4	0	0	0	0	0	1	0	1	28	11	2001-2006	0	0	0	0	0	0	0	0	1	0	0	0	0	1	0	0	0
334	1	1	4	0	1	0	1	0	0	0	0	53	10	2001-2006	0	0	0	0	0	0	0	0	0	0	1	0	0	1	0	0	0
335	0	1	4	0	0	0	0	0	0	0	0	41	10	2001-2006	0	0	0	0	0	0	0	0	0	1	0	0	0	1	0	0	0
336	0	4	4	1	0	0	0	0	1	0	1	39	9	2001-2006	0	0	0	0	0	0	0	0	1	0	0	0	0	0	0	0	0
337	1	1	4	0	1	1	0	0	0	0	0	60	10	2001-2006	0	0	0	0	0	0	0	0	0	0	0	0	0	0	0	0	0
338	0	1	4	0	0	0	0	0	0	0	0	40	12	2001-2006	0	0	0	0	0	0	0	0	0	1	0	0	0	1	0	0	0
339	0	3	4	0	0	0	0	0	0	0	0	36	14	2001-2006	0	0	0	0	0	0	0	0	0	0	1	0	0	0	0	0	1
340	1	1	4	0	0	1	0	0	1	0	0	80	3	2001-2006	0	0	0	0	0	0	0	0	1	0	0	0	0	0	0	0	0
341	1	1	3	0	0	0	0	0	0	0	0	32	12	2001-2006	1	0	1	0	0	0	0	0	0	0	0	0	0	0	0	0	0
342	1	1	3	0	0	1	1	0	1	1	0	38	10	2001-2006	0	0	0	0	0	0	0	0	0	0	0	0	0	0	0	0	0
343	1	1	4	0	0	1	0	0	1	1	0	62	8	2001-2006	0	0	0	0	0	0	0	1	0	1	0	0	0	1	0	0	0
344	1	1	1	0	0	0	0	0	0	0	0	28	12	2001-2006	0	0	0	0	0	0	0	0	0	0	1	0	0	0	0	0	1
345	1	1	4	1	0	0	0	1	0	0	1	67	9	2001-2006	0	0	0	1	0	0	0	0	0	1	0	0	0	1	0	1	0
346	1	1	4	0	0	1	0	0	0	0	0	64	3	2001-2006	0	0	0	0	0	0	0	0	0	0	0	0	0	0	0	0	0
347	1	1	4	0	0	0	1	0	0	0	0	63	8	2001-2006	0	0	0	0	0	0	0	0	0	0	1	0	0	0	0	0	1
348	0	1	4	0	0	0	0	0	0	0	0	49	6	2001-2006	0	0	0	0	0	0	0	0	0	1	0	0	0	1	0	0	0
349	1	1	4	0	1	0	0	0	0	0	0	57	5	2001-2006	0	0	0	0	0	0	0	0	0	0	0	0	0	0	0	0	0
350	1	1	4	0	1	0	0	0	0	0	0	52	15	2001-2006	0	0	0	0	0	0	0	0	1	0	0	1	0	1	0	1	0
351	1	1	4	0	0	0	0	0	0	0	0	36	10	2001-2006	0	0	0	0	0	0	0	0	0	1	0	0	0	1	0	0	0
352	1	1	2	0	0	0	0	0	0	0	0	49	10	2001-2006	0	0	0	0	0	0	1	0	0	1	0	0	0	1	0	0	0
353	1	7	2	0	0	1	0	0	1	0	0	36	10	2001-2006	0	0	0	0	0	0	0	1	1	0	0	0	0	0	0	0	0
354	1	1	4	0	0	0	0	0	0	0	0	44	12	2001-2006	0	0	0	0	0	0	0	0	0	1	0	1	0	1	0	0	0
355	0	1	4	0	1	0	0	0	0	0	0	43	13	2001-2006	0	0	0	1	1	0	0	1	0	0	0	0	0	1	0	1	0
356	0	1	4	0	0	0	0	0	0	0	0	37	12	2001-2006	0	0	0	0	0	0	0	0	0	1	0	0	0	1	0	0	0
357	1	1	4	0	0	0	0	0	0	0	0	42	14	2001-2006	0	0	0	0	0	0	0	0	0	0	0	0	0	0	0	0	0
358	0	2	4	0	0	0	0	0	1	0	0	54	7	2001-2006	0	0	0	0	0	1	0	0	0	1	0	0	0	1	0	0	0
359	1	1	4	0	0	0	0	0	0	0	0	46	6	2001-2006	0	0	0	0	0	1	1	0	0	1	0	0	0	1	0	0	0
360	0	1	1	0	0	0	0	0	0	0	0	37	15	2001-2006	0	0	0	0	0	0	0	0	0	0	0	0	0	0	0	0	0
361	1	1	4	0	0	0	0	0	0	0	0	41	6	2001-2006	0	0	0	0	0	0	1	0	1	0	0	0	0	1	1	0	0
362	1	1	2	0	0	1	0	0	1	0	1	45	5	2001-2006	0	0	0	0	0	0	0	0	1	0	0	0	0	0	0	0	0
363	0	1	4	0	0	0	0	0	0	0	0	39	6	2001-2006	0	0	0	0	0	0	1	0	0	1	0	0	0	0	0	0	0
364	1	1	4	0	0	0	0	0	0	0	0	46	7	2001-2006	0	0	0	0	0	1	1	0	0	0	0	0	0	0	0	0	0
365	0	1	3	0	0	0	0	0	0	0	0	47	6	2001-2006	0	0	0	0	0	0	0	0	0	1	0	0	0	0	0	0	0
366	0	1	4	0	0	1	0	0	0	1	0	43	10	2001-2006	0	0	0	0	0	0	0	1	0	0	0	0	0	0	0	0	0
367	1	1	4	0	0	0	0	0	0	0	0	45	3	2001-2006	0	0	0	0	0	1	1	1	0	0	1	0	0	1	0	0	0
368	1	1	4	0	0	0	1	0	0	0	0	46	10	2001-2006	0	0	0	0	0	0	1	0	0	0	0	0	0	0	0	1	0
369	1	1	3	0	0	0	0	0	0	0	0	24	10	2001-2006	0	0	0	0	0	1	0	0	0	1	0	0	0	0	0	0	0
370	0	2	4	0	1	0	0	0	0	0	0	71	13	2001-2006	0	0	0	0	0	0	0	1	0	1	0	0	0	0	0	0	0
371	1	2	4	0	1	0	0	0	0	0	0	29	10	2001-2006	0	0	0	0	0	0	0	0	0	1	0	0	0	0	0	0	0
372	0	2	4	0	1	1	0	0	0	1	0	33	8	2001-2006	0	0	0	0	0	0	0	1	0	1	0	0	0	0	0	0	0
373	0	3	4	0	0	0	0	0	1	0	0	35	12	2001-2006	0	0	0	0	0	0	0	0	1	0	1	0	0	1	0	1	0
374	1	1	4	0	0	0	0	0	0	0	0	53	3	2001-2006	0	0	0	0	0	0	0	0	1	0	0	0	0	0	0	0	0
375	1	1	3	0	0	1	0	1	1	1	0	50	6	2001-2006	0	0	0	0	0	0	1	0	0	0	0	0	0	0	0	0	0
376	1	3	4	0	0	0	0	1	1	0	1	60	7	2001-2006	0	0	0	0	0	1	1	0	0	0	1	0	0	0	0	0	1
377	1	1	4	0	0	1	0	0	0	0	0	50	6	2001-2006	0	0	0	0	0	0	1	0	0	0	0	0	0	0	0	0	0
378	1	1	2	0	0	1	0	0	0	0	0	30	12	2001-2006	0	0	0	0	0	0	0	0	0	1	0	0	0	1	0	0	0
379	1	1	4	0	0	0	0	0	0	0	0	20	3	2001-2006	0	0	0	0	0	0	0	1	1	0	1	0	0	0	0	1	0
380	1	1	2	0	0	1	0	0	0	0	1	66	6	2001-2006	0	0	0	0	0	0	0	1	1	0	0	0	1	0	0	0	0
381	1	4	1	1	1	1	0	0	0	0	0	59	13	2001-2006	0	0	0	0	0	0	0	0	0	0	0	0	0	0	0	0	0
382	1	1	4	0	1	0	0	0	0	0	0	34	10	2001-2006	0	0	0	0	0	0	0	0	0	1	0	0	0	0	0	1	0
383	1	1	4	0	0	1	0	0	1	0	1	30	10	2001-2006	0	0	0	0	0	0	0	0	1	0	0	0	0	0	0	0	0
384	1	1	4	0	0	0	0	0	0	0	0	35	6	2001-2006	0	0	0	0	0	0	0	1	0	0	0	0	0	0	0	0	0
385	1	1	2	0	0	0	0	0	1	0	0	69	3	2001-2006	0	0	0	0	0	0	0	0	0	0	0	0	0	0	0	0	0
386	1	1	4	0	0	0	0	0	1	0	1	18	3	2001-2006	0	0	0	0	0	0	0	0	1	0	0	0	1	0	0	0	0
387	1	1	1	1	0	0	0	0	0	0	0	85	3	2001-2006	0	0	0	0	0	0	0	0	1	1	0	0	1	0	1	0	0
388	0	1	4	0	0	1	0	0	0	1	0	28	15	2001-2006	0	0	0	0	0	0	0	0	0	0	0	0	0	0	0	0	0
389	1	1	1	0	0	0	0	0	0	0	0	35	12	2001-2006	0	0	0	0	0	1	1	0	0	0	0	0	0	0	0	0	0
390	0	1	4	0	0	0	0	1	0	0	0	38	3	2001-2006	0	0	0	0	0	0	0	0	0	1	0	0	0	1	0	0	0
391	0	1	4	0	0	0	0	0	0	0	0	50	3	2001-2006	0	0	0	0	0	0	0	0	0	0	0	0	0	0	0	0	0
392	1	1	4	0	0	0	0	0	0	0	0	36	6	2001-2006	0	0	0	0	0	0	0	0	0	0	0	0	0	0	0	0	0
393	1	1	4	0	0	0	0	0	1	0	0	30	10	2001-2006	0	0	0	0	0	0	0	0	0	1	0	0	0	1	0	0	0
394	1	2	4	0	0	0	0	0	0	0	0	47	10	2001-2006	0	0	0	0	0	0	1	0	1	0	0	0	0	1	1	0	0
395	0	1	4	0	0	0	0	0	0	0	0	33	3	2001-2006	0	0	0	0	0	0	0	0	0	1	0	0	0	1	0	0	0
396	0	1	4	0	0	0	0	0	0	0	0	48	12	2001-2006	0	0	0	0	0	0	0	0	0	1	0	0	0	0	0	0	0
397	1	2	4	0	1	0	0	0	0	0	0	60	10	2001-2006	0	0	0	0	0	1	1	0	0	1	0	0	0	1	0	0	0
398	1	1	1	0	0	0	0	0	0	0	0	23	10	2001-2006	0	0	0	0	0	0	0	0	0	0	0	0	0	0	0	0	0
399	1	3	4	0	0	1	0	0	0	0	1	47	15	2001-2006	0	0	0	0	0	1	0	0	1	0	0	0	0	1	0	1	0
400	1	1	2	0	1	1	0	0	0	0	0	32	10	2001-2006	0	0	0	1	0	0	0	0	1	0	0	0	0	1	0	1	0
401	1	1	2	0	0	0	0	0	0	0	0	30	8	2001-2006	0	0	0	0	0	0	0	0	1	0	0	0	0	0	0	1	0
402	1	3	4	0	0	0	0	0	0	0	0	45	10	2001-2006	0	0	0	0	0	1	0	0	0	1	0	0	0	1	0	1	0
403	0	1	4	0	0	0	0	0	0	0	0	41	3	2001-2006	0	0	0	0	0	0	0	0	1	0	1	0	0	0	0	0	0
404	1	1	4	0	0	0	0	1	1	0	1	41	10	2001-2006	0	0	0	0	0	1	1	0	0	1	0	0	1	1	0	1	0
405	1	2	4	0	0	1	0	0	0	1	0	34	13	2001-2006	0	0	0	0	0	0	1	0	0	0	0	0	0	0	0	0	0
406	1	1	1	0	0	0	0	0	0	0	0	35	5	2001-2006	0	0	0	0	0	1	0	0	0	0	0	0	0	0	0	0	0
407	1	6	4	0	0	0	0	0	0	0	0	46	10	2001-2006	0	0	0	0	0	0	1	0	0	0	0	0	0	0	0	0	0
408	1	1	3	0	1	1	0	0	1	0	0	33	10	2001-2006	0	0	0	1	0	0	0	0	0	0	0	0	0	0	0	0	0
409	1	1	2	0	1	0	0	0	0	0	0	62	3	2001-2006	0	0	0	0	0	0	0	0	0	1	0	0	0	0	0	0	0
410	0	1	4	0	0	0	0	0	0	0	0	58	3	2001-2006	0	0	0	0	0	0	0	0	0	1	0	0	0	0	0	0	0
411	1	2	4	0	1	0	0	0	1	0	0	39	11	2001-2006	0	0	0	0	0	0	0	0	1	0	0	0	0	0	0	0	0
412	1	1	2	0	0	1	0	0	1	0	1	19	15	2001-2006	0	0	0	0	0	0	0	0	0	1	0	0	0	0	0	0	0
413	0	1	4	0	0	0	0	0	0	0	0	45	7	2001-2006	0	0	0	0	0	0	0	1	0	0	0	0	0	0	0	0	0
414	1	1	4	0	1	0	0	0	1	0	0	57	10	2001-2006	0	0	0	0	0	0	0	0	0	1	0	0	0	1	0	1	0
415	0	1	4	1	0	0	0	0	0	0	0	46	9	2001-2006	0	0	0	1	0	0	1	0	1	1	0	0	0	0	0	1	0
416	1	1	2	0	0	1	0	0	0	1	0	42	7	2001-2006	0	0	0	0	0	0	0	0	0	1	0	0	0	0	0	0	0
417	1	1	4	0	0	0	0	0	0	0	0	66	10	2001-2006	0	0	0	0	0	0	0	0	0	1	0	0	0	1	0	0	0
418	0	1	4	0	0	0	0	0	0	0	0	40	5	2001-2006	1	0	1	0	0	0	1	0	1	0	0	0	0	0	0	1	0
419	0	1	2	0	0	0	0	0	0	0	0	22	15	2001-2006	0	0	0	0	0	0	0	0	0	1	0	0	0	1	0	0	0
420	1	1	4	0	0	1	0	0	0	1	0	38	15	2001-2006	0	0	1	0	0	0	0	1	0	0	0	0	0	0	0	0	0
421	0	1	4	1	0	0	0	0	0	0	0	30	10	2001-2006	0	0	0	0	0	1	0	1	1	0	0	0	1	0	0	0	0
422	1	1	3	0	0	0	0	0	0	0	0	27	12	2001-2006	0	0	0	0	0	0	1	0	0	0	0	0	0	0	0	0	0
423	0	1	3	0	0	0	0	0	0	0	0	65	8	2001-2006	0	0	0	0	0	0	0	0	0	1	0	0	0	1	0	0	0
424	1	1	4	0	0	1	0	0	0	1	1	60	10	2001-2006	0	0	0	0	0	0	0	1	0	1	0	0	0	0	0	0	0
425	1	3	4	0	0	0	1	0	0	0	0	41	15	2001-2006	0	0	0	0	0	0	0	0	0	0	1	0	0	0	0	0	1
426	1	1	1	0	1	1	0	0	1	0	0	35	10	2001-2006	0	0	0	1	0	0	0	1	0	0	0	0	0	0	0	0	0
427	0	1	2	0	0	0	0	0	0	0	0	15	3	2001-2006	0	0	0	0	0	0	0	0	0	0	0	0	0	0	0	0	0
428	0	1	1	0	0	0	0	1	1	0	0	28	10	2001-2006	0	0	0	0	0	0	0	0	0	0	0	0	0	0	0	0	0
429	0	1	4	0	0	1	0	0	0	1	1	54	8	2001-2006	1	0	1	0	0	0	0	1	1	0	0	0	0	0	1	0	0
430	1	1	4	0	0	0	0	1	0	0	1	40	10	2001-2006	0	0	0	0	0	0	0	0	1	0	0	0	0	0	0	1	0
431	0	1	1	0	0	0	0	0	0	0	0	78	10	2001-2006	0	0	0	0	0	0	1	0	0	1	0	0	0	1	0	0	0
432	1	1	4	0	0	0	0	0	0	0	0	56	10	2001-2006	0	0	0	0	0	0	1	0	0	0	0	0	0	0	0	0	0
433	0	1	4	0	1	0	0	0	0	0	0	44	8	2001-2006	0	0	0	0	0	0	0	0	0	1	0	0	0	0	0	0	0
434	1	1	1	0	0	0	0	0	0	0	0	58	10	2001-2006	0	0	0	0	0	0	1	0	1	0	0	0	0	1	0	1	0
435	1	8	4	0	0	1	0	0	1	0	0	30	13	2001-2006	0	0	0	0	0	0	0	1	0	0	0	0	0	0	0	0	0
436	0	1	2	0	0	0	0	0	0	0	0	52	15	2001-2006	0	0	0	0	0	0	0	0	0	1	0	0	0	1	0	0	0
437	0	2	4	0	0	1	0	0	0	1	1	43	10	2001-2006	0	0	0	0	0	0	0	1	0	1	0	0	0	0	0	0	0
438	1	1	4	0	1	0	0	0	0	0	0	40	14	2001-2006	0	0	0	0	0	0	0	0	0	1	0	0	0	1	0	1	0
439	1	3	4	0	0	0	0	0	1	0	0	25	15	2001-2006	0	0	0	0	0	0	0	0	0	1	0	0	0	0	0	0	0
440	0	1	1	0	0	0	0	0	0	0	0	61	3	2001-2006	0	0	0	0	0	0	0	0	0	1	0	0	0	0	0	0	0
441	0	1	4	0	0	0	0	0	0	0	0	34	9	2001-2006	0	0	0	0	0	0	0	0	0	1	0	0	0	0	0	0	0
442	0	1	4	0	1	0	0	0	1	0	0	25	15	2001-2006	0	0	0	0	0	0	0	0	0	0	0	0	0	0	0	0	0
443	0	1	4	0	0	0	0	0	0	0	0	81	6	2001-2006	0	0	0	0	0	0	0	1	1	0	0	0	0	1	1	0	0
444	1	1	4	0	1	1	0	0	1	0	1	46	13	2001-2006	0	0	0	1	0	0	0	1	0	0	0	0	1	0	0	1	0
445	1	1	3	0	0	0	0	0	0	0	0	43	10	2001-2006	0	0	0	1	0	0	0	0	0	0	0	0	0	1	0	1	0
446	1	1	2	0	0	0	0	0	0	0	0	41	3	2001-2006	0	0	0	0	0	0	1	0	0	1	0	0	0	0	0	0	0
447	1	1	4	0	0	1	0	0	0	0	0	40	13	2001-2006	0	0	0	0	0	1	1	0	0	1	0	0	0	0	0	0	0
448	1	1	4	0	0	1	0	0	0	0	0	45	3	2001-2006	0	0	0	0	0	0	1	1	0	1	0	0	0	1	0	0	0
449	1	1	4	0	0	1	0	0	1	0	0	46	14	2001-2006	0	0	0	0	0	0	0	1	1	1	0	0	0	0	0	0	0
450	0	1	3	0	0	0	0	0	0	0	0	55	4	2001-2006	0	0	0	0	0	0	0	0	0	1	0	0	0	0	0	0	0
451	1	1	4	0	0	1	0	0	0	1	0	59	10	2001-2006	0	0	0	0	0	0	1	0	0	0	0	0	0	0	0	0	0
452	0	1	4	0	0	0	0	0	0	0	0	55	3	2001-2006	0	0	0	0	1	0	0	1	0	0	0	0	0	0	0	0	0
453	1	1	4	0	0	0	0	0	0	0	0	42	10	2001-2006	0	0	0	1	0	0	0	0	0	1	0	0	0	1	0	0	0
454	0	1	2	0	0	0	0	0	0	0	0	39	10	2001-2006	0	0	0	0	0	0	0	0	0	0	0	0	0	0	0	0	0
455	1	1	4	0	0	1	0	0	0	0	0	56	10	2001-2006	0	1	0	0	0	0	0	0	1	0	0	0	0	0	0	0	0
456	1	6	1	0	0	1	0	0	0	0	0	39	10	2001-2006	0	0	0	0	0	1	1	1	0	0	0	0	0	0	0	0	0
457	1	1	1	0	0	0	0	0	0	0	0	31	15	2001-2006	0	0	0	0	0	0	0	0	0	0	0	0	0	0	0	0	0
458	0	4	1	0	0	0	0	0	0	0	0	47	10	2001-2006	0	0	0	0	0	0	0	1	1	0	0	0	0	1	0	0	0
459	1	1	1	0	0	0	0	0	0	0	1	67	13	2001-2006	0	0	0	0	0	0	1	0	0	1	0	1	0	1	0	1	0
460	1	1	4	0	0	0	0	0	0	0	0	35	10	2001-2006	0	0	0	0	0	0	0	0	0	1	0	1	0	1	0	0	0
461	1	3	1	0	0	0	0	1	0	0	0	46	11	2001-2006	0	0	0	0	0	0	1	1	1	0	0	0	0	0	0	0	0
462	1	1	4	0	0	0	0	0	0	0	0	48	10	2001-2006	0	0	0	0	0	0	1	0	0	0	0	0	0	0	0	0	0
463	1	3	4	0	0	0	0	1	1	0	1	32	10	2001-2006	0	0	0	0	0	0	0	0	1	0	0	0	0	0	0	0	0
464	1	2	4	0	0	1	0	0	1	0	0	27	10	2001-2006	0	0	0	0	0	0	1	0	0	1	0	0	0	0	0	0	0
465	1	1	4	0	1	1	0	0	1	0	0	35	10	2001-2006	0	0	0	0	0	0	0	0	0	1	0	0	0	0	0	0	0
466	0	1	1	0	0	0	0	0	0	0	0	82	3	2001-2006	0	0	0	0	0	0	0	0	0	0	0	0	0	0	0	0	0
467	1	1	4	0	0	0	0	0	0	0	0	26	10	2001-2006	0	0	0	0	0	0	0	0	0	0	0	0	0	0	0	0	0
468	1	1	1	0	0	1	0	0	0	0	1	30	3	2001-2006	0	0	0	0	0	0	0	1	1	0	0	0	0	0	1	0	0
469	0	2	1	0	0	0	0	0	0	0	0	45	14	2001-2006	0	0	0	0	0	0	0	0	0	1	0	0	0	0	0	0	0
470	1	1	4	0	1	1	0	0	0	0	1	54	9	2001-2006	0	0	0	0	0	0	0	1	1	0	0	0	0	1	1	0	0
471	0	1	3	0	0	0	0	0	1	0	0	48	10	2001-2006	0	0	0	0	0	0	0	0	0	1	0	0	0	1	0	0	0
472	1	1	4	0	0	0	0	0	1	0	0	25	10	2001-2006	0	0	1	0	0	0	0	0	0	1	0	0	0	0	0	0	0
473	0	1	4	0	0	0	0	0	0	0	0	46	6	2001-2006	0	0	0	0	0	0	1	0	0	0	0	0	0	0	0	0	0
474	0	1	2	0	0	0	0	1	0	0	1	69	8	2001-2006	0	0	0	0	0	0	0	1	0	1	0	0	0	1	0	1	0
475	1	6	3	0	0	1	0	0	1	0	0	38	15	2001-2006	0	0	0	0	1	0	1	1	0	0	0	0	0	0	0	0	0
476	1	1	2	0	0	0	0	0	1	0	0	28	15	2001-2006	0	0	0	0	0	0	1	1	0	0	0	0	0	0	0	0	0
477	0	4	4	0	0	0	0	0	0	0	0	42	6	2001-2006	0	0	0	0	0	0	1	1	0	0	0	0	0	0	0	0	0
478	0	1	4	0	0	0	0	0	0	0	0	53	10	2001-2006	0	0	0	0	0	0	0	0	1	0	0	0	0	1	1	0	0
479	1	2	1	0	0	0	0	0	0	0	0	49	10	2001-2006	0	0	0	0	0	0	0	1	1	0	0	0	0	0	0	0	0
480	1	1	4	0	0	0	0	1	1	0	1	39	10	2001-2006	0	0	0	0	0	0	1	1	1	0	1	0	0	0	0	0	1
481	1	1	1	0	0	0	0	0	1	0	0	33	15	2001-2006	0	0	0	0	0	0	1	0	0	1	0	0	0	0	0	0	0
482	1	1	1	0	1	1	1	0	1	0	0	51	15	2001-2006	0	0	0	0	0	0	0	0	0	0	0	0	0	0	0	0	0
483	0	5	1	0	0	0	0	0	0	0	0	62	5	2001-2006	0	0	0	0	0	0	0	0	0	0	1	0	0	0	1	0	1
484	1	1	4	0	0	0	0	1	1	0	0	28	10	2001-2006	0	0	0	0	0	1	0	0	0	1	0	0	1	1	0	1	0
485	1	1	4	0	0	0	0	0	0	0	0	48	10	2001-2006	0	0	0	0	0	0	0	0	0	0	1	0	0	1	0	1	0
486	1	1	4	0	0	0	0	0	0	0	0	79	5	2001-2006	0	0	0	0	0	0	0	1	1	0	0	0	0	1	0	1	0
487	1	1	1	0	1	1	0	0	0	0	0	50	8	2001-2006	0	0	0	0	0	0	0	0	1	0	0	0	0	0	0	0	0
488	1	1	4	0	0	1	0	0	0	0	0	63	8	2001-2006	0	0	0	0	0	0	0	0	0	1	0	0	0	1	0	1	0
489	0	1	3	0	0	0	0	0	1	0	0	34	8	2001-2006	0	0	0	0	0	1	0	0	1	1	0	0	0	1	1	0	0
490	0	1	4	0	1	0	0	0	1	0	0	60	13	2001-2006	0	0	0	0	0	0	0	1	0	0	0	0	0	0	0	0	0
491	0	1	1	0	0	0	0	0	0	0	0	25	10	2001-2006	0	0	0	0	0	0	0	0	0	1	0	0	0	0	0	0	0
492	1	1	4	0	1	1	0	0	0	0	0	56	10	2001-2006	0	0	0	0	0	0	0	0	1	1	0	0	0	1	0	1	0
493	1	1	4	0	0	0	0	0	0	0	0	22	10	2001-2006	0	0	0	1	0	0	0	0	0	1	0	0	0	0	0	1	0
494	0	1	4	0	0	1	0	0	1	0	0	21	15	2001-2006	0	0	0	0	0	0	0	1	0	0	0	0	0	0	0	0	0
495	0	1	2	1	0	1	0	0	0	0	0	58	10	2001-2006	0	0	0	0	0	0	1	1	0	1	0	0	0	1	0	0	0
496	1	1	4	0	0	0	0	0	1	0	1	40	6	2001-2006	0	0	0	1	0	0	0	1	0	1	0	1	0	1	0	1	0
497	1	1	3	0	0	0	0	0	0	0	0	47	12	2001-2006	0	0	0	0	0	1	0	0	0	1	0	0	0	0	0	0	1
498	0	1	4	0	0	0	0	0	0	0	0	42	10	2001-2006	0	0	0	0	0	0	1	0	0	1	0	0	0	1	0	1	0
499	0	1	4	0	0	0	0	0	0	0	0	57	3	2001-2006	0	0	0	0	0	0	0	0	0	0	1	0	0	0	0	0	1
500	0	1	3	1	1	0	0	0	0	0	0	39	9	2001-2006	0	0	0	0	0	0	1	0	0	1	0	0	0	1	0	1	0
501	0	1	4	0	0	0	0	1	0	0	0	42	6	2001-2006	0	0	0	0	0	0	1	1	1	0	0	0	0	0	0	1	0
502	1	1	4	0	0	0	0	0	1	0	0	34	14	2001-2006	0	0	0	0	0	1	0	0	0	0	0	0	0	0	0	0	0
503	1	1	1	0	0	0	0	0	0	0	0	44	6	2001-2006	0	0	0	0	0	0	0	0	0	0	0	0	0	0	0	0	0
504	1	1	2	0	0	0	0	0	1	0	0	22	14	2001-2006	0	0	0	0	0	0	1	1	0	0	0	0	0	0	0	0	0
505	1	1	4	0	0	1	0	0	1	0	1	35	13	2001-2006	0	0	0	0	0	0	1	0	0	1	0	0	0	0	0	0	0
506	0	1	2	0	0	1	0	0	0	1	0	38	9	2001-2006	0	0	0	0	0	0	0	1	0	0	0	0	0	0	0	0	0
507	1	1	4	0	1	0	0	0	0	0	0	35	9	2001-2006	0	0	0	0	0	0	0	0	0	1	0	0	0	0	0	0	0
508	0	1	4	0	0	1	0	0	0	0	0	44	8	2001-2006	0	0	0	0	0	0	0	0	0	1	0	0	0	0	0	0	0
509	1	1	4	0	0	0	0	0	0	0	1	62	10	2001-2006	0	0	0	0	0	0	1	0	0	1	0	0	0	1	0	0	0
510	1	1	4	0	0	0	0	0	0	0	0	56	7	2001-2006	0	0	0	0	0	0	1	0	0	1	0	0	0	0	0	0	0
511	1	1	4	0	0	0	0	0	0	0	0	29	14	2001-2006	0	0	0	0	0	0	1	0	0	1	0	0	0	0	0	0	0
512	1	1	1	0	0	0	0	0	0	0	0	55	3	2001-2006	0	0	0	0	0	0	0	0	0	0	0	0	0	0	0	0	0
513	0	1	4	0	0	0	0	0	1	0	1	38	12	2001-2006	0	0	0	0	0	0	1	0	1	0	0	0	0	1	1	0	0
514	1	1	4	0	0	0	0	0	0	0	1	44	13	2001-2006	0	0	0	0	0	1	0	0	0	1	0	0	0	1	0	0	0
515	1	1	4	0	0	0	0	0	0	0	0	60	6	2001-2006	0	0	0	0	0	1	1	0	1	0	0	0	0	1	1	0	0
516	0	1	1	0	0	0	0	0	1	0	0	30	13	2001-2006	0	0	0	0	0	0	0	0	0	0	0	0	0	0	0	0	1
517	1	1	4	0	0	0	0	0	1	0	0	61	12	2001-2006	0	0	0	0	0	0	0	0	0	1	0	0	0	1	0	0	0
518	0	4	4	0	0	0	0	0	0	0	0	35	15	2001-2006	0	0	0	0	0	1	0	0	0	0	1	0	0	0	0	0	1
519	1	1	1	0	0	1	0	0	0	0	0	32	10	2001-2006	0	0	0	0	0	0	0	0	0	0	0	0	0	0	0	0	0
520	1	1	1	0	1	0	0	0	0	0	0	41	6	2001-2006	0	0	0	1	0	1	1	1	0	1	0	0	0	1	0	1	0
521	0	1	4	0	0	0	0	0	0	0	0	55	8	2001-2006	0	0	0	0	0	0	0	0	0	0	0	0	0	0	0	0	1
522	0	1	4	0	0	0	0	0	0	0	0	62	10	2001-2006	0	0	0	0	0	0	0	0	0	1	0	0	0	1	0	0	0
523	1	1	4	0	0	0	0	0	0	0	0	52	8	2001-2006	0	0	0	0	0	0	0	1	0	0	1	0	0	0	1	0	0
524	1	1	2	0	0	1	0	0	1	0	0	31	12	2001-2006	0	0	0	0	0	0	0	0	0	1	0	0	0	0	0	0	0
525	1	1	1	0	1	1	1	0	0	0	0	36	15	2001-2006	0	0	0	0	1	0	0	0	0	0	0	0	0	0	0	0	0
526	1	1	3	0	0	0	0	1	0	0	0	49	10	2001-2006	0	0	0	0	0	0	0	0	1	0	0	0	0	0	0	0	0
527	1	1	4	0	0	0	0	0	0	0	0	39	10	2001-2006	0	0	0	0	0	0	0	0	0	1	0	0	0	0	0	0	0
528	1	1	2	0	0	0	0	0	1	0	0	83	5	2001-2006	0	0	0	1	0	0	1	0	0	1	0	0	0	1	0	1	0
529	1	1	4	0	0	0	0	0	0	0	0	25	12	2001-2006	0	0	0	0	0	0	0	0	0	0	0	0	0	1	0	1	0
530	1	1	4	0	0	0	0	0	0	0	0	44	12	2001-2006	0	0	0	0	0	0	1	0	1	1	0	0	0	1	0	0	0
531	1	1	4	0	0	0	0	0	1	0	1	26	12	2001-2006	0	0	0	0	0	0	1	1	0	0	1	0	0	0	0	0	1
532	0	1	4	0	0	1	0	1	1	0	0	54	14	2001-2006	0	0	0	0	0	0	1	1	0	0	0	0	0	0	0	0	0
533	0	1	4	0	0	0	0	0	0	0	1	54	8	2001-2006	0	0	0	1	0	0	0	0	1	0	0	0	0	0	0	0	0
534	1	1	4	0	1	0	0	0	1	0	0	36	11	2001-2006	0	0	0	0	0	0	0	0	0	0	0	0	0	0	0	0	0
535	0	1	4	0	0	1	0	0	0	0	0	71	3	2001-2006	0	0	0	0	0	1	1	1	0	1	0	0	0	1	0	0	0
536	1	1	4	0	0	0	0	0	0	0	0	42	8	2001-2006	0	0	0	0	0	0	0	0	0	1	0	0	0	0	0	0	0
537	0	1	4	0	0	0	0	0	0	0	0	34	14	2001-2006	0	0	0	0	0	0	1	0	0	1	0	0	0	1	0	0	0
538	0	1	4	0	0	0	0	0	0	0	0	43	7	2001-2006	0	0	0	0	0	0	0	0	0	0	0	0	0	0	0	0	0
539	0	1	1	0	0	0	0	0	0	0	0	78	3	2001-2006	0	0	0	0	0	0	1	0	0	1	0	0	0	1	0	0	0
540	1	1	4	0	0	0	0	0	0	0	1	37	12	2001-2006	0	0	0	1	0	0	1	0	0	1	0	0	0	1	0	0	0
541	1	1	4	0	0	0	0	0	0	0	0	44	10	2001-2006	0	0	0	0	0	0	0	0	0	0	0	1	0	0	0	1	0
542	1	1	4	0	0	0	0	0	0	0	0	55	10	2001-2006	0	0	0	0	0	0	0	0	0	0	0	1	0	1	0	0	0
543	1	1	3	0	1	0	0	0	0	0	1	86	5	2001-2006	0	0	0	0	0	0	1	0	0	1	0	0	0	0	0	0	0
544	1	1	4	0	0	0	0	0	0	0	0	29	10	2001-2006	0	0	0	0	0	0	0	0	0	1	0	0	0	1	0	0	0
545	1	2	4	0	0	0	0	0	0	0	0	40	9	2001-2006	0	0	0	0	0	0	1	0	0	1	0	0	0	1	0	1	0
546	0	1	4	0	0	0	0	0	0	0	0	35	15	2001-2006	0	0	0	0	0	0	0	0	0	0	0	1	0	0	0	0	0
547	0	4	4	0	0	0	0	0	1	0	1	73	13	2001-2006	0	0	0	0	0	0	1	1	1	0	0	0	1	0	0	0	0
548	0	1	4	0	1	0	1	0	0	0	0	37	10	2001-2006	0	0	0	0	0	0	0	0	0	0	1	0	0	1	0	0	1
549	0	1	4	0	0	1	0	0	1	1	0	51	8	2001-2006	0	0	0	0	0	0	1	1	1	0	0	0	0	1	0	0	0
550	1	3	4	0	0	0	0	0	0	0	0	54	8	2001-2006	0	0	0	0	0	0	0	0	0	1	0	0	0	1	0	1	0
551	0	1	4	0	0	0	0	0	0	0	0	29	12	2001-2006	1	0	1	0	0	0	0	0	0	0	0	1	0	0	0	0	0
552	1	2	4	0	0	0	0	0	0	0	0	53	10	2001-2006	0	0	0	0	0	0	1	0	0	1	0	0	0	1	0	0	0
553	0	1	1	0	1	0	1	0	1	0	0	49	15	2001-2006	0	0	0	0	0	0	0	0	0	1	0	0	0	1	0	0	0
554	1	1	4	0	1	1	0	0	0	0	0	69	3	2001-2006	0	0	0	0	0	0	0	1	0	1	0	0	0	0	0	0	0
555	1	1	4	0	0	0	0	0	0	0	0	46	6	2001-2006	0	0	0	0	0	0	0	0	0	0	0	0	0	0	0	0	1
556	1	1	4	0	0	0	0	0	0	0	0	76	3	2001-2006	0	0	0	0	0	0	1	0	0	0	0	0	0	0	0	0	0
557	1	1	4	0	0	0	0	0	0	0	0	51	10	2001-2006	0	0	0	0	0	0	1	0	0	0	0	1	0	0	0	1	0
558	1	1	4	0	0	0	0	0	0	0	0	32	14	2001-2006	0	0	0	0	0	0	0	0	0	0	0	1	0	0	0	0	0
559	1	1	4	1	0	0	0	0	0	0	0	21	12	2001-2006	0	0	0	0	0	0	0	1	0	0	0	0	0	0	0	0	0
560	1	1	4	0	0	0	0	0	1	0	0	27	13	2001-2006	0	0	0	0	0	0	1	0	0	0	0	1	0	1	0	0	0
561	1	1	4	0	0	0	0	0	0	0	0	39	3	2001-2006	0	0	0	0	0	0	0	1	1	0	0	0	0	0	1	0	0
562	1	2	4	0	0	0	1	0	0	0	1	35	12	2001-2006	0	0	0	0	0	0	0	1	0	1	0	0	0	0	0	0	0
563	1	1	4	0	0	0	1	0	0	0	0	44	7	2001-2006	0	0	0	0	0	0	0	0	0	0	0	0	0	0	0	0	0
564	1	1	4	0	0	1	0	0	1	0	0	29	15	2001-2006	0	0	0	0	0	0	0	1	0	0	0	0	0	0	0	0	1
565	1	1	4	0	0	0	0	0	1	0	0	50	8	2001-2006	0	0	0	0	0	0	0	1	0	1	0	0	0	1	0	0	0
566	1	1	1	0	0	0	0	0	0	0	0	29	7	2001-2006	0	0	0	0	0	0	0	0	0	0	0	0	0	0	0	0	0
567	0	1	2	0	0	0	0	0	0	0	0	52	13	2001-2006	0	0	0	0	0	0	0	0	0	0	0	1	0	1	0	0	0
568	0	1	4	0	0	0	1	0	1	0	0	63	3	2001-2006	0	0	0	0	0	0	0	0	0	1	0	0	0	0	0	0	0
569	1	2	1	0	0	0	0	0	0	0	0	100	3	2001-2006	0	0	0	0	0	0	0	0	1	0	1	0	0	1	0	0	1
570	1	1	4	0	0	0	0	0	0	0	1	33	4	2001-2006	0	0	0	0	0	1	0	1	1	1	0	0	0	0	1	1	0
571	0	1	4	0	0	0	0	0	0	0	0	42	9	2001-2006	0	0	0	0	0	1	1	1	1	0	0	0	0	0	1	0	0
572	1	1	4	0	0	0	0	0	0	0	0	40	10	2001-2006	1	0	1	0	0	0	0	0	0	0	0	1	0	1	0	1	0
573	1	1	4	0	0	0	0	0	0	0	0	65	8	2001-2006	0	0	0	0	0	0	0	0	0	1	0	0	0	1	0	0	0
574	1	1	4	0	0	1	0	0	1	0	0	61	8	2001-2006	0	0	0	0	0	0	1	0	1	0	0	0	0	0	0	0	0
575	0	1	4	0	0	0	1	0	0	0	0	36	6	2001-2006	0	0	0	1	0	0	1	0	0	0	0	1	0	0	0	0	0
576	1	1	3	0	0	0	0	0	1	0	1	30	10	2001-2006	0	0	0	0	0	0	0	1	0	1	0	0	1	1	0	0	0
577	0	1	3	0	1	0	1	0	0	0	0	57	10	2001-2006	0	0	0	0	0	0	0	1	0	1	0	0	0	1	0	0	0
578	1	3	4	0	0	0	0	0	1	0	1	29	10	2001-2006	1	0	1	0	0	0	0	1	0	1	0	0	0	0	0	0	0
579	0	1	4	0	0	1	0	0	1	0	1	47	12	2001-2006	0	0	0	0	0	0	1	1	0	1	0	0	0	0	0	0	0
580	0	1	4	0	0	0	0	0	0	0	0	32	8	2001-2006	0	0	0	0	0	0	0	1	0	0	0	0	0	0	0	0	1
581	1	1	4	0	0	0	0	0	0	0	1	29	13	2001-2006	0	0	0	0	0	0	1	0	0	1	0	0	1	0	0	0	0
582	0	1	3	0	1	0	1	0	1	0	1	41	11	2001-2006	0	0	0	0	0	0	0	1	0	0	0	0	0	0	0	0	0
583	1	1	4	0	0	0	0	0	1	0	0	42	13	2001-2006	0	0	0	0	0	0	0	0	0	1	0	0	0	1	0	0	0
584	1	1	4	0	1	0	0	0	0	0	0	35	10	2001-2006	0	0	0	0	0	0	0	0	0	0	0	0	0	0	0	0	0
585	1	1	3	0	0	0	0	0	0	0	0	29	4	2001-2006	0	0	0	0	0	0	1	1	0	0	1	0	0	1	0	1	0
586	0	2	4	0	0	0	0	0	0	0	0	59	10	2001-2006	0	0	0	1	0	0	0	1	0	0	1	0	0	1	0	0	0
587	0	1	3	0	1	0	0	0	0	0	0	83	3	2001-2006	0	0	0	1	0	0	0	1	0	0	0	0	0	0	0	0	0
588	0	1	3	0	0	0	0	0	0	0	0	36	10	2001-2006	0	0	0	0	1	0	0	0	0	0	0	1	0	1	0	0	0
589	0	1	4	0	0	0	0	0	1	0	0	32	3	2001-2006	0	0	0	0	0	0	1	1	0	0	1	0	0	1	0	1	0
590	0	1	4	0	0	0	0	0	1	0	0	34	12	2001-2006	0	0	0	0	0	0	1	0	0	0	0	1	0	1	0	1	0
591	1	1	4	0	0	0	0	0	0	0	0	49	10	2001-2006	0	0	0	0	0	0	0	0	1	0	0	0	0	1	0	0	0
592	1	1	4	0	0	0	0	0	0	0	0	46	15	2001-2006	0	0	0	1	0	0	0	0	0	0	0	0	0	0	0	0	1
593	0	2	4	0	0	0	0	0	1	0	0	54	6	2001-2006	0	0	0	0	0	0	0	0	0	1	0	0	0	1	0	1	0
594	1	2	4	0	0	0	0	0	0	0	0	53	6	2001-2006	0	0	0	0	0	0	0	0	0	1	0	0	0	1	0	0	0
595	0	1	4	0	0	0	0	0	1	0	0	52	7	2001-2006	0	0	0	0	0	0	1	0	0	1	0	0	0	0	0	0	0
596	1	1	3	0	0	0	0	0	1	0	0	59	6	2001-2006	0	0	0	0	0	0	1	0	0	0	0	0	0	0	0	0	1
597	0	1	2	0	0	0	0	0	0	0	0	32	6	2001-2006	0	0	0	0	0	0	0	1	0	1	0	0	0	0	0	0	0
598	0	1	1	0	0	1	0	0	0	0	0	54	9	2001-2006	0	0	0	0	0	0	1	0	0	0	0	0	0	1	1	1	0
599	0	8	4	0	0	0	0	0	0	0	0	33	15	2001-2006	0	0	0	0	0	0	0	1	0	0	0	0	0	0	0	0	1
600	0	2	4	0	0	0	0	0	0	0	0	60	8	2001-2006	0	0	0	1	0	0	1	0	1	0	0	0	0	0	1	0	0
601	1	1	3	0	0	0	0	0	0	0	0	48	8	2001-2006	0	0	0	0	0	0	0	0	0	0	1	0	0	1	0	0	0
602	0	1	4	0	0	0	0	0	0	0	0	57	6	2001-2006	0	0	0	0	0	0	0	0	0	1	0	0	0	1	0	0	0
603	0	1	4	0	0	0	0	0	0	0	0	42	10	2001-2006	0	0	0	0	0	0	0	0	1	0	0	0	0	1	1	0	0
604	1	2	2	0	0	0	0	0	0	0	0	41	13	2001-2006	0	0	0	0	0	0	0	1	1	0	0	0	0	1	0	0	0
605	1	1	3	0	0	0	0	1	0	0	0	60	3	2001-2006	0	0	0	1	0	0	0	1	0	0	0	0	0	0	0	0	1
606	0	1	4	0	0	0	0	0	1	0	1	55	8	2001-2006	0	0	0	1	0	1	1	1	1	0	1	0	0	0	0	0	1
607	0	1	1	0	0	0	0	0	0	0	1	64	6	2001-2006	0	0	0	0	0	0	0	1	0	0	1	0	0	0	0	0	1
608	1	1	2	0	0	0	1	0	0	0	0	44	10	2001-2006	0	0	1	1	0	0	0	0	0	1	0	0	0	0	0	0	0
609	1	3	4	0	0	0	0	0	0	0	0	70	8	2001-2006	0	0	0	0	0	0	0	0	0	1	0	1	0	1	0	0	0
610	0	2	4	0	0	0	0	0	0	0	0	46	8	2001-2006	0	0	0	0	0	0	1	0	1	0	0	0	0	1	1	0	0
611	1	1	4	0	0	0	0	0	0	0	0	76	3	2001-2006	0	0	0	0	0	0	0	0	0	0	0	0	0	0	0	0	1
612	1	1	2	0	0	0	1	0	0	0	0	42	15	2001-2006	0	0	0	1	0	0	1	0	1	1	0	0	0	1	0	0	0
613	1	1	4	0	0	1	0	0	0	0	0	68	3	2001-2006	0	0	0	0	0	1	0	1	0	0	0	0	0	0	0	0	0
614	1	1	4	0	0	0	0	0	1	0	0	28	10	2001-2006	0	0	0	0	1	0	0	0	0	1	1	0	0	0	0	0	1
615	1	1	4	0	0	0	0	0	0	0	0	32	8	2001-2006	0	0	0	0	0	0	1	1	0	1	0	0	0	0	0	0	0
616	1	1	4	0	0	0	0	0	0	1	0	49	8	2001-2006	0	0	0	0	0	0	0	1	0	0	0	0	0	0	0	0	1
617	0	1	4	0	0	0	0	0	0	0	0	55	3	2001-2006	0	0	0	0	0	0	0	1	0	1	0	0	0	0	0	0	0
618	0	1	4	0	0	0	0	0	0	0	0	34	10	2001-2006	0	0	0	0	0	1	0	1	0	1	0	0	0	1	0	1	0
619	1	1	4	0	0	0	0	0	0	0	0	74	3	2001-2006	1	0	1	0	0	0	0	0	0	0	0	1	0	0	0	0	0
620	1	1	4	0	1	0	0	0	1	0	0	52	10	2001-2006	0	0	0	0	0	0	1	0	0	0	1	0	0	1	0	0	0
621	1	1	4	0	0	0	0	0	1	0	0	36	10	2001-2006	0	0	0	0	0	0	1	0	0	1	0	0	0	1	0	0	0
622	1	1	4	0	0	1	0	0	0	1	0	24	10	2001-2006	0	0	0	0	0	0	0	0	0	0	0	0	0	0	0	0	1
623	0	1	4	0	0	0	0	0	1	0	0	35	15	2001-2006	0	0	0	0	0	0	0	1	0	1	0	0	0	0	0	0	0
624	1	1	4	0	0	0	0	0	1	0	0	27	15	2001-2006	0	0	0	0	0	0	0	0	0	0	0	0	0	0	0	0	1
625	1	1	2	0	0	0	0	0	1	0	1	38	14	2001-2006	0	0	0	0	0	0	0	0	0	0	0	0	0	0	0	0	1
626	1	1	4	0	0	0	0	0	0	0	0	48	10	2001-2006	0	0	0	0	0	0	0	0	0	0	0	1	0	1	0	0	0
627	0	2	4	0	0	0	0	0	1	0	1	41	10	2001-2006	0	0	0	0	0	0	0	0	0	1	0	0	0	1	0	0	0
628	0	1	4	0	1	0	0	0	0	0	0	46	9	2001-2006	0	0	0	0	0	0	0	0	1	0	0	0	0	0	0	1	0
629	0	1	4	0	1	0	0	0	0	0	0	50	14	2001-2006	0	0	0	0	0	1	0	1	0	1	0	0	0	0	0	0	0
630	1	1	4	0	0	0	0	0	0	0	0	50	8	2001-2006	0	0	0	0	0	0	0	0	0	0	0	1	0	1	0	1	0
631	1	1	4	0	0	0	0	0	0	0	0	57	3	2001-2006	0	0	0	0	0	0	0	0	0	0	0	0	0	0	0	0	0
632	0	1	4	0	0	0	0	0	1	0	0	35	10	2001-2006	0	0	0	0	0	0	0	0	0	0	0	0	0	0	0	0	0
633	1	1	4	0	0	0	0	0	0	0	1	43	10	2001-2006	0	0	0	0	0	0	0	1	0	0	0	1	0	1	0	0	0
634	1	1	4	0	1	0	0	0	0	0	0	58	8	2001-2006	0	0	0	1	0	1	0	0	1	0	0	0	0	1	0	1	0
635	1	1	2	0	0	0	0	0	1	0	1	43	10	2001-2006	0	0	0	0	0	0	0	0	1	0	0	0	0	1	1	1	0
636	0	1	4	0	0	0	0	1	0	0	0	32	10	2001-2006	0	0	0	0	0	0	0	0	0	0	0	0	0	0	0	0	0
637	0	1	4	0	1	0	0	0	0	0	0	67	8	2001-2006	0	0	0	0	0	0	0	1	1	1	0	0	1	1	0	1	0
638	1	1	4	0	0	0	0	1	1	0	0	47	10	2001-2006	0	0	0	0	0	0	1	0	0	0	0	0	0	0	0	0	0
639	1	1	4	0	1	1	0	0	0	0	0	35	8	2001-2006	0	0	0	0	0	0	1	0	1	0	0	0	0	1	1	0	0
640	1	1	4	0	0	0	0	1	0	0	0	41	10	2001-2006	0	0	0	0	0	0	0	1	0	1	0	0	0	0	0	1	0
641	0	1	4	0	1	0	0	0	1	0	0	29	13	2001-2006	0	0	0	0	0	0	0	1	0	0	0	0	0	0	0	0	0
642	0	1	4	1	1	1	0	0	1	1	0	37	10	2001-2006	0	0	0	0	0	0	0	0	0	0	0	1	0	0	0	0	0
643	1	1	4	0	1	0	1	0	0	0	0	52	10	2001-2006	0	0	0	0	0	0	0	0	0	1	0	0	0	1	0	1	0
644	0	1	4	0	0	0	0	0	1	0	1	39	10	2001-2006	0	0	0	0	0	0	0	1	0	0	0	0	0	0	0	0	0
645	1	1	4	0	0	0	0	0	1	0	0	27	3	2001-2006	0	0	0	0	0	0	0	0	0	1	0	0	0	0	0	0	0
646	0	2	1	0	0	1	0	0	1	1	0	54	10	2001-2006	0	0	0	0	0	1	0	1	0	0	0	0	0	0	0	0	0
647	0	1	4	0	0	0	0	0	0	0	0	70	3	2001-2006	0	0	0	0	0	0	0	0	1	0	0	0	0	0	1	0	0
648	1	1	4	1	1	0	0	0	0	0	0	41	10	2001-2006	0	0	0	0	0	0	0	0	0	0	1	0	0	1	0	0	0
649	1	1	1	0	1	0	0	0	0	0	0	69	8	2001-2006	0	0	0	0	0	0	0	0	0	0	0	0	0	0	0	0	0
650	1	1	4	0	1	0	0	1	0	0	0	58	10	2001-2006	0	0	0	0	0	0	0	0	1	0	0	0	0	1	0	0	0
651	1	1	4	0	1	0	0	0	0	0	0	37	8	2001-2006	0	0	0	0	0	0	0	0	0	0	0	0	0	0	0	0	0
652	1	3	4	0	0	1	0	0	1	0	0	44	10	2001-2006	0	0	0	0	0	0	0	0	0	0	0	0	0	0	0	0	1
653	1	1	4	0	0	0	0	0	0	0	0	20	10	2001-2006	0	0	0	0	0	0	0	0	0	1	0	0	0	1	0	1	0
654	1	1	4	0	1	1	0	0	1	0	0	32	10	2001-2006	0	0	0	0	0	0	0	1	0	0	0	0	0	0	0	0	0
655	1	1	4	0	0	0	0	0	0	0	0	43	3	2001-2006	0	0	0	0	0	1	0	1	0	0	0	0	0	0	0	0	0
656	1	1	4	0	0	0	0	0	0	0	0	43	3	2001-2006	0	0	0	0	0	0	0	1	0	1	0	0	0	0	0	0	0
657	1	1	2	0	0	0	0	0	0	0	0	36	10	2001-2006	0	0	0	0	0	0	0	0	0	0	0	1	0	0	0	0	0
658	1	1	4	0	1	0	0	0	0	0	0	48	9	2001-2006	0	0	0	0	0	0	0	1	0	0	0	0	0	0	0	0	0
659	1	1	1	0	0	0	0	0	0	0	0	38	3	2001-2006	0	0	0	0	1	0	0	0	0	1	0	0	0	0	0	0	0
660	0	1	1	0	0	0	0	0	0	0	0	53	3	2001-2006	0	0	0	0	1	0	0	0	0	1	0	0	0	0	0	0	0
661	0	1	4	0	0	0	0	1	1	0	0	48	10	2001-2006	0	0	0	1	0	0	1	0	0	0	0	0	0	0	0	0	0
662	0	2	4	0	0	1	0	0	0	0	0	52	14	2001-2006	0	0	0	0	0	0	1	0	1	0	1	0	0	0	1	1	0
663	1	1	4	0	0	0	0	0	0	0	0	45	8	2001-2006	0	0	0	0	0	0	0	0	0	0	0	1	0	0	0	0	0
664	1	2	4	0	0	0	0	0	0	0	0	64	15	2001-2006	0	0	0	0	0	0	1	0	0	0	1	0	0	1	0	1	0
665	0	10	4	0	1	1	1	0	1	0	0	42	15	2001-2006	0	0	0	0	0	0	0	1	0	0	0	0	0	0	0	0	0
666	0	1	1	0	1	0	0	0	0	0	0	22	8	2001-2006	0	0	0	0	0	0	0	0	0	0	0	0	0	0	0	0	0
667	0	1	3	0	0	0	0	0	0	0	0	36	4	2001-2006	0	0	0	0	0	0	0	0	0	1	0	0	0	1	0	0	0
668	1	5	4	1	0	0	0	0	0	0	0	36	3	2001-2006	0	0	0	0	0	0	0	0	0	1	0	0	0	0	0	0	0
669	0	1	1	0	0	0	0	0	0	0	0	22	3	2001-2006	0	0	0	0	0	0	0	0	0	0	0	0	0	0	0	0	0
670	1	1	2	0	1	1	1	0	0	0	0	74	3	2001-2006	0	0	0	1	0	0	0	1	0	0	0	0	0	0	0	0	0
671	1	1	3	0	1	1	0	0	0	0	0	43	12	2001-2006	0	0	0	0	0	0	0	0	0	0	0	0	0	0	0	0	0
672	1	5	4	0	0	0	0	0	1	0	1	38	11	2001-2006	0	0	0	0	0	0	0	1	0	0	1	0	1	0	0	0	0
673	0	1	4	0	0	0	0	0	1	0	1	33	10	2001-2006	0	0	0	1	0	0	0	0	0	1	0	0	0	0	0	1	0
674	1	3	3	0	0	0	0	0	1	0	0	44	15	2001-2006	0	0	0	0	0	0	0	1	1	0	0	0	0	0	0	0	0
675	1	1	1	0	0	0	0	0	0	0	0	41	10	2001-2006	0	0	0	0	0	0	0	0	0	0	0	0	0	0	0	0	0
676	0	1	4	0	0	0	0	0	0	0	0	67	15	2001-2006	0	0	0	1	0	0	0	0	1	0	0	0	0	1	1	0	0
677	0	2	4	0	0	0	0	0	0	0	0	34	15	2001-2006	0	0	0	0	0	0	0	0	0	1	0	0	0	1	0	1	0
678	1	1	2	0	0	0	0	0	0	0	0	38	14	2001-2006	0	0	0	0	0	0	0	0	0	1	0	0	0	1	0	0	0
679	1	2	4	1	0	0	0	0	0	0	0	45	10	2001-2006	0	0	0	0	1	0	0	0	0	0	0	0	0	0	1	1	0
680	1	2	4	0	0	0	0	0	1	0	1	27	10	2001-2006	0	0	0	0	0	1	0	0	1	1	0	0	0	0	0	0	1
681	1	1	1	0	0	0	0	0	0	0	0	50	10	2001-2006	0	0	0	1	0	0	0	0	0	0	0	0	0	0	0	0	0
682	1	1	4	0	0	0	0	0	1	0	0	31	13	2001-2006	0	0	0	0	0	1	0	0	0	0	1	0	0	0	0	0	1
683	1	1	2	1	0	0	0	0	0	0	0	70	10	2001-2006	0	0	0	0	0	0	0	0	0	0	0	0	0	0	0	0	0
684	1	1	4	0	1	0	1	0	0	0	0	57	13	2001-2006	0	0	0	0	0	1	0	0	0	0	0	0	0	0	0	0	0
685	1	1	4	0	1	1	0	0	1	0	0	37	15	2001-2006	0	0	0	0	0	0	0	0	0	0	0	0	0	0	0	0	0
686	1	4	2	0	0	0	0	1	0	0	0	68	15	2001-2006	0	0	0	0	0	0	0	1	1	0	0	0	0	0	0	0	0
687	0	1	3	0	0	0	0	0	1	0	0	33	12	2001-2006	0	0	0	0	0	1	0	0	1	1	0	0	0	0	0	0	0
688	1	1	4	0	0	0	0	0	0	0	0	22	15	2001-2006	0	0	0	0	0	0	0	0	0	0	0	0	0	0	0	0	0
689	0	3	4	0	0	0	0	0	1	0	0	39	12	2001-2006	0	0	0	0	0	0	1	1	0	0	0	0	0	0	0	0	0
690	0	1	4	0	0	0	0	0	0	0	0	55	10	2001-2006	0	0	0	1	0	0	0	0	1	0	1	0	0	1	0	1	0
691	1	5	2	0	1	0	1	0	0	0	0	53	15	2001-2006	0	0	0	0	0	0	0	0	0	0	0	1	0	0	0	0	0
692	1	1	1	0	0	0	0	0	0	0	0	78	5	2001-2006	0	0	0	0	0	0	0	0	1	0	0	0	0	1	0	0	0
693	1	1	3	0	0	0	0	0	0	0	0	43	13	2001-2006	0	0	0	0	0	0	0	0	0	1	0	0	0	0	0	0	0
694	1	1	4	0	0	0	0	0	0	1	0	29	12	2001-2006	0	0	0	0	0	0	1	0	1	0	0	0	0	0	1	0	0
695	1	1	4	0	1	0	0	0	1	0	0	37	12	2001-2006	0	0	0	1	0	0	0	0	0	0	0	0	0	1	0	1	0
696	1	1	1	0	0	0	0	0	0	0	0	35	10	2001-2006	0	1	0	0	0	0	0	0	0	0	0	0	0	0	0	0	0
697	0	1	3	0	1	0	0	0	1	0	0	37		2001-2006	0	0	0	0	0	0	0	0	1	0	0	0	0	0	0	0	0
698	1	4	4	0	0	1	0	0	0	1	0	31	15	2001-2006	0	0	0	1	0	1	0	1	1	0	0	0	0	0	0	0	0
699	0	1	4	0	0	0	0	0	0	0	0	46	12	2001-2006	0	0	0	0	0	0	0	0	0	0	1	0	0	0	0	0	1
700	1	1	1	0	0	0	0	0	1	0	0	44	15	2001-2006	0	0	0	0	0	1	0	0	0	0	0	0	0	0	0	0	0
701	1	1	4	0	0	0	0	0	0	0	1	29	12	2001-2006	0	0	0	0	0	0	0	0	0	0	1	0	0	0	0	1	0
702	0	2	4	0	0	0	0	1	0	0	0	33	15	2001-2006	1	0	1	0	0	0	0	1	0	0	0	1	0	1	0	0	0
703	0	1	4	0	1	0	0	0	0	0	0	61	12	2001-2006	0	0	0	1	0	0	0	0	0	0	0	0	0	0	0	0	0
704	1	1	4	0	0	0	0	0	0	0	1	42	10	2001-2006	0	0	0	0	0	1	0	0	0	0	1	0	0	0	0	0	1
705	1	1	4	0	0	0	0	0	0	0	0	46	10	2001-2006	1	0	1	0	0	0	0	0	0	1	0	0	0	1	0	0	0
706	1	5	1	0	0	0	0	0	0	0	0	13	14	2001-2006	0	0	0	0	0	0	0	0	0	1	0	0	0	1	0	0	0
707	1	1	2	1	0	1	0	0	0	1	0	48	13	2001-2006	0	0	0	0	0	0	0	1	0	0	0	0	0	0	0	0	0
708	0	1	4	0	0	1	0	0	0	1	0	41	12	2001-2006	1	0	1	0	0	0	0	0	0	0	0	0	0	0	0	0	0
709	1	1	2	0	1	0	0	0	0	0	0	22	11	2001-2006	0	0	0	0	0	1	0	0	0	0	1	0	0	0	0	0	1
710	0	1	4	0	1	1	0	0	0	0	1	50	10	2001-2006	0	0	0	0	0	0	1	0	0	1	0	0	0	1	0	1	0
711	0	1	3	0	0	0	0	0	1	0	1	26	11	2001-2006	0	0	0	0	0	0	0	0	0	1	0	0	0	0	0	0	0
712	1	1	4	0	0	0	0	0	0	0	0	53	10	2001-2006	0	0	0	0	0	0	0	1	1	0	0	0	0	0	0	0	0
713	1	2	4	0	0	1	1	0	0	0	1	56	10	2001-2006	1	0	1	0	0	0	0	1	0	0	0	0	1	1	0	1	0
714	1	1	4	0	0	0	0	0	0	0	0	32	10	2001-2006	0	0	0	0	0	0	0	0	0	0	0	0	1	0	1	1	0
715	1	1	4	0	0	0	0	0	0	0	0	29	12	2001-2006	0	0	0	0	0	1	0	1	1	0	0	0	0	1	0	1	0
716	1	2	4	0	0	0	0	0	1	0	0	41	10	2001-2006	0	0	0	0	0	0	1	0	0	1	0	0	0	1	0	0	0
717	1	1	4	0	0	0	0	0	0	0	0	57	3	2001-2006	0	0	0	0	0	1	0	0	0	0	0	0	0	0	0	0	0
718	0	1	4	0	0	0	0	0	1	0	1	27	14	2001-2006	0	0	0	0	0	0	0	1	0	1	0	0	0	0	0	0	0
719	0	1	4	0	0	0	0	0	0	0	0	44	11	2001-2006	0	0	0	1	0	0	0	0	0	0	0	1	0	0	0	0	0
720	1	1	4	0	0	0	0	0	0	0	0	30	13	2001-2006	0	0	0	0	0	0	0	0	0	0	1	0	0	0	0	0	1
721	1	1	4	0	0	0	0	0	0	0	1	20	15	2001-2006	0	0	0	0	0	0	0	1	0	1	0	0	0	1	0	0	0
722	1	1	1	0	0	0	0	0	1	0	0	62	6	2001-2006	0	0	0	0	0	0	0	0	0	0	0	1	0	0	0	0	0
723	1	3	4	0	1	1	0	0	0	1	0	49	10	2001-2006	0	0	0	0	0	0	0	1	0	1	0	0	0	0	0	0	0
724	1	1	4	0	0	0	0	0	0	0	0	42	10	2001-2006	0	0	0	0	0	0	0	0	1	0	0	0	0	0	0	0	0
725	1	1	4	0	1	0	0	0	1	0	0	46	4	2001-2006	0	0	0	0	0	0	0	0	0	0	1	0	0	1	0	0	0
726	0	1	4	1	0	1	0	1	0	0	0	24	14	2001-2006	0	0	0	0	0	0	0	1	0	0	0	0	0	0	0	0	0
727	1	2	1	0	0	0	0	0	1	0	0	29	10	2001-2006	0	0	0	0	0	0	0	0	0	0	0	0	0	0	0	0	0
728	1	1	1	0	0	0	0	0	0	0	0	83	4	2001-2006	0	0	0	0	0	0	0	1	0	0	0	0	0	0	0	0	0
729	0	1	4	0	0	0	0	0	0	0	0	32	12	2001-2006	0	0	0	0	0	0	0	0	0	0	0	1	0	1	0	0	0
730	1	2	4	0	0	0	0	0	0	0	0	62	9	2001-2006	0	0	0	0	0	0	0	0	0	0	1	0	0	0	0	1	0
731	0	1	4	0	0	1	0	0	1	0	1	60	3	2001-2006	0	0	0	1	0	0	0	0	0	0	0	1	0	1	0	0	0
732	0	1	2	0	0	0	0	0	0	0	0	66	10	2001-2006	0	0	0	0	0	0	0	0	0	1	0	0	0	0	0	0	0
733	1	1	4	0	1	1	0	0	0	0	1	46	10	2001-2006	0	0	0	0	0	1	0	1	0	1	0	0	0	0	0	1	0
734	0	1	4	0	0	0	0	1	0	0	0	53	13	2001-2006	0	0	0	0	0	0	1	0	1	0	0	1	1	0	0	1	0
735	1	1	1	0	0	0	1	1	0	0	0	63	12	2001-2006	0	0	0	0	0	1	1	0	0	0	0	0	0	0	0	0	0
736	0	17	4	0	0	1	0	1	0	1	0	33	12	2001-2006	0	0	0	0	0	0	0	1	0	1	0	0	0	1	0	0	0
737	1	1	4	0	0	1	0	0	1	0	1	27	10	2001-2006	0	0	0	0	0	0	0	0	0	0	0	0	0	0	0	0	0
738	0	1	4	0	0	1	0	0	1	0	0	41	12	2001-2006	0	0	0	0	0	0	0	1	0	0	0	0	0	0	0	0	1
739	1	1	4	0	0	0	0	0	0	0	0	41	12	2001-2006	0	0	0	0	0	0	0	1	1	1	0	0	0	0	0	0	0
740	0	3	1	0	1	0	0	0	0	0	0	52	14	2001-2006	0	0	0	1	0	0	0	1	0	0	0	0	0	1	0	1	0
741	0	1	4	0	0	0	0	0	1	0	1	24	10	2001-2006	0	0	0	0	0	0	0	0	0	0	0	1	1	0	0	0	0
742	1	1	4	0	0	1	0	0	0	1	0	33	12	2001-2006	0	0	0	0	0	0	1	1	1	1	0	0	0	0	0	0	0
743	0	1	4	0	0	0	0	0	1	0	0	49	10	2001-2006	0	0	0	0	0	0	1	0	0	0	0	0	0	0	0	0	1
744	1	1	3	0	1	0	0	0	0	0	0	52	3	2001-2006	0	0	0	0	0	0	0	0	0	0	0	0	0	0	0	0	0
745	1	1	4	0	1	0	0	0	0	0	0	49	12	2001-2006	0	0	0	0	0	0	0	0	0	1	0	0	0	1	0	1	0
746	1	3	2	0	1	1	0	0	1	0	0	18	15	2001-2006	0	0	0	0	0	0	0	0	0	0	1	0	0	0	0	0	1
747	1	1	1	0	1	1	0	0	0	0	0	42	14	2001-2006	0	0	0	0	0	0	0	0	0	0	0	0	0	0	0	0	0
748	0	2	4	0	0	0	0	0	1	0	0	27	15	2001-2006	0	0	0	0	0	0	0	1	1	0	0	0	0	0	0	0	0
749	0	1	1	0	0	0	0	0	0	0	0	39	12	2001-2006	0	0	0	0	0	0	0	1	0	1	0	0	0	0	0	0	0
750	1	1	4	0	0	1	0	1	0	0	0	36	11	after 2007	0	0	0	0	0	0	0	0	0	0	1	0	0	0	0	1	1
751	0	1	4	0	0	0	0	0	0	0	0	47	3	after 2007	0	0	0	0	0	0	0	0	1	0	0	0	0	0	1	0	0
752	0	1	4	0	0	1	0	0	1	0	0	40	12	after 2007	0	0	0	0	0	0	0	0	0	0	0	0	0	0	0	0	0
753	0	1	1	0	0	0	0	0	0	0	0	36	3	after 2007	0	0	0	0	0	0	0	0	0	0	0	0	0	0	0	0	0
754	0	2	4	0	0	1	0	0	0	1	0	46	15	after 2007	0	0	0	1	0	0	0	1	0	0	0	0	0	0	0	0	1
755	1	2	4	0	0	0	0	0	0	0	0	28	12	after 2007	0	0	0	0	0	0	1	1	0	0	1	0	1	1	0	0	0
756	1	1	4	0	1	1	1	0	0	0	0	65	3	after 2007	0	0	0	0	0	0	0	0	0	1	0	0	0	0	0	0	0
757	1	1	4	0	1	0	0	0	0	0	0	38	10	after 2007	0	0	0	0	0	0	0	1	0	0	0	0	0	0	0	0	0
758	0	1	4	0	0	0	0	0	0	0	0	69	12	after 2007	0	0	0	0	0	0	0	1	1	0	0	0	0	1	0	0	0
759	1	2	4	0	0	1	0	0	0	0	0	40	8	after 2007	0	0	0	1	0	1	0	0	0	1	0	0	0	0	0	0	0
760	1	1	4	0	0	0	0	0	0	0	0	80	3	after 2007	0	0	0	1	0	0	0	1	0	0	0	0	0	0	0	0	0
761	0	1	1	0	0	0	0	0	0	0	0	25	7	after 2007	0	0	0	0	0	0	0	0	0	0	0	0	0	0	0	0	0
762	1	1	4	0	0	0	0	0	0	0	0	21	11	after 2007	0	0	0	0	0	0	0	0	0	0	0	0	0	0	0	0	0
763	1	1	4	0	0	0	0	0	0	0	1	39	10	after 2007	0	0	0	0	0	0	0	1	1	0	0	0	0	0	1	0	0
764	0	1	4	0	0	1	0	0	1	1	0	35	3	after 2007	0	0	0	0	0	0	0	0	1	0	0	0	0	0	0	0	0
765	1	1	4	0	1	1	0	0	0	0	1	35	11	after 2007	0	0	0	0	0	1	0	1	1	1	0	0	1	0	0	0	0
766	1	1	4	0	0	0	0	0	1	0	0	52	10	after 2007	0	0	0	0	0	0	1	0	1	0	0	0	0	0	1	0	0
767	1	2	1	0	0	1	0	0	0	0	0	90	3	after 2007	1	0	1	0	0	0	1	0	0	0	0	1	0	0	0	1	0
768	1	3	4	0	0	0	0	0	0	0	0	43	8	after 2007	0	0	0	1	0	0	0	1	0	1	0	0	0	0	0	1	0
769	1	2	4	0	0	0	0	0	1	0	1	60	12	after 2007	0	0	0	0	0	0	0	0	1	0	0	0	0	0	0	0	0
770	0	1	4	0	0	0	0	0	1	0	1	37	10	after 2007	0	0	0	0	0	0	0	1	0	1	0	0	0	0	1	0	0
771	1	1	4	0	0	1	0	0	0	0	0	34	10	after 2007	0	0	0	1	0	0	0	0	0	1	0	0	0	0	1	1	0
772	0	1	2	0	0	0	0	0	0	0	0	36	14	after 2007	0	0	0	0	0	0	0	0	0	0	0	0	0	0	0	0	0
773	1	1	4	0	1	0	0	0	0	0	0	50	15	after 2007	0	0	0	1	0	1	1	1	0	1	0	0	0	0	0	1	0
774	1	1	4	0	1	0	0	0	0	0	0	37	15	after 2007	0	0	0	0	0	0	0	0	0	0	0	0	1	0	0	0	0
775	1	1	4	0	0	0	0	0	0	0	0	56	15	after 2007	0	0	0	0	0	0	0	1	1	0	0	0	1	0	0	0	0
776	1	1	4	0	0	0	0	1	0	0	0	48	9	after 2007	0	0	0	0	0	0	0	0	0	1	0	0	0	1	0	1	0
777	1	1	2	1	0	1	1	0	0	0	0	47	8	after 2007	0	0	0	1	0	0	0	0	0	0	0	0	0	0	0	1	0
778	1	1	4	0	0	0	0	0	0	0	0	34	15	after 2007	0	0	0	0	0	0	0	1	1	0	0	0	0	0	1	0	0
779	1	1	4	0	0	0	0	0	1	0	0	33	9	after 2007	0	0	0	0	0	0	0	0	0	1	0	0	0	0	0	1	0
780	1	1	4	0	0	0	1	0	1	0	0	61	9	after 2007	0	0	0	0	0	0	0	0	0	1	0	0	0	0	0	0	0
781	1	1	3	0	0	0	0	0	0	0	0	45	9	after 2007	0	0	0	0	0	0	0	0	1	0	0	0	0	0	1	0	0
782	0	1	4	0	0	0	0	0	1	0	1	56	15	after 2007	0	0	0	0	0	0	0	0	0	0	1	0	0	1	0	0	1
783	1	1	4	0	0	0	0	0	0	0	0	56	5	after 2007	0	0	0	1	0	1	0	0	0	0	0	1	0	0	0	0	0
784	1	1	4	0	1	0	0	0	1	0	0	41	15	after 2007	0	0	0	0	0	0	0	1	0	0	0	1	0	1	0	1	0
785	1	1	4	0	0	0	0	0	0	0	0	80	9	after 2007	0	0	0	0	0	0	1	0	0	0	1	0	0	1	0	1	0
786	1	1	1	0	0	0	0	0	1	0	0	30	15	after 2007	0	0	0	0	0	0	0	1	0	0	0	0	0	0	0	0	0
787	0	1	1	0	0	0	0	0	0	0	0	30	6	after 2007	0	0	0	0	0	0	0	0	0	1	0	0	0	0	0	0	0
788	0	1	3	0	0	0	0	0	0	0	0	65	3	after 2007	0	0	0	0	0	0	1	1	1	0	0	0	0	0	0	0	0
789	1	5	4	1	1	1	1	0	0	0	0	50	5	after 2007	0	0	0	1	0	0	0	1	0	0	0	1	0	0	0	0	0
790	1	2	2	0	0	0	0	0	0	0	0	38	14	after 2007	0	0	0	0	0	0	0	1	0	0	1	0	0	1	1	1	0
791	1	1	4	0	0	0	0	0	1	0	1	41	8	after 2007	0	0	0	0	0	0	1	0	0	1	0	0	0	0	0	0	0
792	0	1	4	0	0	0	0	0	1	0	0	25	14	after 2007	0	0	0	0	0	1	1	0	0	0	0	0	0	0	0	0	0
793	0	1	4	0	0	0	0	0	0	0	0	41	10	after 2007	0	0	0	0	0	0	0	1	0	1	0	0	0	1	0	0	0
794	0	1	1	0	0	0	0	0	0	0	0	25	3	after 2007	0	0	0	0	0	0	0	0	0	0	0	0	0	0	0	0	0
795	0	1	4	0	0	0	0	0	0	0	0	68	9	after 2007	0	0	0	0	0	0	0	0	0	1	0	0	0	0	0	0	0
796	1	1	4	0	0	0	0	0	0	0	0	51	12	after 2007	0	0	0	0	0	0	1	0	0	0	0	0	0	0	0	0	0
797	1	1	2	0	0	1	0	0	1	0	1	28	13	after 2007	0	0	0	0	0	0	0	1	1	0	0	0	0	0	1	0	0
798	1	1	4	0	0	0	0	0	0	0	0	46	10	after 2007	0	0	0	0	0	0	0	0	0	1	0	0	0	0	0	0	0
799	1	2	4	0	0	0	0	0	0	0	1	47	10	after 2007	0	0	0	0	0	0	0	1	0	0	1	1	0	1	0	0	0
800	1	1	4	0	0	0	0	0	0	0	0	60	10	after 2007	0	0	0	0	0	0	1	0	0	1	0	0	0	1	0	0	0
801	0	1	1	0	0	0	0	0	0	0	0	37	3	after 2007	0	0	0	0	0	0	1	1	0	0	0	0	0	0	0	0	0
802	1	1	2	0	0	0	0	0	0	0	0	54	4	after 2007	0	0	0	0	0	0	0	0	0	0	0	0	0	0	0	0	1
803	1	1	4	0	0	0	1	0	0	0	0	59	12	after 2007	0	0	0	0	0	0	0	0	0	0	1	0	0	0	0	0	1
804	1	1	1	0	0	0	0	0	0	0	0	29	10	after 2007	0	0	0	0	1	0	1	0	0	1	0	0	0	0	0	0	0
805	0	1	4	0	0	0	0	0	0	0	0	30	14	after 2007	0	0	0	0	0	0	0	1	0	0	0	0	0	0	0	0	0
806	1	3	2	0	1	0	0	0	0	0	0	46	10	after 2007	0	0	0	0	0	0	0	1	0	0	0	0	0	0	0	0	0
807	1	1	4	0	0	0	0	0	1	0	0	30	10	after 2007	0	0	0	0	0	0	0	1	0	0	0	0	0	0	0	0	0
808	1	3	4	0	0	0	0	0	1	0	0	27	10	after 2007	0	0	0	0	0	0	0	1	0	0	0	0	0	0	0	0	0
809	1	1	4	1	0	1	0	0	0	0	0	47	12	after 2007	0	0	0	1	0	0	0	0	1	1	0	0	1	1	0	1	0
810	0	1	4	0	0	0	0	0	0	0	0	85	3	after 2007	0	0	0	0	0	0	1	0	1	1	0	0	0	1	0	1	0
811	1	1	4	0	0	0	0	0	0	0	0	29	10	after 2007	0	0	0	0	0	1	1	0	0	0	0	0	0	0	0	1	0
812	0	1	4	0	0	0	0	0	0	0	0	30	12	after 2007	0	0	0	0	0	0	0	0	0	0	0	1	0	0	0	0	0
813	0	1	4	0	0	0	0	0	0	0	0	55	4	after 2007	0	0	0	0	0	0	0	0	0	1	0	0	0	1	0	0	0
814	0	1	3	0	0	0	0	0	0	0	0	59	3	after 2007	0	0	0	0	0	1	0	0	0	1	0	0	0	0	0	0	0
815	1	1	4	0	0	0	0	1	1	0	0	37	12	after 2007	0	0	0	0	0	0	0	0	0	0	0	0	0	0	0	0	0
816	0	1	4	0	0	0	0	0	0	0	0	73	3	after 2007	0	0	0	0	0	0	0	0	0	1	0	0	0	0	0	0	0
817	1	1	1	0	0	0	0	0	0	0	1	48	7	after 2007	0	0	0	0	0	0	0	1	1	1	0	0	0	1	0	0	0
818	0	1	4	0	0	1	0	0	0	1	0	60	10	after 2007	0	0	0	0	0	0	0	1	0	0	0	0	0	0	0	0	1
819	0	1	1	0	0	0	0	0	0	0	0	96	3	after 2007	0	0	0	0	0	0	0	0	1	1	0	0	0	1	0	0	0
820	1	1	4	0	0	0	0	0	0	0	0	76	3	after 2007	0	0	0	0	0	0	0	0	0	1	0	0	0	0	0	0	0
821	1	1	4	0	0	0	0	0	0	0	1	46	10	after 2007	0	0	0	0	0	0	0	1	0	1	0	0	0	1	0	0	0
822	1	1	4	0	0	0	0	0	0	0	0	63	10	after 2007	0	0	0	0	0	0	1	0	0	1	0	0	0	1	0	0	0
823	0	1	2	0	0	0	0	0	0	0	0	55	3	after 2007	0	0	0	0	0	1	1	0	0	1	0	0	0	1	0	1	0
824	1	2	2	1	0	0	0	0	0	0	0	54	3	after 2007	0	0	0	0	0	0	0	0	1	0	0	0	0	1	1	0	0
825	0	1	4	0	0	0	0	0	0	0	0	53	3	after 2007	0	0	0	1	0	0	0	0	0	1	0	0	0	0	0	1	0
826	0	1	3	0	0	1	0	0	0	0	0	45	3	after 2007	0	0	0	0	0	0	1	0	0	1	0	1	0	1	0	0	0
827	1	1	4	0	0	1	0	0	0	0	0	59	4	after 2007	0	0	0	0	0	0	0	0	0	0	0	1	0	0	0	0	0
828	1	1	4	0	1	1	0	1	0	0	0	56	10	after 2007	0	0	0	0	0	0	0	1	0	1	0	0	0	0	0	0	0
829	0	1	2	0	0	1	0	0	0	0	0	52	9	after 2007	0	0	0	0	0	0	1	1	1	0	1	0	0	0	0	0	1
830	1	1	4	0	0	0	0	0	0	0	0	40	9	after 2007	0	0	0	0	0	0	1	1	0	0	0	1	0	0	0	1	0
831	1	1	4	0	0	0	0	0	0	0	0	72	7	after 2007	0	0	0	0	0	0	0	0	0	1	0	0	0	1	0	0	0
832	1	1	4	0	0	0	1	0	0	0	0	43	12	after 2007	0	0	0	0	0	0	0	0	0	0	0	0	0	0	0	0	1
833	1	1	4	0	1	0	0	0	1	0	1	47	10	after 2007	0	0	0	0	0	0	0	1	0	0	1	0	0	0	0	0	1
834	0	3	3	0	0	1	0	0	0	1	0	43	3	after 2007	0	0	0	0	0	0	0	1	0	0	0	0	0	0	0	0	0
835	1	1	4	0	0	1	0	0	0	0	0	51	3	after 2007	0	0	0	0	0	0	0	0	0	1	0	0	0	1	0	0	0
836	1	1	2	0	0	0	0	0	0	0	0	15	14	after 2007	0	0	0	0	0	0	1	1	0	1	0	0	0	0	0	0	0
837	0	3	4	0	0	0	0	0	1	0	1	55	3	2001-2006	0	0	0	0	0	0	0	1	0	0	1	0	0	0	0	0	1
838	1	1	4	0	0	0	0	0	0	0	0	40	12	after 2007	0	0	0	0	0	0	0	0	1	0	0	1	0	1	0	0	0
839	1	1	1	0	0	0	0	0	0	0	0	42	3	2001-2006	0	0	0	0	0	0	0	1	0	0	0	0	0	0	0	0	0
840	0	1	4	0	0	0	0	0	0	0	0	46	3	after 2007	0	0	0	0	0	0	0	0	0	1	0	0	0	0	0	0	0
841	1	2	1	0	0	0	0	0	0	0	0	49	12	2001-2006	0	0	0	0	0	0	1	1	0	1	0	1	0	1	0	0	0
842	1	1	4	0	0	0	0	0	0	0	0	88	3	after 2007	0	0	0	1	0	0	0	0	0	0	0	0	0	0	0	0	0
843	1	6	4	0	1	1	0	0	0	1	0	43	8	after 2007	0	0	0	0	0	1	1	1	0	0	0	0	0	0	0	0	0
844	0	1	2	0	0	0	0	1	1	0	0	34	14	after 2007	0	0	0	0	0	0	0	1	0	0	0	0	0	0	0	0	0
845	1	1	2	0	0	0	0	0	0	0	0	27	12	after 2007	0	0	0	0	0	0	0	1	0	0	0	0	0	0	0	0	0
846	0	1	1	0	0	0	0	0	1	0	1	63	10	2001-2006	0	0	1	0	0	0	0	0	0	1	0	0	0	0	0	0	0
847	0	2	4	0	0	0	0	0	0	0	0	40	3	after 2007	0	0	0	0	0	0	0	0	0	1	0	0	0	1	0	0	0
848	0	2	4	0	0	0	0	0	1	0	0	58	12	after 2007	0	0	0	0	0	0	0	1	0	1	0	0	0	0	0	0	0
849	1	1	4	0	1	0	0	0	0	0	0	36	12	after 2007	0	0	0	0	0	1	0	1	0	0	0	0	0	0	0	0	0
850	1	1	4	0	0	0	0	0	0	0	0	32	3	after 2007	0	0	0	0	0	0	0	0	0	1	0	0	0	1	0	0	0
851	1	3	4	0	0	0	0	0	1	0	0	66	8	after 2007	0	0	0	0	0	0	0	0	1	0	0	0	0	1	1	0	0
852	1	1	4	0	0	0	0	0	0	0	0	41	6	after 2007	0	0	0	1	0	0	1	1	0	0	0	0	0	0	0	0	0
853	0	1	4	0	0	0	0	0	1	0	0	53	10	after 2007	0	0	0	0	0	0	1	1	0	1	0	0	0	0	0	0	0
854	1	1	2	0	0	0	0	0	1	0	0	52	3	after 2007	0	0	0	0	0	0	0	1	0	1	0	0	0	1	0	0	0
855	1	1	4	0	1	0	0	0	1	0	0	50	6	after 2007	0	0	0	0	0	0	0	1	0	0	0	0	0	0	0	0	0
856	1	1	4	1	0	0	0	0	0	0	0	59	3	after 2007	0	0	0	0	0	0	0	0	0	1	0	0	0	1	0	0	0
857	1	2	4	0	0	0	0	0	0	0	0	45	12	after 2007	0	0	0	0	0	0	0	0	0	1	0	0	0	0	0	0	0
858	1	2	4	0	0	0	0	0	1	0	0	22	5	after 2007	0	0	0	0	0	0	0	0	0	1	0	0	0	0	0	0	0
859	0	3	4	0	0	1	0	0	1	1	0	31	5	after 2007	0	0	0	0	0	0	0	1	0	0	0	0	0	0	0	0	0
860	1	1	1	0	0	0	0	0	0	0	0	20	3	after 2007	0	0	0	0	1	0	0	0	0	0	0	0	0	0	0	0	0
861	0	2	4	0	0	0	0	0	0	0	0	51	3	after 2007	0	0	0	1	0	0	0	0	0	0	0	1	0	0	0	0	0
862	0	16	4	0	0	1	0	0	0	1	0	40	12	after 2007	0	0	0	1	0	0	0	0	0	1	0	0	0	0	0	1	0
863	1	3	4	0	0	0	0	0	1	0	0	58	3	after 2007	0	0	0	0	0	1	1	1	0	1	0	0	0	0	0	0	0
864	0	1	4	0	0	0	0	0	0	0	0	49	6	after 2007	0	0	0	0	0	0	0	0	1	0	0	0	1	1	0	1	0
865	1	1	4	0	0	1	0	0	1	0	1	40	3	after 2007	0	0	0	0	0	0	0	1	0	1	0	0	0	0	0	0	0
866	1	1	4	0	0	0	0	0	0	0	0	45	7	2001-2006	0	0	0	0	0	0	0	1	0	0	0	0	0	0	0	0	0
867	1	1	4	0	0	0	0	0	0	0	0	72	6	after 2007	0	0	0	0	0	0	1	0	0	1	0	0	0	0	0	0	0
868	1	1	1	0	0	0	0	0	0	0	0	36	3	after 2007	0	0	0	0	0	0	0	0	0	0	0	0	0	0	0	0	0
869	0	1	4	0	0	0	0	0	0	0	0	70	3	after 2007	0	0	0	0	0	0	0	0	0	0	0	0	0	0	0	0	0
870	1	1	4	0	0	0	0	0	0	0	0	35	3	after 2007	0	0	0	0	0	0	0	0	0	1	0	0	0	1	0	0	0
871	0	1	1	0	1	1	0	0	1	0	0	70	3	after 2007	0	0	0	0	0	0	1	1	1	1	0	0	0	0	0	0	0
872	0	1	4	0	0	1	0	0	1	0	1	16	3	after 2007	0	0	0	0	0	0	0	0	0	0	0	0	0	0	0	0	0
873	1	3	4	1	0	0	0	0	0	0	0	44	3	after 2007	0	0	0	1	0	0	0	1	0	0	0	0	0	1	0	1	0
874	1	3	4	0	0	0	0	0	0	0	0	45	7	after 2007	0	0	0	0	0	0	0	0	0	0	0	0	0	0	0	0	1
875	0	3	2	0	1	0	0	0	1	0	1	40	9	after 2007	0	0	0	0	0	0	0	1	0	1	0	0	0	0	0	0	0
876	1	1	1	0	0	0	0	0	0	0	0	39	7	after 2007	0	0	0	0	0	0	0	0	0	0	0	0	0	0	0	0	0
877	1	1	1	1	0	0	0	0	0	0	0	46	10	after 2007	0	0	0	1	0	0	0	0	0	0	1	0	0	0	0	1	0
878	1	3	2	0	0	1	0	0	0	1	0	32	12	after 2007	0	0	0	0	0	0	1	1	0	0	1	0	0	1	0	0	1
879	0	2	4	0	0	1	0	0	1	0	1	36	13	after 2007	0	0	0	0	0	0	0	1	1	0	1	0	0	0	0	0	1
880	1	1	2	0	0	0	0	0	1	0	1	35	3	after 2007	0	0	0	0	0	0	1	0	0	1	0	0	0	0	0	0	0
881	1	1	4	0	0	0	0	0	1	0	1	36	3	after 2007	0	0	0	1	0	0	0	1	0	1	0	0	0	1	0	0	0
882	1	1	3	0	0	0	0	0	1	0	1	35	7	after 2007	0	0	0	0	0	1	0	1	0	1	0	0	0	0	0	0	0
883	1	1	1	0	0	1	0	0	0	1	0	46	15	after 2007	0	0	0	0	0	0	1	0	0	0	0	0	0	0	0	0	0
884	1	4	4	0	1	1	0	0	0	1	0	48	14	after 2007	0	0	0	0	0	0	0	1	0	1	0	0	0	1	0	0	0
885	1	1	4	0	1	0	0	0	1	0	1	48	7	after 2007	0	0	0	0	0	0	0	1	0	0	1	0	0	1	0	0	0
886	1	1	4	0	1	0	0	0	0	0	0	70	3	after 2007	0	0	0	0	0	0	0	0	0	0	0	0	0	0	0	0	0
887	1	2	4	0	0	0	0	0	1	0	1	56	15	after 2007	0	0	0	0	0	1	0	1	1	0	0	0	0	0	0	0	0
888	1	1	4	0	0	0	0	0	1	0	1	36	10	after 2007	0	0	0	0	0	1	0	1	0	1	0	0	0	0	0	0	0
889	1	1	3	0	0	1	1	0	0	0	0	101	3	after 2007	0	0	0	0	0	0	0	1	1	0	0	0	0	0	0	0	0
890	1	3	4	0	0	0	0	0	1	0	1	56	6	after 2007	0	0	0	0	0	1	0	1	0	1	0	0	1	0	0	0	0
891	0	1	4	0	0	0	0	0	1	0	1	41	10	after 2007	0	0	0	0	0	0	0	1	0	1	0	0	0	1	0	0	0
892	1	1	4	0	0	0	0	0	1	0	1	36	10	after 2007	0	0	0	0	0	0	1	0	1	0	0	0	0	0	1	0	0
893	0	1	3	0	0	1	0	0	1	1	0	43	3	after 2007	0	0	0	0	0	0	1	1	1	0	0	0	0	1	0	0	0
894	0	1	4	0	0	0	0	1	1	0	0	71	10	after 2007	0	0	0	0	0	0	0	0	0	1	0	0	0	1	0	0	0
895	1	1	4	0	0	0	0	1	0	0	0	52	14	after 2007	0	0	0	0	0	0	0	1	0	0	0	0	0	0	0	0	0
896	0	1	1	0	0	1	0	0	0	1	0	41	10	after 2007	0	0	0	0	0	0	1	0	0	1	0	0	1	0	0	0	0
897	1	1	2	0	0	0	0	0	0	0	0	26	3	after 2007	0	0	0	0	0	0	0	0	0	0	0	0	0	0	0	0	0
898	0	1	4	0	1	0	0	0	0	0	0	47	9	after 2007	1	0	1	0	0	0	1	1	0	0	1	0	0	0	0	0	1
899	1	3	4	0	0	0	0	0	0	0	0	41	15	after 2007	0	0	0	0	0	0	0	1	0	0	0	1	1	1	0	1	0
900	1	12	4	0	0	1	0	0	0	1	0	51	15	after 2007	0	0	0	0	0	0	0	1	0	0	0	0	1	1	0	0	0
901	0	2	4	0	0	0	0	1	1	0	0	59	5	after 2007	0	0	0	0	0	0	0	0	0	1	0	0	0	0	1	0	0
902	0	1	2	0	0	0	0	0	0	0	0	31	3	after 2007	0	0	0	0	0	0	0	0	0	0	0	0	0	0	0	0	0
903	0	1	1	0	0	0	0	0	0	0	0	19	10	after 2007	0	0	0	0	0	0	0	0	0	0	0	0	0	0	0	0	0
904	1	1	4	0	0	0	0	0	0	0	0	23	3	after 2007	0	0	0	0	0	0	1	0	0	0	0	0	0	0	0	0	1
905	1	3	4	0	0	1	0	0	1	0	1	36	6	after 2007	0	0	0	0	0	0	0	1	1	0	0	0	0	1	1	0	0
906	1	3	4	0	0	0	0	0	1	0	1	45	3	after 2007	0	0	0	0	0	0	0	1	1	0	0	0	0	0	0	0	0
907	1	1	2	0	0	0	0	0	0	0	0	71	3	after 2007	0	0	0	0	0	0	1	0	0	1	0	0	1	0	0	0	0
908	0	1	1	0	0	0	0	0	0	0	0	28	3	after 2007	0	0	0	0	1	0	0	0	0	0	0	0	0	0	0	0	0
909	1	1	4	0	0	0	0	0	0	0	0	57	8	after 2007	0	0	0	0	0	0	0	1	1	0	0	0	0	0	0	0	0
910	1	2	1	0	0	0	0	0	0	0	0	42	7	after 2007	0	0	0	0	0	0	1	1	0	0	0	0	0	0	0	0	0
911	1	1	3	0	0	0	0	0	0	0	0	52	4	after 2007	0	0	0	0	0	0	1	0	0	0	0	0	0	0	0	0	0
912	1	3	4	0	0	0	0	0	0	0	1	40	3	after 2007	0	0	0	0	0	0	0	1	0	1	0	0	0	0	0	1	0
913	1	1	4	0	0	1	0	0	0	0	0	58	3	after 2007	0	0	0	1	0	1	1	0	1	0	0	0	0	0	0	0	0
914	1	1	1	0	0	0	0	0	0	0	0	28	14	after 2007	0	0	0	0	0	0	0	0	0	1	0	0	0	1	0	0	0
915	1	1	4	0	0	0	0	0	1	0	0	47	14	after 2007	0	0	0	0	0	0	0	1	0	0	0	1	0	0	0	0	0
916	1	1	1	0	1	0	1	0	0	0	0	46	11	after 2007	0	0	0	0	0	0	0	0	0	1	0	0	0	0	0	0	0
917	1	1	1	0	0	0	0	0	0	0	0	10	10	after 2007	0	0	0	0	0	0	0	0	0	0	0	0	0	0	0	0	0
918	1	2	4	0	0	0	0	1	1	0	1	43	15	after 2007	0	0	0	0	0	0	0	1	1	0	0	0	0	0	0	0	0
919	1	4	4	0	0	0	0	0	0	0	0	47	10	after 2007	0	0	0	0	0	0	1	0	0	1	0	0	0	1	1	0	0
920	1	1	4	0	0	0	0	0	0	0	0	45	3	after 2007	0	0	0	0	0	0	0	0	0	0	0	0	0	0	0	0	0
921	1	1	4	0	0	1	0	0	1	0	1	64	3	after 2007	0	0	0	0	0	0	0	1	0	1	0	0	0	0	0	0	0
922	0	1	2	0	0	1	0	0	0	0	0	34	3	after 2007	0	0	0	0	0	0	0	0	0	0	0	0	0	0	0	0	0
923	1	1	4	0	0	1	0	0	0	0	0	50	3	after 2007	0	0	0	0	0	0	1	0	0	1	0	0	0	1	0	1	0
924	0	1	2	0	0	0	0	0	0	0	0	17	3	after 2007	0	0	0	0	0	0	0	0	0	0	0	0	0	0	0	0	0
925	1	1	3	0	0	1	0	1	1	0	0	47	14	after 2007	0	0	0	0	0	0	0	1	0	0	0	0	0	0	0	0	0
926	1	1	4	0	0	1	0	0	1	1	0	33	9	after 2007	0	0	0	0	0	0	1	0	0	1	0	0	1	0	0	0	0
927	0	2	1	0	0	0	0	1	1	0	1	53	7	after 2007	0	0	0	0	0	0	0	1	1	0	0	0	0	0	0	0	0
928	0	1	1	0	0	0	0	0	0	0	0	29	3	after 2007	0	0	0	0	0	0	1	0	0	0	0	0	0	0	0	0	0
929	1	1	4	0	0	0	0	0	1	0	0	58	5	after 2007	1	0	1	0	0	0	0	1	0	0	1	1	1	0	0	0	0
930	0	2	4	0	0	0	0	0	1	0	1	36	8	after 2007	0	0	0	0	0	0	0	1	1	0	1	0	0	0	0	0	1
931	0	2	3	0	0	0	0	0	0	0	1	32	9	after 2007	0	0	0	0	0	0	0	1	1	1	0	0	0	1	0	0	0
932	0	1	1	0	0	0	0	0	0	0	0	25	3	after 2007	0	0	0	0	0	0	0	0	0	0	0	0	0	0	0	0	0
933	1	1	4	0	0	0	0	0	0	0	0	45	3	after 2007	0	0	0	0	0	1	0	0	0	0	0	0	0	0	0	0	0
934	1	1	4	0	0	0	0	0	0	0	0	59	3	after 2007	0	0	0	0	0	0	0	0	0	0	0	1	0	0	0	0	0
935	1	1	4	0	0	0	0	0	0	0	0	50	7	after 2007	0	0	0	0	0	0	0	1	0	0	0	0	0	0	0	0	0
936	0	1	2	1	0	0	0	0	0	0	0	58	3	after 2007	0	0	0	0	0	0	0	1	0	0	0	0	0	0	0	0	0
937	1	3	4	0	0	0	0	1	0	0	0	56	3	after 2007	0	0	0	0	0	0	0	1	1	1	0	0	0	1	0	0	0
938	0	1	4	0	0	0	0	0	1	0	0	58	8	after 2007	0	0	0	0	0	1	1	0	0	0	0	0	0	0	0	0	0
939	0	1	4	0	0	0	0	0	1	0	0	51	3	after 2007	0	0	0	1	0	0	1	1	0	0	0	0	0	0	0	0	0
940	1	1	4	0	0	0	0	0	0	0	0	47	3	after 2007	0	0	0	0	0	0	1	1	0	1	0	0	0	1	1	0	0
941	1	2	4	0	0	0	0	0	1	0	0	46	3	after 2007	0	0	0	0	0	0	0	1	1	0	0	0	0	0	0	0	0
942	1	1	1	0	0	0	0	0	0	0	0	37	3	after 2007	0	0	0	0	0	1	0	0	0	0	1	0	0	0	0	1	1
943	1	2	4	0	0	1	0	0	0	1	0	42	11	after 2007	0	0	0	0	0	0	0	1	1	0	0	0	0	0	0	0	0
944	1	1	4	0	0	0	0	0	0	0	0	45	3	after 2007	0	0	0	0	0	0	0	1	1	0	0	0	0	0	0	0	0
945	0	3	2	0	0	0	0	0	1	1	0	36	15	after 2007	0	0	0	0	0	0	0	1	0	0	0	0	1	1	0	0	0
946	1	1	2	1	0	1	0	0	0	0	0	25	3	after 2007	0	0	0	0	0	1	0	0	0	0	0	0	0	0	0	0	0
947	1	1	4	0	0	0	0	0	1	0	0	31	10	after 2007	0	0	0	0	0	0	0	1	0	0	0	0	0	0	0	0	0
948	1	1	1	0	0	0	0	0	0	0	0	32	3	after 2007	0	0	0	0	0	0	0	0	0	1	0	0	0	0	0	0	0
949	1	1	1	0	0	0	0	0	0	0	0	34	8	after 2007	0	0	0	0	0	0	0	0	0	0	0	0	0	0	0	0	0
950	1	1	4	0	0	0	0	0	1	0	1	52	3	after 2007	0	0	0	0	0	0	1	1	1	0	0	0	0	1	0	0	0
951	1	2	1	0	0	0	0	0	0	0	0	28	3	after 2007	0	0	0	0	0	0	0	1	0	0	0	0	0	0	0	0	0
952	1	1	1	0	0	0	0	0	1	0	0	23	3	after 2007	0	1	0	0	0	0	0	0	0	0	0	0	0	0	0	0	0
953	1	2	4	0	0	0	0	1	1	0	0	46	3	after 2007	1	0	1	0	0	0	0	1	0	0	0	1	0	0	0	1	0
954	0	1	4	0	0	1	0	0	0	0	0	69	3	after 2007	0	0	0	0	0	0	0	1	0	0	0	0	0	0	0	0	0
955	1	1	4	0	0	0	0	0	1	0	1	39	8	after 2007	0	0	0	0	0	1	0	0	0	1	0	0	1	0	0	0	0
956	1	1	4	0	1	0	0	0	0	0	0	42	8	after 2007	0	0	0	0	0	0	1	0	0	0	1	0	0	1	0	1	0
957	0	1	4	0	0	1	0	0	0	0	0	47	5	after 2007	0	0	0	0	0	0	1	1	1	0	0	1	0	1	0	1	0
958	0	1	4	0	0	0	0	0	0	0	0	40	3	after 2007	0	0	0	0	0	0	1	0	1	1	0	0	0	1	0	1	0
959	0	1	1	0	0	0	0	0	0	0	0	32	15	after 2007	0	0	0	1	0	0	0	0	0	0	0	0	0	0	0	0	0
960	1	1	4	0	0	0	0	0	1	0	0	44	10	after 2007	0	0	0	0	0	0	0	0	0	0	0	0	0	0	0	0	0
961	1	3	4	0	0	0	0	0	0	0	0	31	3	after 2007	0	0	0	0	0	0	1	0	1	0	1	0	0	1	0	1	0
962	0	1	4	0	0	1	0	0	0	1	0	54	3	after 2007	0	0	0	0	0	0	0	1	0	1	0	0	0	0	0	0	0
963	1	3	4	0	0	0	0	0	0	0	0	70	3	after 2007	0	0	0	0	0	0	1	0	0	0	1	0	0	1	0	1	0
964	0	1	4	0	0	0	0	0	0	0	0	57	15	after 2007	0	0	0	0	0	0	1	0	0	1	0	0	0	1	0	0	0
965	0	1	4	0	0	0	0	0	0	1	0	57	3	after 2007	0	0	0	0	0	1	1	0	0	0	0	0	0	0	0	0	0
966	1	1	4	0	0	0	0	0	0	0	0	49	3	after 2007	0	0	0	0	0	0	0	0	0	0	0	0	0	0	0	0	0
967	1	1	4	0	0	0	0	0	0	0	0	68	3	after 2007	0	0	0	0	0	0	1	0	0	0	0	1	0	0	1	0	0
968	1	1	4	0	1	0	0	0	0	0	0	36	3	after 2007	0	0	0	0	0	0	0	0	0	0	0	0	0	1	0	1	0
969	1	2	1	1	0	0	1	0	1	0	1	46	6	after 2007	0	0	0	1	1	0	1	0	0	0	0	1	0	1	0	1	0
970	1	1	1	0	0	0	0	0	0	0	0	45	3	after 2007	0	0	0	0	0	0	1	0	1	1	0	0	0	0	0	0	0
971	1	1	1	0	0	1	0	0	0	0	0	26	14	after 2007	0	0	0	0	0	0	1	0	0	0	0	0	0	0	0	0	0
972	0	1	4	0	0	0	0	0	0	0	0	41	3	after 2007	0	0	0	0	0	0	0	1	0	0	0	0	0	0	0	0	0
973	1	1	4	0	0	1	0	0	0	0	0	71	3	after 2007	0	0	0	0	0	0	1	0	0	0	0	0	0	0	0	0	0
974	0	2	4	0	0	0	0	0	1	0	0	49	3	after 2007	0	0	0	0	0	0	1	1	1	0	0	0	0	0	0	0	0
975	1	1	4	0	0	0	0	0	0	0	0	64	3	after 2007	0	0	0	0	0	0	0	0	0	1	0	0	0	0	0	0	0
976	1	1	4	0	0	0	0	0	0	0	0	38	3	after 2007	0	0	0	0	0	0	0	1	1	0	0	0	0	0	0	1	0
977	1	1	4	0	0	0	0	0	0	0	0	63	3	after 2007	0	0	0	0	0	0	0	0	0	1	0	0	0	1	1	0	0
978	1	1	4	0	0	0	0	0	0	0	0	27	3	after 2007	0	0	0	0	0	0	0	1	1	0	0	0	0	0	0	0	0
979	0	1	4	0	0	0	0	0	0	0	0	53	6	after 2007	0	0	0	0	0	0	0	1	1	0	0	0	0	1	0	0	0
980	0	1	2	0	0	0	0	0	0	0	0	43	11	after 2007	0	0	0	0	0	0	0	0	0	1	0	0	0	1	0	0	0
981	0	1	4	0	0	0	0	1	1	0	0	57	3	after 2007	0	0	0	0	0	0	1	0	0	1	0	0	0	1	0	0	0
982	1	1	4	0	1	0	0	0	0	0	0	60	3	after 2007	0	0	0	0	0	1	0	0	0	0	1	0	0	1	0	0	1
983	0	1	1	0	0	0	0	0	0	0	0	31	15	after 2007	0	0	0	0	0	0	0	0	0	0	0	1	0	0	0	0	0
984	0	1	4	0	0	0	0	0	0	0	0	56	11	after 2007	0	0	0	0	0	0	0	0	1	0	0	0	0	0	1	0	0
985	1	2	3	0	1	1	0	0	1	0	1	34	8	after 2007	0	0	0	1	0	0	0	1	1	0	0	0	0	0	0	0	0
986	0	1	4	0	0	0	0	0	0	0	0	66	3	after 2007	1	0	1	0	0	0	1	1	0	1	0	0	0	0	0	0	0
987	0	5	4	0	0	0	0	1	0	0	0	49	6	after 2007	0	0	0	0	0	0	0	1	1	0	0	0	1	0	0	0	0
988	1	1	4	0	0	0	0	0	0	0	0	37	3	after 2007	0	0	0	0	0	0	0	1	0	1	0	0	0	1	0	1	0
989	0	5	4	0	0	0	0	0	0	0	0	65	3	after 2007	0	0	0	0	0	0	0	0	0	0	1	0	0	0	0	0	1
990	0	1	4	0	0	0	0	0	0	0	0	60	3	after 2007	0	0	0	0	0	0	0	1	1	0	0	0	0	0	1	0	0
991	1	1	4	0	0	0	0	0	0	0	0	54	3	after 2007	0	0	0	0	0	0	0	0	0	1	0	0	0	1	0	0	0
992	1	4	4	0	0	0	0	0	0	0	0	57	3	after 2007	0	0	0	0	0	0	0	0	0	1	0	0	0	1	0	0	0
993	1	1	2	0	0	0	0	0	0	0	0	29	10	after 2007	0	0	0	0	0	0	0	1	0	1	0	0	0	0	0	0	0
994	0	1	2	0	0	0	0	0	0	0	0	38	3	after 2007	0	0	0	0	0	0	1	0	0	0	0	1	0	0	0	0	0
995	0	2	4	0	0	0	0	0	0	0	0	28	3	after 2007	0	0	0	0	0	0	0	1	0	0	0	0	0	0	0	0	0
996	1	1	4	0	0	0	0	0	0	0	0	50	3	after 2007	0	0	0	0	0	0	0	0	0	1	0	0	0	0	0	0	0
997	0	3	4	0	0	0	0	0	0	0	0	29	3	after 2007	0	0	0	1	0	0	1	1	0	0	0	0	0	0	0	0	0
998	1	1	2	0	0	0	0	0	0	0	0	42	8	after 2007	0	0	0	0	0	0	0	1	1	0	0	0	0	0	0	0	0
999	1	1	2	0	0	0	0	0	0	0	0	29	6	after 2007	0	0	0	0	0	0	0	1	1	0	0	0	0	1	0	1	0
1000	1	1	2	0	0	0	0	0	0	0	0	38	9	after 2007	0	0	0	0	0	0	0	0	0	1	0	0	0	0	0	0	0
1001	1	1	4	0	1	0	0	0	0	0	0	48	3	after 2007	0	0	0	0	0	1	1	0	0	1	0	0	0	0	0	1	0
1002	1	6	4	0	0	0	0	0	0	0	0	24	10	after 2007	0	0	0	0	0	0	0	1	0	1	0	0	0	0	0	0	0
1003	1	1	4	0	0	0	0	0	0	0	0	38	3	after 2007	0	0	0	0	0	0	1	1	1	0	0	0	0	0	0	0	0
1004	0	1	2	0	0	0	0	0	0	0	0	38	3	after 2007	0	0	0	0	0	0	0	0	0	1	0	0	0	0	0	0	0
1005	0	5	4	0	0	0	0	0	0	0	0	54	9	after 2007	0	0	0	0	0	0	0	1	0	1	0	0	0	0	0	0	0
1006	0	1	4	0	0	0	0	0	0	0	0	48	3	after 2007	0	0	0	1	0	0	0	1	0	1	0	1	0	0	0	1	0
1007	1	5	4	0	0	0	0	0	0	0	0	50	7	after 2007	0	0	0	1	0	0	0	1	1	1	0	0	0	1	0	1	0
1008	1	1	3	0	0	0	0	0	0	0	1	54	3	after 2007	0	0	0	0	0	0	1	0	0	1	0	0	0	1	0	0	0
1009	1	2	4	0	0	0	0	0	1	0	1	50	3	after 2007	0	0	0	0	0	0	0	1	0	1	0	0	0	0	0	0	0
1010	1	1	4	0	0	0	0	0	1	0	1	59	3	after 2007	0	0	0	0	0	0	1	1	0	1	0	0	0	1	0	1	0
1011	1	1	2	0	0	1	0	0	0	0	0	43	3	after 2007	0	0	0	0	0	0	1	1	0	0	0	0	0	0	0	0	0
1012	1	1	4	0	0	0	0	0	0	0	0	47	3	after 2007	0	0	0	0	0	0	0	1	0	1	0	0	0	1	0	1	0
1013	1	1	4	0	0	0	0	0	0	0	0	31	3	after 2007	0	0	0	0	0	0	0	0	0	0	0	0	0	0	0	0	0
1014	0	1	4	0	0	1	0	0	1	0	0	37	3	after 2007	0	0	0	0	0	1	0	1	0	1	0	0	0	0	0	0	0
1015	0	2	4	0	0	0	0	0	1	0	1	52	9	after 2007	0	0	0	0	0	1	0	1	1	0	0	0	0	0	0	0	0
1016	1	1	4	0	0	0	0	1	0	0	1	38	3	after 2007	0	0	0	0	0	1	0	0	0	1	0	0	0	1	0	0	0
1017	1	1	4	0	0	0	0	0	0	0	0	54	3	after 2007	0	0	0	0	0	0	0	0	0	0	0	0	0	0	0	0	0
1018	0	3	4	0	0	1	0	0	1	1	0	32	10	after 2007	0	0	0	0	0	1	0	1	0	1	0	0	0	0	0	0	0
1019	1	1	2	0	0	0	0	0	0	0	0	31	3	after 2007	0	0	0	0	0	0	0	0	0	0	0	0	0	0	0	0	0
1020	0	1	4	0	0	0	0	0	0	0	0	42	3	after 2007	0	0	0	0	0	0	1	0	0	0	0	0	0	0	0	0	0
1021	1	2	4	0	0	1	0	0	1	0	1	41	3	after 2007	0	0	0	0	0	0	0	1	0	1	0	0	0	0	0	1	0
1022	1	1	1	0	1	0	0	0	0	0	0	27	10	after 2007	0	0	0	0	0	0	0	1	0	1	0	0	0	0	0	0	0
1023	0	2	4	0	0	1	0	0	0	0	0	52	3	after 2007	0	0	0	0	0	0	0	0	0	0	0	0	0	0	0	1	0
1024	1	1	3	0	1	0	0	0	0	0	0	35	3	after 2007	0	0	0	1	0	0	0	1	0	1	0	0	0	1	0	1	0
1025	1	1	4	0	0	0	0	0	0	0	0	50	3	after 2007	0	0	0	0	0	0	0	1	0	0	0	0	0	0	0	0	0
1026	1	1	1	0	0	0	0	0	0	0	0	29	3	after 2007	0	0	0	0	0	0	0	0	0	0	0	0	0	0	1	1	0
1027	0	2	1	0	0	0	0	1	0	0	0	90	3	after 2007	0	0	0	0	0	0	0	0	0	0	0	1	0	1	0	0	0
1028	0	1	1	1	0	0	1	0	0	0	0	75	3	after 2007	0	0	0	0	0	0	0	0	0	0	0	0	0	0	0	0	0
1029	0	1	4	0	0	0	0	0	0	0	0	56	3	after 2007	0	0	0	0	0	0	0	1	0	0	0	0	0	0	0	0	0
1030	1	3	4	0	0	0	0	0	1	0	0	43	3	after 2007	0	0	0	0	0	0	0	1	0	0	0	0	0	0	0	0	0
1031	1	4	2	0	0	1	0	0	1	0	1	67	3	after 2007	0	0	0	0	0	0	1	0	1	0	0	0	0	0	0	0	0
1032	1	1	1	0	0	0	0	0	1	0	0	51	3	after 2007	0	0	0	0	0	0	0	1	0	1	0	0	0	0	0	0	0
1033	0	1	1	0	0	0	0	0	0	0	0	26	3	after 2007	0	0	0	0	0	0	0	0	0	1	0	0	0	0	0	0	0
1034	0	1	4	0	0	0	0	0	0	0	0	56	3	after 2007	0	0	0	0	0	1	1	0	0	0	0	0	0	0	0	0	0
1035	1	1	4	0	1	1	0	0	0	0	0	79	3	after 2007	0	0	0	1	0	0	0	1	0	0	0	0	0	1	0	0	0
1036	1	4	4	0	0	0	0	0	1	0	0	70	4	after 2007	0	0	0	0	0	0	0	0	0	0	1	0	0	1	0	0	1
1037	1	3	4	0	0	0	0	1	1	0	1	57	3	after 2007	0	0	0	0	0	0	0	1	1	0	1	0	0	0	0	0	1
1038	1	1	4	0	0	0	1	1	0	0	0	51	3	after 2007	1	0	1	0	0	0	0	1	0	0	1	0	0	0	0	0	1
1039	1	2	4	0	0	1	0	0	1	1	0	28	15	after 2007	0	0	0	0	0	0	1	1	1	0	0	0	0	0	0	0	0
1040	1	1	2	0	0	0	0	0	0	0	0	30	3	after 2007	0	0	0	0	0	0	0	1	0	1	0	0	0	0	0	0	0
1041	1	1	4	0	0	1	0	0	0	0	1	63	3	after 2007	0	0	0	0	0	0	1	0	0	1	0	0	0	0	0	0	0
1042	1	1	4	0	0	1	0	0	1	1	0	62	3	after 2007	0	0	0	0	0	0	0	1	0	1	0	0	0	0	0	0	0
1043	0	1	4	0	0	0	0	0	0	1	0	59	3	after 2007	0	0	0	0	0	0	0	1	0	1	0	0	0	0	0	1	0
1044	0	1	1	0	0	0	0	0	0	0	0	27	3	after 2007	0	0	0	0	0	0	0	0	0	0	0	0	0	0	0	0	0
1045	0	1	4	0	0	0	0	0	0	1	0	49	10	after 2007	1	0	1	0	0	0	1	1	1	0	0	0	0	0	0	0	0
1046	1	1	4	0	0	1	0	0	0	1	0	50	3	after 2007	0	0	0	0	0	0	0	1	1	1	0	0	0	1	0	1	0
1047	0	5	4	0	0	1	0	0	1	0	0	52	3	after 2007	0	0	0	0	0	0	0	1	0	1	0	0	0	0	0	0	0
1048	1	1	3	0	0	0	0	0	1	0	0	33	7	after 2007	0	0	0	0	0	0	0	1	0	0	0	0	0	0	0	0	0
1049	1	2	4	0	1	0	0	0	0	1	0	45	7	after 2007	0	0	0	1	0	0	0	1	0	0	0	0	0	0	0	0	0
1050	0	1	4	0	0	0	0	0	0	1	0	41	5	after 2007	1	0	1	0	0	0	0	1	0	0	0	1	0	0	0	0	0
1051	0	1	2	0	1	0	0	0	1	0	0	49	3	after 2007	0	0	0	0	0	0	1	0	1	0	0	0	0	0	1	0	0
1052	0	1	4	0	0	1	0	0	1	0	0	44	15	after 2007	0	0	0	0	0	0	0	0	1	0	0	0	0	0	1	0	0
1053	1	1	2	0	0	0	0	0	0	0	1	83	3	after 2007	0	0	0	0	0	0	1	0	1	1	0	0	0	1	0	1	0
1054	1	1	4	0	0	0	0	0	1	0	0	41	15	after 2007	0	0	0	0	0	0	1	0	0	0	0	0	0	0	0	0	0
1055	0	1	4	0	0	0	0	0	0	0	0	42	3	after 2007	0	1	0	1	0	0	0	0	0	0	0	0	0	0	0	0	0
1056	0	1	2	0	0	0	0	0	0	0	0	39	3	after 2007	0	0	0	0	0	0	1	0	0	1	0	0	0	0	0	0	0
1057	1	3	1	0	0	0	0	0	0	0	0	35	9	after 2007	0	0	0	0	0	0	0	1	0	1	0	0	0	0	0	0	0
1058	1	1	4	0	0	0	0	0	0	0	0	47	3	after 2007	0	0	0	0	0	0	1	0	1	0	1	0	0	1	0	1	0
1059	1	2	4	0	0	0	0	0	0	1	1	52	4	after 2007	0	0	0	1	0	0	0	0	0	1	0	0	0	0	0	0	0
1060	1	1	4	0	0	0	0	0	0	0	0	46	3	after 2007	0	0	0	0	0	1	0	1	0	0	1	0	0	0	0	0	1
1061	1	1	4	1	0	0	0	0	0	0	0	47	3	after 2007	0	0	0	0	0	0	1	0	1	0	0	0	0	1	1	0	0
1062	1	1	4	0	0	0	0	0	0	0	0	57	3	after 2007	0	0	0	0	0	0	1	0	0	1	0	0	0	1	0	0	0
1063	1	1	1	0	0	0	0	0	0	0	0	45	3	after 2007	0	0	0	0	0	0	0	0	0	0	0	0	0	0	0	0	0
1064	0	1	4	0	0	0	0	0	0	1	0	47	11	after 2007	1	0	1	0	0	0	0	1	0	0	0	1	0	1	0	0	0
1065	1	1	4	0	0	0	0	0	0	0	1	50	9	after 2007	0	0	0	1	0	0	1	1	0	0	0	0	0	0	0	0	0
1066	1	1	4	0	0	1	0	0	1	0	1	40	12	after 2007	0	0	0	0	0	0	0	1	1	0	0	0	0	0	0	0	0
1067	1	4	4	1	0	0	1	0	0	0	0	62	7	after 2007	0	0	0	0	0	0	1	0	1	0	0	0	0	1	1	1	0
1068	0	3	4	0	0	1	0	0	0	1	0	47	3	after 2007	0	0	0	0	0	0	0	1	1	0	0	0	0	0	0	0	0
1069	0	1	4	0	0	1	0	0	1	0	0	50	3	after 2007	0	0	0	0	0	0	0	1	1	0	0	0	0	1	0	0	0
1070	0	1	4	0	0	0	0	0	0	1	0	57	15	after 2007	0	0	0	0	0	0	0	1	0	0	0	0	0	0	0	0	0
1071	1	1	4	0	0	1	0	0	0	0	0	29	3	after 2007	0	0	0	0	0	1	0	0	0	0	0	0	0	0	0	0	0
1072	0	1	3	0	1	0	0	0	0	0	0	33	11	after 2007	1	0	1	0	0	1	0	1	0	0	0	0	0	0	0	0	0
1073	0	1	4	0	0	0	0	0	0	0	0	45	3	after 2007	0	0	0	0	0	0	1	1	0	0	0	0	0	0	0	0	0
1074	1	1	4	0	0	0	0	0	0	0	0	41	3	after 2007	0	0	0	0	0	0	0	1	0	1	0	0	0	1	0	0	0
1075	1	1	3	1	0	0	0	0	0	0	0	42	3	after 2007	0	0	0	0	0	0	1	0	0	1	0	0	0	0	0	0	0
1076	0	1	2	0	1	0	0	0	0	0	0	41	6	after 2007	0	0	0	0	0	1	0	0	0	0	0	0	0	0	0	0	0
1077	1	1	4	0	0	0	0	0	0	0	0	41	3	after 2007	0	0	0	0	0	0	1	1	0	0	1	0	0	0	0	0	1
1078	1	1	4	0	0	0	0	0	0	0	1	30	3	after 2007	0	0	0	0	0	0	0	0	1	0	0	0	0	1	1	0	0
1079	0	1	4	0	0	0	0	0	0	0	0	37	11	after 2007	0	0	0	0	0	0	0	1	0	0	0	0	0	0	0	0	0
1080	1	1	4	0	0	0	0	1	0	0	0	59	7	after 2007	0	0	0	0	0	0	0	1	0	1	0	0	1	0	0	0	0
1081	0	3	4	0	0	0	0	0	1	0	0	53	3	after 2007	0	0	0	0	0	1	0	0	0	1	0	0	0	0	0	0	0
1082	1	1	4	0	0	0	0	0	1	0	0	43	9	after 2007	0	0	0	0	0	0	0	1	0	1	0	0	0	0	0	0	0
1083	0	1	2	0	0	0	0	0	0	0	0	49	8	after 2007	0	0	0	0	0	0	1	0	1	0	0	0	0	1	1	0	0
1084	0	1	4	0	0	0	0	0	0	0	1	46	15	after 2007	0	0	0	0	0	0	0	1	1	0	0	0	0	0	0	0	0
1085	1	1	2	0	0	0	0	0	0	0	0	38	5	after 2007	0	0	0	0	0	0	1	0	0	0	0	0	0	0	0	0	0
1086	1	1	4	0	0	0	0	0	1	0	0	52	3	after 2007	0	0	0	0	0	0	1	0	0	1	0	0	0	0	1	0	0
1087	1	2	2	0	0	0	1	0	0	0	0	47	3	after 2007	0	0	0	0	0	0	1	1	0	0	0	0	0	0	0	0	0
1088	0	1	4	0	0	1	0	0	1	0	0	42	14	after 2007	0	0	0	0	0	0	1	1	1	0	0	0	0	0	0	0	0
1089	1	1	2	0	0	0	0	1	1	0	0	47	3	after 2007	0	0	0	0	0	0	1	0	1	0	0	0	0	0	1	0	0
1090	1	1	1	0	1	0	1	0	0	0	0	64	15	after 2007	0	0	0	1	1	0	1	0	0	0	0	0	0	0	1	0	0
1091	0	1	2	0	0	0	0	1	0	0	0	46	15	after 2007	0	0	0	0	0	0	0	1	0	1	0	0	0	0	0	0	0
1092	1	1	1	0	0	0	0	0	0	0	0	37	3	after 2007	0	0	0	0	0	0	1	0	0	1	0	0	0	0	0	0	0
1093	1	1	2	0	0	0	0	0	0	0	1	44	11	after 2007	1	0	1	1	0	0	0	1	0	0	1	1	0	1	0	0	0
1094	1	2	1	0	0	1	0	0	0	1	0	86	3	after 2007	0	0	0	0	0	0	0	1	0	1	0	0	0	1	0	0	0
1095	0	2	4	0	0	0	0	1	1	0	0	24	12	after 2007	0	0	0	0	1	0	1	1	0	1	0	0	0	0	0	0	0
1096	0	1	1	0	0	0	0	0	0	0	0	30	3	after 2007	0	0	0	0	0	0	0	0	0	0	0	0	0	0	0	0	0
1097	0	1	4	0	1	0	0	0	0	0	0	48	5	after 2007	0	0	0	0	0	0	1	0	0	1	0	0	0	0	0	0	0
1098	0	1	2	0	0	0	0	0	1	0	1	43	14	after 2007	0	0	0	0	0	0	0	1	0	1	0	0	0	0	0	0	0
1099	0	1	4	0	0	0	0	0	0	0	0	74	3	after 2007	0	0	0	0	0	1	1	0	1	0	0	0	0	1	1	0	0
1100	1	1	2	0	0	0	0	0	0	0	0	48	3	after 2007	0	0	0	0	0	0	0	1	0	0	0	0	0	0	0	0	0
1101	1	1	4	0	0	0	0	0	0	0	0	46	3	after 2007	0	0	0	0	0	0	1	1	0	1	0	0	0	0	0	0	0
1102	0	1	2	0	0	0	0	0	1	0	0	30	7	after 2007	0	0	0	0	0	0	1	1	0	1	0	0	0	1	0	0	0
1103	0	1	4	0	0	0	0	0	1	0	1	59	3	after 2007	0	0	0	0	0	0	0	1	1	0	1	0	0	1	0	0	1
1104	1	1	4	0	1	0	0	0	0	0	0	46	3	after 2007	0	0	0	0	0	0	0	1	0	0	0	0	0	0	0	0	1
1105	1	1	4	0	0	1	0	0	0	0	0	36	3	after 2007	0	0	0	0	0	1	0	0	0	0	1	0	0	0	0	0	1
1106	1	1	2	0	1	0	0	0	1	0	0	37	3	after 2007	0	0	0	0	0	0	0	0	1	0	0	0	0	0	0	0	0
1107	0	1	1	0	0	0	0	0	0	0	0	31	3	after 2007	0	0	0	0	0	0	1	0	0	0	0	0	0	0	0	0	0
1108	1	2	4	0	0	0	0	0	1	0	1	45	6	after 2007	0	0	0	0	0	0	0	1	0	1	0	0	0	1	0	0	0
1109	0	1	2	0	0	0	0	0	1	0	0	28	9	after 2007	0	0	0	0	0	0	0	1	0	0	0	0	0	0	0	0	0
1110	1	1	4	0	0	0	0	0	0	0	0	43	3	after 2007	0	0	0	0	0	0	0	1	0	0	0	0	0	0	0	0	0
1111	1	1	4	0	0	0	0	0	1	0	0	38	3	after 2007	0	0	0	0	0	0	0	1	0	0	0	0	0	0	0	0	0
1112	1	1	4	0	0	0	0	0	1	0	0	36	3	after 2007	0	0	0	0	0	0	1	0	0	0	0	1	0	1	0	0	0
1113	1	1	4	0	0	0	0	0	1	0	0	27	3	after 2007	0	0	0	0	0	0	1	0	0	1	0	0	0	0	0	0	0
1114	1	1	2	0	0	0	0	0	0	0	0	28		after 2007	0	0	0	0	0	0	0	0	0	0	0	0	0	0	0	0	0
1115	1	1	4	0	1	0	0	0	0	0	0	46	3	after 2007	0	0	0	0	0	0	0	0	0	0	0	0	0	0	0	0	0
1116	1	1	4	0	0	1	0	0	0	1	0	49	3	after 2007	0	0	0	0	0	0	1	0	0	1	0	0	0	0	0	0	0
1117	1	1	4	0	0	0	0	0	0	0	0	34	4	after 2007	0	0	0	0	0	0	0	0	0	1	0	0	0	0	0	0	0
1118	1	1	4	0	0	0	0	0	0	0	0	55	14	after 2007	0	0	0	0	0	0	0	1	1	0	0	0	0	1	0	0	0
1119	0	1	1	0	0	0	0	0	0	0	0	57	8	after 2007	0	0	0	0	0	0	1	0	0	0	0	0	0	0	0	0	0
1120	1	1	4	0	0	0	0	0	0	0	0	50	3	after 2007	1	0	1	0	0	1	0	0	0	0	0	1	0	0	0	1	0
1121	1	1	2	0	0	0	0	0	0	0	1	34	3	after 2007	0	0	0	0	0	0	0	1	0	1	0	0	0	0	0	0	0
1122	1	1	3	0	0	0	0	0	0	0	0	71	14	after 2007	0	0	0	0	0	0	1	0	1	1	0	0	0	0	1	0	0
1123	0	1	1	0	0	0	0	0	0	0	0	48	7	after 2007	0	0	0	0	0	0	0	0	1	0	0	0	0	1	0	0	0
1124	1	1	4	0	0	0	0	0	0	0	0	58	6	after 2007	0	0	0	0	0	0	0	1	1	0	0	0	0	0	1	0	0
1125	0	8	4	0	0	0	0	0	0	0	0	53	15	after 2007	1	0	1	0	0	1	1	0	0	0	0	1	0	0	1	0	0
1126	1	1	1	0	0	0	0	0	0	0	0	42	15	after 2007	0	0	0	0	0	0	1	0	0	0	0	0	0	0	0	0	1
1127	0	1	1	0	0	0	0	0	0	0	0	42	4	after 2007	0	0	0	0	0	0	0	1	0	1	0	0	0	0	0	0	0
1128	1	1	2	0	0	1	0	0	1	0	1	46	10	after 2007	0	0	0	0	0	0	1	1	0	1	0	0	0	1	0	0	0
1129	1	1	4	0	0	0	0	0	0	0	0	66	7	after 2007	0	0	0	0	0	0	0	0	1	1	0	0	0	1	1	0	0
1130	0	1	4	0	0	0	0	0	0	0	0	62	3	after 2007	0	0	0	0	0	0	0	0	1	0	0	0	0	0	0	0	0
1131	0	1	4	0	0	0	0	0	0	0	0	46	7	after 2007	0	0	0	0	0	0	0	1	0	0	0	0	0	0	0	0	0
1132	1	1	4	0	0	1	0	0	1	0	1	45	13	after 2007	0	0	0	0	0	0	1	1	0	1	0	1	0	1	0	0	0
1133	1	1	4	0	0	0	0	0	0	0	0	42	3	after 2007	0	0	0	0	0	0	1	1	0	0	0	0	0	0	0	0	0
1134	0	3	2	0	0	0	0	0	0	0	0	35	10	after 2007	0	0	0	0	0	0	0	1	0	1	0	0	0	0	0	0	0
1135	1	1	4	0	0	0	0	0	0	0	0	34	6	after 2007	0	0	0	0	0	0	0	0	0	0	0	0	0	0	0	0	0
1136	1	1	4	0	0	0	0	0	0	0	0	28	9	after 2007	0	0	0	0	0	0	0	1	1	0	0	0	0	0	0	0	1
1137	1	1	1	0	0	1	0	0	1	0	0	38	11	after 2007	0	0	0	0	0	0	0	0	0	0	0	0	0	0	0	0	0
1138	0	1	1	0	0	0	0	0	0	0	0	71	10	after 2007	0	0	0	0	0	0	0	1	0	0	0	0	0	0	0	0	0
1139	1	1	2	0	0	1	0	0	0	0	0	53	3	after 2007	0	0	0	0	0	0	0	0	0	0	0	0	0	0	0	0	0
1140	1	1	4	0	0	0	0	0	0	0	0	38	10	after 2007	1	0	1	0	0	0	1	0	0	0	0	1	0	0	0	1	0
1141	0	1	4	0	0	0	0	0	0	0	0	32	7	after 2007	0	0	0	0	0	0	0	1	0	1	0	0	0	0	0	0	0
1142	1	1	1	0	0	0	0	0	0	0	0	25	13	after 2007	0	0	0	0	0	0	0	0	0	0	0	0	0	0	0	0	0
1143	0	1	1	0	0	1	0	0	0	0	0	47	9	after 2007	0	0	0	0	0	1	1	0	1	0	1	0	0	0	0	0	1
1144	1	2	1	0	0	0	0	0	0	0	0	57	10	after 2007	1	0	1	1	0	0	1	0	0	0	0	0	0	0	0	0	1
1145	0	1	1	0	0	0	0	0	0	0	0	20	3	after 2007	0	0	0	0	0	0	0	0	0	0	0	0	0	0	0	0	0
1146	1	1	4	0	0	1	0	0	1	0	0	32	3	after 2007	0	0	0	0	0	0	1	0	0	1	0	0	0	1	0	0	0
1147	0	1	1	0	0	0	0	0	0	0	0	25	15	after 2007	1	0	1	0	0	0	0	0	0	1	0	0	0	1	0	0	0
1148	1	1	1	0	0	0	0	0	1	0	0	36	8	after 2007	0	0	0	0	1	0	0	1	0	0	0	0	0	0	0	0	0
1149	1	1	3	0	0	0	0	0	0	0	0	45	8	after 2007	0	0	0	0	0	0	0	1	0	0	0	0	0	0	0	0	0
1150	1	1	2	0	0	0	0	0	0	0	0	53	3	after 2007	0	0	0	0	0	0	0	1	0	0	1	1	0	0	0	0	1
1151	1	1	4	0	1	0	0	0	0	0	0	63	3	after 2007	0	0	0	0	0	0	0	0	0	1	0	0	1	0	0	0	0
1152	1	1	4	0	0	0	0	0	1	0	0	51	12	after 2007	0	0	0	0	0	1	0	0	1	0	0	0	0	1	0	0	0
1153	1	1	4	0	0	0	0	0	0	0	1	37	11	after 2007	0	0	0	0	1	0	0	1	0	1	0	0	0	0	0	0	0
1154	1	1	4	0	0	0	0	0	0	0	0	52	6	after 2007	0	0	0	0	0	0	0	1	0	0	0	0	0	0	0	0	0
1155	1	1	4	0	0	1	0	0	0	0	0	33	10	after 2007	1	0	1	0	0	0	0	1	0	0	0	1	0	1	0	0	0
1156	1	1	4	0	0	1	0	0	1	0	1	33	3	after 2007	0	0	0	0	0	0	0	1	0	1	0	0	0	1	0	0	0
1157	0	1	4	0	0	0	0	0	0	0	0	58	3	after 2007	0	0	0	0	0	0	0	0	1	1	0	0	0	1	1	1	0
1158	1	2	4	0	0	0	0	0	1	0	0	45	6	after 2007	0	0	0	0	0	0	0	1	0	0	0	0	0	0	0	0	0
1159	0	1	4	0	0	1	0	0	1	0	1	50	10	after 2007	0	0	0	0	0	0	0	0	1	0	0	0	0	0	0	0	0
1160	0	1	1	0	0	0	0	0	0	0	0	44	8	after 2007	0	0	0	0	0	0	0	0	0	1	0	0	0	0	0	0	0
1161	0	1	1	0	0	0	0	0	0	0	1	72	3	after 2007	0	0	0	0	0	1	1	1	0	1	0	0	0	0	0	0	0
1162	0	1	1	1	0	0	0	0	0	0	0	39	13	after 2007	0	0	0	0	0	0	0	0	0	0	0	0	0	1	0	1	0
1163	0	1	1	0	0	0	0	0	0	0	0	51	3	after 2007	0	0	0	0	0	0	1	0	0	0	0	0	0	0	0	0	0
1164	0	1	2	0	0	0	0	0	0	0	0	53	11	after 2007	0	0	0	0	0	0	0	0	0	0	1	1	0	1	1	0	0
1165	0	1	2	0	0	0	0	0	0	0	0	33	8	after 2007	0	0	0	0	0	0	0	1	0	1	0	0	0	0	0	0	0
1166	0	2	1	0	0	0	0	0	0	0	0	32	10	after 2007	0	0	0	0	0	0	1	0	0	1	0	0	0	1	1	0	0
1167	0	1	4	0	0	0	0	0	0	0	0	38	3	after 2007	0	0	0	0	0	0	1	0	0	1	0	0	0	0	0	0	0
1168	0	2	3	0	0	1	0	0	1	0	1	36	10	after 2007	0	0	0	0	0	0	0	0	0	1	0	0	0	0	0	0	0
1169	1	4	1	0	0	1	0	0	1	0	1	34	4	after 2007	0	0	0	0	0	0	0	1	1	0	0	0	0	0	0	0	0
1170	1	1	4	0	1	0	0	1	0	0	0	64	4	after 2007	0	0	0	0	0	0	1	1	1	0	0	0	0	0	0	0	0
1171	0	1	3	0	0	0	0	0	0	0	0	61	3	after 2007	0	0	0	0	0	0	0	0	1	0	0	0	0	0	0	0	0
1172	0	1	4	0	0	0	0	0	0	0	1	55	3	after 2007	0	0	0	0	0	0	0	1	1	0	0	0	0	0	1	0	0
1173	0	1	4	0	0	0	0	0	0	0	0	51	3	after 2007	0	0	0	0	0	1	1	1	0	1	0	0	0	0	0	0	0
1174	1	1	4	0	0	0	0	0	1	0	1	50	4	after 2007	0	0	0	0	0	0	0	1	1	0	0	0	0	0	0	0	0
1175	0	1	4	0	0	0	0	0	0	0	0	41	3	after 2007	0	0	0	0	0	0	0	1	0	0	0	0	0	0	0	0	0
1176	0	2	4	0	0	1	0	0	0	1	0	32	3	after 2007	0	0	0	0	0	0	0	1	1	0	1	0	0	0	0	0	1
1177	0	1	4	0	0	0	1	0	1	0	0	69	3	after 2007	0	0	0	0	0	0	0	1	1	0	0	0	0	0	0	0	0
1178	0	2	4	0	1	0	1	0	1	0	0	71	3	after 2007	1	0	1	0	1	1	1	0	0	0	0	1	0	1	0	1	0
1179	1	3	4	1	0	0	0	0	0	0	0	36	10	after 2007	0	0	0	0	0	0	0	0	1	0	0	0	0	0	0	0	0
1180	0	1	2	0	0	0	0	0	1	0	1	30	3	after 2007	0	0	0	0	0	0	0	1	0	0	0	0	0	0	0	0	1
1181	1	1	4	0	0	0	0	0	1	0	1	43	12	after 2007	0	0	0	0	0	0	1	0	1	0	0	0	0	0	1	0	0
1182	0	1	4	0	0	0	0	0	0	0	0	56	3	after 2007	0	0	0	0	0	0	1	0	0	1	0	0	0	1	0	0	0
1183	1	1	4	0	0	0	0	0	1	0	1	35	3	after 2007	1	0	1	0	0	0	0	1	0	1	0	0	0	1	0	0	0
1184	1	1	4	0	0	0	0	0	1	0	1	35	3	after 2007	0	0	0	0	1	1	0	0	0	1	0	0	0	0	0	0	0
1185	1	1	4	0	0	1	0	0	1	0	0	43	3	after 2007	0	0	0	0	0	0	1	1	0	1	0	0	0	0	0	0	0
1186	1	1	4	0	0	1	0	1	1	0	1	53	7	after 2007	0	0	0	0	0	0	0	1	1	1	0	0	0	1	0	0	0
1187	1	1	4	0	0	0	0	0	0	0	0	52	3	after 2007	0	0	0	0	0	0	1	0	0	0	0	0	0	0	0	0	0
1188	1	1	4	0	0	0	0	0	1	0	0	51	11	after 2007	0	0	0	0	0	0	0	1	0	1	0	0	0	1	0	0	0
1189	1	1	1	0	0	0	0	0	0	0	0	28	4	after 2007	1	0	1	0	0	0	1	0	1	0	0	1	0	0	0	1	0
1190	0	1	4	0	0	0	0	0	1	0	1	51	6	after 2007	0	0	0	0	0	0	1	1	1	1	0	0	0	1	0	0	0
1191	0	1	4	0	0	1	0	0	0	0	0	73	3	after 2007	0	0	0	0	0	0	0	1	0	0	0	0	0	0	0	0	0
1192	0	1	4	0	0	0	0	0	0	0	0	69	3	after 2007	0	0	0	0	0	0	0	0	0	0	0	0	0	0	0	0	0
1193	0	1	4	0	0	0	0	0	0	0	0	30		after 2007	0	0	0	0	0	0	1	1	0	1	0	0	0	0	0	0	0
1194	1	2	4	0	0	0	0	0	1	0	1	17	6	after 2007	0	0	0	0	0	0	0	1	1	1	0	0	1	0	0	0	0
1195	0	1	2	0	0	0	0	0	0	0	0	34	15	after 2007	1	0	1	0	0	0	0	1	0	0	1	0	0	0	0	0	1
1196	1	1	2	0	0	0	0	1	1	0	0	38	14	after 2007	0	0	0	0	0	0	0	1	0	1	0	0	0	0	0	0	0
1197	1	1	3	0	0	0	0	0	0	0	0	29	11	after 2007	0	0	0	0	0	0	1	1	0	0	0	0	0	0	0	0	0
1198	0	1	4	0	0	1	0	0	1	0	0	60	8	after 2007	1	0	1	1	0	0	0	1	0	0	0	0	0	0	0	0	0
1199	1	1	1	0	0	0	0	0	0	0	0	26	3	after 2007	0	0	0	1	0	0	0	0	0	1	0	0	0	0	0	0	0
1200	1	1	4	0	0	0	1	0	0	0	0	67	3	after 2007	0	0	0	0	0	0	0	0	0	1	0	0	0	0	0	0	0
1201	1	1	1	0	0	0	0	0	0	0	0	51	12	after 2007	0	0	0	0	1	0	0	0	0	0	0	0	0	0	0	0	0
1202	1	1	4	0	0	0	0	0	0	0	0	38	10	after 2007	0	0	0	0	0	0	0	1	0	0	0	0	0	0	0	0	0
1203	1	1	4	0	0	0	0	1	0	0	0	35	3	after 2007	0	0	0	0	0	0	1	0	1	0	1	0	0	0	0	0	0
1204	0	1	4	0	0	1	0	0	0	1	0	50	3	after 2007	0	0	0	0	0	0	1	1	1	0	0	0	0	0	0	0	0
1205	1	1	2	0	0	1	0	0	0	0	0	49	6	after 2007	0	0	0	0	0	0	0	0	0	0	0	0	0	0	0	0	0
1206	1	1	3	0	0	0	0	0	0	0	0	55	7	after 2007	0	0	0	0	0	0	0	0	0	1	0	0	0	0	1	0	0
1207	1	3	4	0	0	0	0	0	0	0	0	33	3	after 2007	0	0	0	0	0	0	1	0	0	0	0	0	0	0	0	0	0
1208	1	1	4	0	0	0	0	0	0	0	0	31	3	after 2007	0	0	0	0	0	0	1	0	0	1	0	0	0	0	0	0	0
1209	0	1	4	0	0	1	0	1	1	0	0	37	3	after 2007	0	0	0	0	0	0	0	0	1	0	0	0	0	0	0	0	1
1210	0	1	4	0	0	0	0	0	0	0	0	49	5	after 2007	1	0	1	0	0	0	0	0	0	1	0	1	0	1	0	0	0
1211	1	1	4	0	0	1	0	0	1	0	1	58	7	after 2007	0	0	0	0	0	0	0	1	0	0	0	0	0	0	0	0	0
1212	0	1	4	0	0	0	0	0	0	0	0	62	4	after 2007	0	0	0	0	0	0	0	0	1	0	0	0	0	1	1	0	0
1213	1	1	4	0	0	0	0	0	0	0	0	72	3	after 2007	0	0	0	0	0	0	0	0	0	1	0	0	0	0	0	0	0
1214	1	1	4	0	0	0	0	0	1	0	1	44	4	after 2007	0	0	0	0	0	0	0	1	0	0	1	0	0	0	0	0	1
1215	1	1	4	0	0	1	0	0	1	0	1	46	3	after 2007	0	0	0	0	1	0	0	1	1	0	0	0	0	0	0	0	0
1216	1	1	4	0	0	1	0	0	0	0	1	33	8	after 2007	0	0	0	0	0	0	0	1	0	0	0	0	0	0	0	0	0
1217	0	1	4	0	1	0	0	0	1	0	0	55	10	after 2007	0	0	0	0	0	0	0	1	1	0	0	0	0	0	0	0	0
1218	0	1	4	0	1	1	0	0	0	0	0	61	7	after 2007	0	0	0	0	0	0	0	1	0	1	0	0	1	0	0	0	0
1219	1	1	4	0	0	0	0	0	1	0	1	37	11	after 2007	0	0	0	1	0	0	0	1	0	0	0	0	0	0	0	1	0
1220	1	1	2	0	0	1	0	0	0	0	0	49	15	after 2007	0	0	0	0	0	0	0	1	0	0	0	0	0	0	0	0	0
1221	0	1	4	0	0	1	0	0	1	0	1	47	10	after 2007	0	0	0	0	0	0	0	1	0	1	0	0	0	0	0	1	0
1222	0	3	4	0	0	0	0	0	0	0	0	62	8	after 2007	0	0	0	0	0	0	0	0	1	0	0	0	0	0	0	0	0
1223	1	1	4	0	0	1	0	0	0	0	0	42	8	after 2007	0	0	0	0	0	0	1	0	0	1	0	0	0	1	0	0	0
1224	0	1	1	0	0	0	0	1	0	0	0	36	7	after 2007	0	0	0	0	0	0	1	0	0	1	0	0	0	0	0	0	0
1225	1	2	4	0	1	1	0	0	0	1	0	24	6	after 2007	0	0	0	0	0	0	0	1	0	0	0	0	0	0	0	0	0
1226	0	1	4	0	0	0	0	0	0	0	0	74	3	after 2007	0	0	0	0	0	0	0	1	0	1	0	0	0	0	0	0	0
1227	0	1	1	0	0	0	0	0	0	0	0	31	7	after 2007	0	0	0	0	0	0	0	0	0	0	0	0	0	0	0	0	0
1228	0	1	2	0	0	0	0	1	0	0	0	56	3	after 2007	0	0	0	0	0	0	1	0	0	1	0	0	0	0	0	0	0
1229	0	1	2	0	0	0	0	0	0	0	0	37	3	after 2007	0	0	0	0	0	0	0	0	0	1	0	0	0	1	1	0	0
1230	1	1	4	0	0	0	0	0	0	0	0	35	5	after 2007	0	0	0	0	0	0	1	1	1	0	0	1	0	1	0	1	0
1231	0	1	4	0	0	0	0	0	1	0	0	54	3	after 2007	0	0	0	0	0	0	0	1	0	1	0	0	0	0	0	0	0
1232	0	1	1	0	0	0	0	0	0	0	0	39	3	after 2007	0	0	0	0	0	0	0	0	0	0	0	0	0	0	0	0	0
1233	1	1	2	0	0	0	0	0	0	0	0	39	7	after 2007	0	0	0	0	0	0	0	0	0	0	0	0	0	0	0	0	0
1234	0	1	2	0	0	0	0	0	0	0	0	23	5	after 2007	0	0	0	0	0	0	0	0	0	0	0	0	0	0	0	0	0
1235	1	1	1	0	0	0	0	0	0	0	0	63	3	after 2007	0	0	0	0	0	0	0	0	1	1	0	0	0	1	0	0	0
1236	0	1	3	0	0	0	0	0	0	0	0	48	11	after 2007	0	0	0	0	0	0	0	0	0	1	0	0	0	0	0	0	0
1237	0	1	2	0	0	0	0	0	0	0	0	69	5	after 2007	0	0	0	0	0	0	1	1	0	0	0	0	0	0	0	0	0
1238	1	1	4	0	0	0	0	0	0	0	0	53	3	after 2007	0	0	0	0	0	0	1	0	1	0	0	0	0	0	1	0	0
1239	0	1	4	0	0	0	0	0	0	0	0	50	3	after 2007	0	0	0	0	0	0	1	0	0	0	0	0	0	0	0	0	1
1240	1	2	4	0	1	0	0	0	1	0	1	57	3	after 2007	0	0	0	0	0	0	0	1	1	0	0	0	0	0	0	0	0
1241	1	1	1	0	0	0	0	0	1	0	0	55	10	after 2007	0	0	0	0	1	0	0	1	0	1	0	0	0	0	0	0	0
1242	0	1	4	0	0	1	1	0	1	0	0	50	3	after 2007	0	0	0	0	0	0	0	1	1	0	0	0	0	0	0	0	0
1243	1	1	4	0	1	0	0	0	0	0	0	64	3	after 2007	0	0	0	0	0	0	0	1	0	1	0	0	0	1	0	0	0
1244	0	1	4	0	0	1	0	0	0	0	0	36	6	after 2007	0	0	0	0	0	0	1	0	0	0	0	0	0	0	0	0	0
1245	1	1	1	0	0	0	1	0	0	0	0	54	3	after 2007	0	0	0	0	0	1	1	0	0	0	0	0	0	0	0	0	0
1246	0	1	1	0	0	0	0	0	0	0	0	62	3	after 2007	0	0	0	0	0	0	0	0	0	0	0	0	0	0	0	0	0
1247	0	1	1	0	0	0	0	0	0	0	0	102	3	after 2007	0	0	0	0	0	0	1	0	0	1	0	0	0	1	0	0	0
1248	1	1	3	0	0	0	0	0	0	0	0	26	3	after 2007	0	0	0	0	0	0	1	0	0	1	0	0	0	1	0	0	0
1249	0	1	1	0	1	0	0	0	0	0	0	75	3	after 2007	0	0	0	0	0	0	0	0	0	1	0	0	0	1	1	1	0
1250	0	1	3	0	0	0	0	0	0	0	0	54	10	after 2007	0	0	0	0	0	0	1	0	1	0	0	0	0	0	1	0	0
1251	0	1	4	0	0	1	0	0	0	0	0	56	3	after 2007	0	0	0	0	0	0	1	0	0	1	0	0	0	0	0	0	0
1252	0	1	4	0	0	1	0	0	0	0	0	44	7	after 2007	0	0	0	0	0	0	0	1	1	0	0	0	0	0	0	0	0
1253	1	1	4	0	0	0	0	0	0	0	0	37	3	after 2007	0	0	0	0	1	0	1	0	0	1	0	0	0	0	0	0	0
1254	0	1	4	0	0	1	0	0	0	1	0	46	3	after 2007	0	0	0	0	0	0	0	0	0	0	0	0	0	0	0	0	0
1255	1	1	4	0	0	1	0	0	0	0	0	65	3	after 2007	0	0	1	0	0	0	0	1	0	0	0	1	0	0	0	1	0
1256	0	2	4	0	0	1	0	0	1	0	1	59	11	after 2007	0	0	0	0	0	0	1	1	1	0	0	0	0	1	0	0	0
1257	0	1	4	0	0	1	0	0	1	0	0	63	3	after 2007	0	0	0	0	0	0	0	1	0	0	0	0	0	0	0	0	0
1258	0	1	4	0	0	0	0	0	0	0	0	60	6	after 2007	0	0	0	0	0	0	1	0	0	0	0	1	0	1	1	0	0
1259	0	1	4	0	0	0	0	0	0	0	0	27	4	after 2007	0	0	0	0	0	0	0	1	0	0	0	0	0	0	0	0	0
1260	1	5	3	0	0	0	0	0	1	0	1	38	3	after 2007	1	0	1	0	0	1	0	1	0	0	0	0	0	0	0	0	1
1261	1	7	1	0	0	0	0	0	0	0	0	42	3	after 2007	0	0	0	0	0	0	1	1	0	1	0	0	0	0	0	0	0
1262	1	1	4	0	0	0	0	0	0	0	0	47	10	after 2007	0	0	0	1	0	0	0	0	0	1	0	0	0	0	0	1	0
1263	1	1	2	0	0	0	0	0	0	0	0	49	13	after 2007	0	0	0	0	0	0	0	1	0	1	0	0	0	0	0	0	0
1264	1	1	4	0	0	0	0	0	1	0	1	54	3	after 2007	0	0	0	0	0	0	0	1	0	0	0	1	0	0	0	0	0
1265	1	1	4	0	0	1	0	0	1	0	1	25	3	after 2007	0	0	0	0	0	1	0	1	1	0	0	0	0	0	0	0	0
1266	1	1	4	0	0	0	0	0	0	1	1	34	9	after 2007	0	0	0	0	0	0	0	1	0	0	0	0	0	0	0	0	0
1267	1	1	1	0	0	0	0	0	0	0	0	49	10	after 2007	0	0	0	0	0	1	0	1	0	0	0	0	0	0	0	0	0
1268	1	1	1	0	0	0	0	0	1	0	0	33	4	after 2007	0	0	0	0	0	1	0	0	0	0	0	0	0	0	0	0	0
1269	1	1	3	0	0	0	0	0	0	0	1	53	7	after 2007	1	0	1	0	0	0	0	1	0	1	0	0	0	0	0	0	0
1270	1	2	4	0	1	0	0	0	1	0	1	46	9	after 2007	0	0	0	0	0	0	1	1	0	0	0	0	0	0	0	0	1
1271	1	1	4	0	0	0	0	0	0	0	0	50	10	after 2007	0	0	0	0	0	1	0	1	0	0	0	0	0	0	0	0	0
1272	1	1	4	0	1	0	0	0	0	0	0	16	10	after 2007	0	0	0	0	0	0	0	0	0	1	0	0	0	0	0	0	0
1273	1	1	4	0	0	0	0	0	1	0	0	55	7	after 2007	0	0	0	0	0	0	1	1	0	0	0	0	0	0	0	0	0
1274	0	1	4	0	0	0	0	0	0	0	0	48	3	after 2007	1	0	1	1	0	0	0	0	0	0	0	0	0	0	0	0	0
1275	1	1	4	0	0	0	0	1	1	0	0	36	11	after 2007	0	0	0	0	0	0	0	1	0	1	0	0	0	0	0	0	0
1276	1	1	4	0	0	0	0	1	1	0	1	41	6	after 2007	0	0	0	0	0	0	1	1	1	0	0	0	0	0	1	0	0
1277	0	1	3	0	0	0	0	0	0	1	0	41	8	after 2007	0	0	0	0	0	0	0	1	0	0	0	0	0	0	0	0	0
1278	1	1	4	0	0	1	0	0	0	1	1	53	10	after 2007	0	0	0	0	0	1	1	1	1	0	0	0	0	0	0	0	0
1279	0	1	2	0	0	0	0	0	0	0	0	77	5	after 2007	0	0	0	0	0	0	1	0	0	1	0	0	0	0	0	0	0
1280	0	1	2	0	0	0	0	1	1	0	0	67	3	after 2007	0	0	0	0	0	0	0	0	1	1	0	0	0	0	1	0	0
1281	0	1	4	0	0	0	0	0	0	0	0	45	6	after 2007	0	0	0	0	0	0	0	1	0	0	0	0	0	0	0	0	0
1282	1	1	2	0	0	0	0	0	0	0	0	45	3	after 2007	1	0	1	0	0	0	1	1	0	1	0	0	0	0	0	0	0
1283	1	1	4	0	0	0	0	0	0	0	0	62	3	after 2007	0	0	0	0	0	0	0	0	0	1	0	0	0	0	0	0	0
1284	0	1	1	0	0	0	0	0	0	0	0	50	4	after 2007	0	0	0	0	0	0	0	0	0	0	0	0	0	0	0	0	0
1285	0	1	1	0	1	1	0	0	1	0	0	62	10	after 2007	0	0	0	0	1	0	0	0	0	0	0	0	0	0	0	0	1
1286	0	1	2	0	0	0	0	0	0	0	0	49	3	after 2007	0	0	0	0	0	0	0	1	0	1	0	0	0	0	0	0	0
1287	1	1	4	0	0	1	0	0	1	0	0	16	3	after 2007	0	0	0	0	0	0	0	0	0	0	0	0	0	0	0	0	0
1288	1	1	1	0	0	0	0	0	1	0	0	22	3	after 2007	0	0	0	0	1	0	0	0	0	0	0	0	0	0	0	0	0
1289	1	1	2	0	0	0	0	0	1	0	0	65	3	after 2007	0	0	0	0	0	0	1	0	0	1	0	0	0	1	0	0	0
1290	1	1	3	1	0	0	0	0	0	0	0	79	3	after 2007	0	0	0	0	0	0	1	0	0	0	0	0	0	0	0	1	0
1291	1	1	1	0	0	0	0	1	1	0	0	43	3	after 2007	0	0	0	0	0	0	0	0	0	0	0	1	0	1	0	0	0
1292	1	1	4	0	0	0	0	0	0	0	0	18	3	after 2007	0	0	0	0	0	0	0	0	0	1	0	0	0	0	0	0	0
1293	1	1	1	0	0	0	0	0	1	0	0	32	8	after 2007	0	0	0	0	0	0	0	0	0	0	0	0	1	0	0	1	0
1294	1	1	1	0	0	1	1	0	0	0	0	50	3	after 2007	0	0	0	0	0	0	1	0	0	0	0	0	0	0	0	1	0
1295	0	1	3	0	0	0	0	0	0	0	0	37	6	after 2007	0	0	0	0	0	0	0	1	0	1	1	0	0	0	0	0	1
1296	1	1	1	0	0	0	0	0	0	0	0	34	3	after 2007	0	0	0	0	0	0	0	0	1	1	0	0	0	0	0	1	0
1297	1	1	4	0	0	0	0	0	0	0	1	63	9	after 2007	1	0	1	1	0	0	0	1	0	1	0	1	1	0	0	1	0
1298	1	1	4	0	0	1	0	0	0	0	0	33	3	after 2007	0	0	0	0	0	0	0	0	0	1	0	0	0	0	0	0	0
1299	0	1	4	0	0	0	1	0	0	0	0	79	4	after 2007	0	0	0	0	0	1	1	0	0	0	0	0	0	1	0	1	0
1300	1	1	1	0	0	1	0	0	0	0	0	37	5	after 2007	0	0	0	0	0	1	0	0	0	0	0	0	0	0	0	0	0
1301	0	1	1	0	0	0	1	0	0	0	0	54	15	after 2007	1	0	1	0	0	0	0	0	0	1	0	0	0	1	0	1	0
1302	1	5	4	0	0	0	0	0	1	0	1	41	3	after 2007	0	0	0	1	0	0	0	1	1	0	1	0	0	1	0	0	0
1303	0	1	4	0	0	0	0	0	0	0	0	59	12	after 2007	0	0	0	0	0	0	0	1	1	0	0	0	0	1	0	0	0
1304	0	1	2	0	0	0	0	0	0	0	0	67	3	after 2007	0	0	0	0	0	0	0	1	0	0	0	0	0	0	0	0	0
1305	0	1	4	0	0	1	0	0	0	1	0	50	3	after 2007	0	0	0	0	0	0	0	1	0	1	0	0	0	1	0	0	0
1306	0	1	2	0	0	0	0	0	1	0	0	31	3	after 2007	0	0	0	0	0	0	1	1	0	1	0	0	0	0	0	0	0
1307	0	1	4	0	0	1	0	0	1	0	0	73	3	after 2007	0	0	0	1	0	0	1	1	1	0	0	0	0	0	1	0	0
1308	0	1	1	0	0	0	0	0	0	0	0	57	3	after 2007	0	0	0	0	0	0	0	1	0	0	0	0	0	0	0	0	0
1309	0	1	4	0	0	0	0	0	1	0	0	42	5	after 2007	1	0	1	0	0	0	0	1	0	0	0	0	0	0	0	0	0
1310	1	1	1	0	0	0	0	0	0	0	0	40	3	after 2007	0	0	0	0	0	0	0	0	0	0	0	0	0	0	0	0	0
1311	0	1	4	0	0	0	0	0	0	0	0	64	3	after 2007	0	0	0	0	0	0	1	0	0	1	0	0	0	1	0	0	0
1312	1	1	2	0	0	0	0	1	1	0	1	46	14	after 2007	1	0	1	0	0	0	0	1	1	0	0	1	0	1	0	0	0
1313	1	1	3	0	0	0	0	0	0	0	0	41	3	after 2007	0	0	0	0	0	0	0	1	0	0	0	0	0	0	0	0	0
1314	0	1	4	0	0	0	0	0	0	0	0	76	3	after 2007	0	0	0	1	0	0	1	0	0	1	0	0	0	1	0	0	0
1315	1	2	4	0	0	0	0	0	1	0	1	27	4	after 2007	0	0	0	0	0	0	0	1	1	0	0	0	0	0	0	0	0
1316	0	1	4	0	0	1	0	0	0	0	0	50	3	after 2007	0	0	0	0	0	0	1	1	1	1	1	0	0	0	0	0	0
1317	1	1	1	0	0	0	0	0	0	0	0	26	3	after 2007	0	0	0	0	0	0	0	0	0	0	0	0	0	0	0	0	0
1318	1	2	4	0	0	0	0	0	1	0	1	36	7	after 2007	0	0	0	0	0	0	0	0	1	0	0	0	0	0	0	1	0
1319	1	1	4	0	0	1	0	0	0	0	0	49	3	after 2007	0	0	0	0	0	0	1	1	0	0	0	0	0	0	0	0	0
1320	1	1	3	0	0	1	0	0	0	1	1	41	3	after 2007	0	0	0	0	0	0	0	1	0	0	0	0	0	0	0	0	1
1321	1	1	2	0	0	0	1	0	0	0	0	59	3	after 2007	0	0	0	0	0	0	1	1	0	1	0	0	0	1	0	0	0
1322	0	1	1	0	0	0	0	0	0	0	0	24	3	after 2007	0	0	0	0	0	0	0	1	0	0	0	0	0	0	0	0	0
1323	1	1	1	0	0	0	0	1	0	0	0	64	3	after 2007	0	0	0	0	0	0	0	0	1	1	0	0	0	1	0	1	0
1324	0	1	1	0	0	0	0	0	0	0	0	57	3	after 2007	0	0	0	0	0	0	1	1	0	0	0	0	0	0	0	0	1
1325	0	1	1	0	0	1	0	0	1	1	0	46	9	after 2007	0	0	0	0	0	0	1	1	0	0	0	0	0	0	0	0	0
1326	1	1	4	0	0	0	0	0	1	0	0	30	3	after 2007	0	0	0	0	0	0	1	0	0	1	0	0	0	1	0	0	0
1327	1	2	4	0	0	0	0	0	1	0	1	30	3	after 2007	0	0	0	0	0	1	0	1	1	0	1	0	0	0	0	0	1
1328	0	1	1	0	0	0	0	0	0	0	0	43	3	after 2007	0	0	0	0	0	0	0	1	0	0	0	0	0	0	0	0	0
1329	0	3	4	0	0	0	0	0	1	0	1	22	7	after 2007	0	0	0	0	0	0	1	1	0	1	0	0	0	0	0	0	0
1330	0	1	2	0	0	0	0	0	0	0	0	63	3	after 2007	0	0	0	0	0	0	0	0	0	0	0	0	0	0	0	0	0
1331	0	1	4	0	0	0	0	0	0	0	0	40	4	after 2007	0	0	0	0	0	0	0	1	0	0	0	0	0	0	0	0	0
1332	1	1	1	0	0	0	0	0	0	0	0	28	5	after 2007	0	0	0	0	0	0	0	1	0	0	0	0	0	0	0	0	0
1333	1	8	4	0	0	0	0	0	0	0	0	56	3	after 2007	0	0	0	0	0	0	1	0	0	1	0	0	0	0	0	0	1
1334	1	1	4	0	0	1	0	0	1	0	1	31	7	after 2007	0	0	0	0	0	1	0	1	1	0	0	0	0	0	0	0	0
1335	1	1	3	0	0	0	0	0	0	0	0	42	3	after 2007	1	0	1	0	0	0	0	0	0	0	0	0	0	0	0	0	0
1336	1	1	4	0	0	0	0	1	1	0	1	49	3	after 2007	0	0	0	0	0	0	0	0	1	0	0	0	0	0	0	0	1
1337	0	1	3	0	0	0	0	0	0	0	0	56	3	after 2007	0	0	0	0	0	0	0	1	0	0	0	0	0	0	0	0	0
1338	1	2	4	0	0	0	0	0	1	0	1	50	10	after 2007	0	0	0	0	0	0	1	0	0	1	0	0	0	0	0	0	0
1339	1	1	1	0	0	0	0	0	0	0	0	19	3	after 2007	0	0	0	0	0	0	0	0	0	0	0	0	0	0	0	0	0
1340	1	1	1	0	0	0	0	0	0	0	0	26	6	after 2007	0	0	0	0	0	0	0	1	0	0	1	0	0	0	0	0	1
1341	0	2	4	0	0	0	0	0	0	0	0	59	3	after 2007	0	0	0	0	0	0	1	1	0	0	1	0	0	1	0	0	0
1342	0	1	3	0	0	0	0	0	1	0	0	54	3	after 2007	0	0	0	0	0	1	0	1	0	0	0	0	0	0	0	1	0
1343	0	1	3	0	0	0	0	0	0	0	0	40	3	after 2007	0	0	0	0	0	0	1	1	1	0	0	0	0	0	0	0	0
1344	1	1	4	0	0	0	0	0	1	0	1	42	3	after 2007	0	0	0	0	0	0	0	1	1	0	0	0	0	0	0	0	0
1345	0	1	1	0	0	0	0	0	0	0	1	51	6	after 2007	0	0	0	0	0	0	0	1	1	0	0	0	0	0	0	0	0
1346	1	1	4	0	0	0	0	0	0	0	0	46	3	after 2007	0	0	0	0	0	0	0	1	0	1	0	0	0	0	0	0	0
1347	1	1	4	1	0	0	0	0	1	0	1	35	3	after 2007	0	0	0	0	0	0	0	0	1	0	0	0	0	0	0	0	0
1348	1	1	4	0	0	0	0	0	0	0	0	61	3	after 2007	0	0	0	0	0	0	1	1	0	0	0	0	0	0	0	0	1
1349	1	1	4	0	0	0	0	0	0	0	0	63	3	after 2007	0	0	0	0	0	0	0	1	1	0	0	1	0	1	0	0	0
1350	1	1	1	0	0	0	0	0	0	0	0	57	5	after 2007	0	0	0	0	0	0	0	1	0	0	0	0	0	0	0	0	0
1351	1	1	1	0	0	0	0	0	0	0	0	67	5	after 2007	0	0	0	0	0	0	1	1	1	0	0	0	0	1	0	0	0
1352	1	1	4	0	0	0	0	0	0	0	0	18	3	after 2007	0	0	0	0	0	0	0	0	0	1	0	0	0	0	0	0	0
1353	0	1	4	0	0	0	0	0	0	0	1	42	3	after 2007	0	0	0	0	0	0	0	0	1	0	0	0	0	0	0	0	0
1354	0	1	3	0	0	0	0	0	0	0	0	30	8	after 2007	0	0	0	0	1	0	0	0	0	0	0	0	0	0	0	0	0
1355	1	1	4	0	0	0	0	0	1	0	0	66	3	after 2007	0	0	0	0	0	0	0	1	1	0	0	0	0	0	0	0	0
1356	1	1	3	0	0	0	0	1	1	0	0	48	3	after 2007	0	0	0	0	1	1	0	1	0	1	0	0	0	1	0	0	0
1357	1	1	4	0	0	0	0	0	0	0	0	56	5	after 2007	1	0	1	0	0	0	0	0	0	0	0	1	0	0	1	0	0
1358	0	1	4	0	0	0	0	0	0	0	0	67	6	after 2007	0	0	0	1	0	0	0	0	0	0	0	0	0	0	0	1	0
1359	1	1	1	0	0	0	0	0	0	0	0	45	3	after 2007	0	0	0	0	0	0	0	1	0	0	0	0	0	0	0	0	0
1360	1	1	4	0	0	0	0	0	1	0	1	39	3	after 2007	0	0	0	0	0	0	0	0	0	1	0	0	0	0	1	1	0
1361	1	1	2	0	0	1	0	0	1	0	1	59	3	after 2007	0	0	0	1	0	0	0	1	1	0	0	0	0	0	0	1	0
1362	1	1	1	0	0	0	0	0	0	0	0	19	3	after 2007	0	0	0	0	0	0	0	0	0	0	0	0	0	0	0	0	0
1363	0	3	2	1	0	0	0	0	0	0	0	40	3	after 2007	0	0	0	0	0	0	0	1	1	0	0	0	0	0	0	0	0
1364	1	1	3	0	0	1	0	0	1	0	0	42	3	after 2007	0	0	0	0	0	1	0	0	0	0	0	0	0	0	0	0	0
1365	0	1	1	0	0	1	0	0	1	0	0	62	8	after 2007	0	0	0	0	0	0	0	1	0	1	0	0	0	0	0	0	0
1366	1	2	4	1	0	1	0	0	0	0	1	60	3	after 2007	0	0	0	0	0	0	0	1	1	0	0	0	0	0	0	0	0
1367	1	1	2	0	0	0	0	0	0	0	0	77	3	after 2007	0	0	0	0	0	0	0	1	0	0	0	0	0	0	0	0	0
1368	1	1	4	0	1	1	0	0	0	0	0	63	3	after 2007	0	0	0	0	0	0	0	1	0	0	0	0	0	0	0	0	0
1369	0	1	3	0	0	1	0	0	0	1	0	50	6	after 2007	0	0	0	0	0	0	0	0	0	1	0	0	0	0	0	0	0
1370	1	1	4	0	0	1	0	0	1	0	1	72	3	after 2007	1	0	1	0	0	1	1	0	0	0	0	0	0	0	0	0	0
1371	1	1	4	0	0	0	0	0	0	0	0	18	3	after 2007	0	0	0	0	1	0	0	0	0	0	0	0	0	0	0	0	0
1372	0	1	1	0	0	0	0	0	0	0	0	26	3	after 2007	0	0	0	0	0	0	0	0	0	0	0	0	0	0	0	0	0
1373	0	1	4	0	0	1	0	0	0	0	0	62	3	after 2007	0	0	0	0	0	0	0	0	0	0	0	0	0	0	0	0	0
1374	0	4	4	0	0	1	0	1	1	0	0	48	4	after 2007	1	0	1	0	0	0	0	0	0	0	0	1	0	1	0	1	0
1375	1	1	3	0	0	1	0	0	0	1	0	43	3	after 2007	0	0	0	0	0	0	0	0	0	0	0	0	0	0	0	0	0
1376	1	4	1	0	0	0	0	0	0	0	0	44	6	after 2007	1	0	1	0	0	0	1	0	0	0	0	0	0	0	0	0	0
1377	0	1	4	0	1	0	0	0	0	0	0	57	3	after 2007	0	0	0	0	0	0	1	0	0	1	0	0	0	1	0	0	0
1378	0	1	2	0	0	0	0	0	0	0	0	42	3	after 2007	0	0	0	0	0	0	1	0	0	1	0	0	0	0	0	0	0
1379	1	2	3	0	0	1	0	0	0	0	0	70	3	after 2007	0	0	0	0	0	1	1	0	0	1	0	0	0	0	0	0	0
1380	0	1	2	0	0	0	0	0	0	0	0	45	3	after 2007	0	0	0	0	0	1	0	0	0	1	0	0	0	0	0	1	0
1381	0	1	2	0	0	0	0	0	0	0	0	58	11	after 2007	0	0	0	0	0	1	0	0	0	1	0	0	0	0	0	1	0
1382	1	1	4	0	0	0	0	0	0	0	0	56	3	after 2007	0	0	0	0	0	0	1	1	1	0	0	0	0	0	0	0	0
1383	1	2	4	0	0	0	0	0	0	0	0	26	10	after 2007	1	0	1	0	0	0	0	0	0	0	0	1	0	1	0	0	0
1384	1	1	4	0	0	0	0	1	1	0	1	38	3	after 2007	0	0	0	0	0	0	0	0	1	0	0	0	0	0	0	0	0
1385	1	1	2	0	0	1	0	0	0	0	0	26	4	after 2007	0	0	0	0	0	0	1	0	0	0	0	0	0	0	0	0	0
1386	1	2	1	0	0	0	0	0	0	0	0	50	10	after 2007	0	0	0	1	0	0	1	0	0	0	0	0	0	0	0	1	0
1387	1	1	1	0	0	1	0	0	0	1	0	44	3	after 2007	0	0	0	0	1	0	0	0	0	0	0	0	0	0	0	0	0
1388	0	1	1	0	0	1	0	0	0	0	0	31	11	after 2007	0	0	0	0	0	0	0	0	0	1	0	0	0	0	0	0	0
1389	0	1	4	0	0	1	0	0	0	0	0	84	3	after 2007	0	0	0	0	0	0	1	0	0	1	0	0	0	0	0	0	0
1390	1	1	4	0	0	0	0	0	1	0	0	52	7	after 2007	0	0	0	0	0	0	0	0	0	1	1	0	0	0	0	1	1
1391	0	1	4	1	0	0	0	0	0	0	1	59	3	after 2007	0	0	0	0	0	0	0	1	0	1	0	0	0	1	0	1	0
1392	0	1	1	0	0	0	0	0	0	0	0	59	3	after 2007	0	0	0	0	0	1	0	0	0	1	0	0	0	0	0	1	0
1393	0	1	3	0	0	0	1	1	0	0	0	61	3	after 2007	0	0	0	0	0	0	0	0	0	1	0	0	0	0	0	0	0
1394	0	1	4	0	0	0	0	0	1	0	1	23	10	after 2007	0	0	0	0	0	0	0	1	1	0	0	0	0	0	0	0	0
1395	1	1	1	0	0	1	0	1	0	0	0	33	3	after 2007	0	0	0	0	0	1	0	1	0	0	0	0	0	0	0	0	0
1396	1	1	4	0	0	1	0	1	1	0	1	57	3	after 2007	0	0	0	0	0	1	0	0	1	1	0	0	0	0	0	0	0
1397	1	1	1	0	0	0	0	0	0	0	0	47	11	after 2007	0	0	0	0	0	0	0	0	0	0	0	0	0	0	0	0	0
1398	1	1	4	0	0	0	0	0	1	0	1	46	3	after 2007	0	0	0	0	0	0	0	1	0	1	0	0	0	0	0	0	0
1399	0	2	4	0	0	1	0	0	1	0	1	66	3	after 2007	0	0	0	0	0	0	0	1	1	0	0	0	0	0	0	0	0
1400	1	1	4	0	0	0	0	1	1	0	0	27	3	after 2007	0	0	0	0	0	0	1	1	0	0	0	0	0	0	0	0	0
1401	0	1	3	0	0	0	0	0	1	0	1	52	3	after 2007	0	0	0	0	0	0	0	1	1	0	0	0	0	0	0	0	0
1402	0	1	4	1	0	1	0	0	0	0	0	47	3	after 2007	0	0	0	0	0	0	1	1	1	1	1	0	0	0	0	1	0
1403	1	1	3	0	0	0	0	0	0	0	1	33	3	after 2007	0	0	0	0	0	0	0	1	1	0	0	0	0	0	0	0	0
1404	0	5	4	0	1	1	0	0	0	0	0	39	11	after 2007	0	0	0	0	0	0	0	0	0	1	0	0	0	0	0	0	0
1405	1	1	1	0	0	0	0	1	0	0	1	83	3	after 2007	0	0	0	0	0	0	0	0	1	0	0	0	0	0	0	0	0
1406	1	3	4	0	0	0	0	0	1	0	0	55	5	after 2007	0	0	0	0	0	0	0	1	0	1	0	0	0	0	0	0	0
1407	0	1	1	0	0	0	0	0	0	0	0	51	11	after 2007	0	0	0	0	0	0	0	0	0	0	0	0	0	0	0	0	0
1408	0	1	1	1	0	0	0	0	0	0	0	45	8	after 2007	0	0	0	0	0	0	0	0	0	0	0	0	0	0	0	0	0
1409	0	1	4	0	0	0	0	0	0	0	0	51	3	after 2007	0	0	0	0	0	0	1	0	1	0	0	0	0	1	0	0	1
1410	1	1	1	0	0	0	0	0	0	0	0	29	3	after 2007	0	0	0	0	0	0	1	0	0	0	0	0	0	0	0	0	0
1411	0	1	4	0	0	0	0	0	0	0	1	41	3	after 2007	1	0	1	0	0	0	0	1	1	0	0	0	0	0	0	0	0
1412	0	1	4	0	0	0	0	0	0	0	0	61	3	after 2007	0	0	0	0	0	0	1	1	0	0	0	0	0	0	0	0	0
1413	0	1	4	0	0	0	0	0	0	0	1	56	3	after 2007	0	0	0	0	0	0	1	1	1	0	0	0	0	0	0	0	0
1414	1	1	3	0	0	0	0	0	0	0	1	74	3	after 2007	1	0	1	0	0	0	0	1	0	1	0	0	0	0	0	0	0
1415	1	1	4	0	0	0	0	0	0	0	0	63	3	after 2007	0	0	0	0	0	0	0	1	0	0	0	0	0	0	0	0	1
1416	0	1	2	0	0	0	0	0	0	0	0	31	5	after 2007	0	0	0	0	0	0	1	0	0	0	0	0	0	0	0	0	0
1417	0	1	3	0	0	0	0	1	1	0	1	40	3	after 2007	0	0	0	0	0	0	1	1	1	0	0	0	0	1	0	1	0
1418	0	2	3	0	0	0	0	1	1	0	1	56	3	after 2007	0	0	0	0	0	0	0	0	1	0	0	0	0	0	0	0	0
1419	1	1	1	0	0	0	0	1	1	0	0	37	12	after 2007	0	0	0	0	0	0	0	0	0	1	0	0	0	0	0	0	0
1420	1	1	3	0	1	0	0	0	0	0	0	58	3	after 2007	0	0	0	0	0	0	0	0	1	0	0	0	0	0	0	0	0
1421	1	2	4	1	1	0	0	0	0	0	0	82	3	after 2007	0	0	0	0	0	0	0	0	0	1	0	0	0	0	0	0	0
1422	1	1	1	0	0	0	0	0	0	0	1	40	3	after 2007	0	0	0	0	1	0	0	0	1	0	1	0	0	0	0	0	1
1423	1	1	4	0	0	0	0	0	0	0	0	62	3	after 2007	0	0	0	0	0	0	1	1	0	0	0	0	0	0	0	0	1
1424	1	1	4	0	1	1	0	0	1	0	1	39	5	after 2007	0	0	0	0	1	0	0	1	1	0	0	0	0	0	0	0	0
1425	0	2	2	0	0	0	0	0	1	0	0	69	10	after 2007	0	0	0	0	0	0	0	1	1	0	0	0	0	0	0	0	0
1426	1	1	4	0	0	0	0	0	0	0	0	37	7	after 2007	0	0	0	0	0	1	0	0	0	1	0	0	0	0	0	0	0
1427	1	1	4	0	0	0	0	0	1	0	0	81	3	after 2007	0	0	0	0	0	0	1	0	1	0	0	0	0	0	0	0	0
1428	0	2	2	0	0	0	0	0	0	0	0	40	11	after 2007	0	0	0	0	1	0	0	1	0	0	0	0	0	0	0	0	0
1429	0	1	4	0	0	0	0	0	1	0	1	34	11	after 2007	0	0	0	0	0	0	0	0	0	1	0	0	0	0	0	0	0
1430	1	1	4	0	0	0	0	0	0	0	0	57	3	after 2007	0	0	0	0	0	0	0	1	1	1	0	0	0	0	0	0	0
1431	1	1	4	0	1	0	0	0	0	0	0	60	6	after 2007	0	0	0	0	1	0	1	1	0	0	0	0	0	0	0	0	0
1432	0	1	2	0	0	0	0	0	0	0	0	43	3	after 2007	0	0	0	0	0	0	1	0	1	0	0	0	0	0	1	0	0
1433	1	1	1	0	0	0	0	0	0	0	0	21	14	after 2007	0	0	0	0	0	0	1	0	0	1	0	0	0	0	0	0	0
1434	1	1	1	0	0	0	0	0	0	0	0	46	12	after 2007	0	0	0	0	1	0	0	0	0	0	0	0	0	0	0	0	0
1435	1	1	1	0	1	0	0	0	0	0	0	30	11	after 2007	0	0	0	0	0	0	0	0	0	0	0	0	0	0	0	0	0
1436	0	1	4	0	0	1	0	0	1	0	0	28	3	after 2007	0	0	0	0	0	0	0	0	0	0	0	0	0	0	0	0	0
1437	1	1	3	0	0	0	0	0	0	0	0	47	5	after 2007	0	0	0	0	0	0	0	0	0	0	0	1	0	0	0	0	0
1438	0	1	2	0	0	0	0	0	0	0	0	29	3	after 2007	0	0	0	0	0	1	0	0	1	0	0	0	0	0	0	1	0
1439	1	1	4	0	0	0	0	0	0	0	0	65	5	after 2007	0	0	0	0	0	0	1	0	0	1	0	0	0	0	0	1	0
1440	1	1	4	0	0	0	0	1	1	0	1	43	3	after 2007	0	0	0	0	0	0	0	1	1	0	0	0	0	0	0	0	0
1441	0	1	4	0	0	0	0	0	1	0	1	76	3	after 2007	0	0	0	0	0	0	1	1	1	0	0	0	0	0	0	0	0
1442	1	1	3	0	0	0	0	0	0	0	0	45	3	after 2007	0	0	0	0	0	1	1	0	0	1	0	0	0	1	0	1	0
1443	0	1	1	0	0	0	0	1	0	0	0	60	11	after 2007	0	0	0	0	0	0	1	0	1	0	0	0	0	0	1	0	0
1444	1	1	2	0	0	1	0	0	0	1	0	47	3	after 2007	0	0	0	0	1	0	1	1	0	0	0	0	0	0	0	0	0
1445	1	1	4	0	0	0	0	0	0	0	1	52	3	after 2007	0	0	0	0	0	0	0	1	1	0	0	0	0	0	0	0	0
1446	1	1	1	0	0	1	0	1	0	0	1	57	3	after 2007	0	0	0	0	0	0	0	1	0	1	0	1	0	0	0	0	0
1447	1	1	4	0	0	0	0	0	0	0	0	59	3	after 2007	0	0	0	0	0	1	0	0	0	1	0	0	0	0	0	0	0
1448	1	1	1	0	0	0	0	0	1	0	1	50	6	after 2007	0	0	0	0	0	0	0	1	1	0	0	0	0	0	0	0	0
1449	0	1	1	0	0	0	0	0	0	0	0	42	3	after 2007	0	0	0	0	0	0	0	0	0	0	0	0	0	0	0	0	0
1450	1	3	2	0	0	0	0	0	0	0	0	33	6	after 2007	0	0	0	0	0	0	1	0	0	1	0	0	0	0	0	0	0
1451	0	1	1	0	0	0	0	0	0	0	0	87	3	after 2007	0	0	0	0	0	0	0	0	0	0	0	0	0	0	0	0	0
1452	1	1	4	0	0	1	0	0	0	1	0	40	4	after 2007	1	0	1	0	0	0	0	1	0	0	0	0	0	0	0	0	0
1453	1	1	4	0	0	1	0	0	0	0	1	38	3	after 2007	0	0	0	0	0	0	1	1	1	0	1	0	0	0	0	0	0
1454	1	1	1	0	1	0	1	0	0	0	0	61	3	after 2007	0	0	0	0	0	0	1	1	1	0	0	0	0	0	0	0	1
1455	1	1	4	0	1	1	0	0	1	0	0	38	3	after 2007	0	0	0	0	0	0	0	1	1	0	0	0	0	0	0	0	0
1456	0	1	4	0	0	0	0	0	0	0	0	61	3	after 2007	0	0	0	0	0	0	1	1	0	0	0	0	0	0	0	0	0
1457	1	1	4	0	0	0	0	0	0	0	0	53	3	after 2007	0	0	0	0	0	0	0	1	0	1	0	1	0	0	0	1	0
1458	1	1	4	0	0	0	0	0	0	0	0	34	14	after 2007	1	0	1	0	0	0	1	1	0	0	0	1	0	1	0	1	0
1459	1	1	4	0	0	0	0	0	0	0	0	52	8	after 2007	0	0	0	0	0	0	1	0	1	0	0	1	0	1	0	0	0
1460	0	1	3	0	0	0	0	0	0	0	0	71	3	after 2007	0	0	0	0	0	1	0	1	0	0	0	0	0	0	0	0	0
1461	0	1	1	0	0	0	0	0	0	0	0	21	3	after 2007	0	0	0	0	0	0	0	0	0	1	0	0	0	0	0	0	0
1462	0	1	2	0	0	0	0	0	1	0	0	96	3	after 2007	0	0	0	0	0	0	0	0	1	1	0	0	0	1	0	0	0
1463	1	1	3	0	1	1	0	0	0	0	0	51	7	after 2007	0	0	0	0	0	0	0	0	0	0	0	0	0	0	0	0	0
1464	1	1	4	0	0	0	0	0	0	0	0	50	7	after 2007	0	0	0	0	0	0	1	1	0	0	0	0	0	0	0	0	0
1465	1	1	2	0	0	0	1	0	0	0	0	52	6	after 2007	1	0	1	1	0	0	1	0	0	1	0	0	0	0	0	0	0
1466	1	1	1	0	0	0	0	0	0	0	1	43	3	after 2007	0	0	0	0	0	0	0	1	0	1	0	0	0	0	0	0	0
1467	1	1	1	0	0	0	0	0	0	0	0	20	7	after 2007	0	0	0	0	0	0	0	0	0	1	0	0	0	0	0	0	0
1468	1	1	4	0	0	1	0	0	1	0	1	47	3	after 2007	0	0	0	0	0	0	0	1	1	0	0	0	0	1	0	0	0
1469	0	1	1	0	0	0	0	0	0	0	0	30	3	after 2007	0	0	0	0	0	0	1	0	0	1	0	0	0	0	0	0	0
1470	1	1	3	0	0	1	0	0	0	0	0	45	6	after 2007	0	0	0	0	0	0	0	1	1	1	0	0	0	0	1	0	0
1471	1	1	4	0	0	0	0	0	0	0	0	70	3	after 2007	0	0	0	0	0	0	0	1	0	0	0	0	0	0	0	0	0
1472	0	1	2	0	0	1	0	0	0	0	0	57	5	after 2007	0	0	0	0	0	0	0	1	0	0	0	0	0	0	0	0	0
1473	0	1	4	0	0	0	0	0	0	0	0	56	3	after 2007	0	0	0	0	0	0	1	0	0	1	0	0	0	0	0	0	0
1474	1	8	1	0	1	1	0	0	1	0	0	38	15	after 2007	0	0	0	0	0	0	1	0	1	0	0	0	0	0	0	0	0
1475	1	2	1	0	0	0	0	0	0	0	0	66	3	after 2007	0	0	0	0	0	1	1	1	0	1	0	0	0	0	0	1	0
1476	1	1	2	0	1	1	0	0	0	0	0	43	3	after 2007	0	0	0	0	0	0	0	1	0	1	0	0	0	0	0	0	0
1477	1	1	4	1	0	0	0	0	0	0	0	48	3	after 2007	0	0	0	0	0	0	0	0	0	1	0	0	0	0	0	0	0
1478	1	1	2	0	1	0	0	0	0	0	1	67	3	after 2007	0	0	0	0	0	0	0	1	1	0	0	0	0	0	0	0	1
1479	0	1	4	0	1	0	0	0	0	0	0	58	3	after 2007	0	0	0	0	0	0	0	1	0	0	0	0	0	0	0	0	0
1480	0	1	4	0	0	1	0	0	0	0	0	40	3	after 2007	0	0	0	0	0	0	0	1	1	0	0	0	0	1	0	1	0
1481	0	1	1	0	0	0	0	0	0	0	0	87	3	after 2007	0	0	0	0	0	0	1	1	1	0	0	0	0	0	1	0	0
1482	1	1	4	0	1	1	0	0	0	0	1	62	3	after 2007	0	0	0	0	0	0	0	1	1	0	0	0	0	0	0	0	0
1483	1	1	2	0	0	0	0	0	0	0	0	50	3	after 2007	0	0	0	0	0	0	0	1	0	0	0	0	0	0	0	0	0
1484	1	1	1	0	0	1	0	0	1	0	0	65	3	after 2007	0	0	0	0	0	0	0	1	0	1	0	0	0	0	0	0	0
1485	1	1	4	0	0	0	0	0	0	0	0	67	9	after 2007	0	1	0	1	0	0	0	1	1	0	0	0	0	0	0	0	0
1486	1	1	4	0	0	0	0	0	0	0	0	51	3	after 2007	0	0	0	0	0	0	0	0	0	0	0	0	0	0	0	0	0
1487	0	1	4	0	0	0	0	0	0	0	0	57	4	after 2007	0	0	0	0	0	0	1	1	0	0	0	0	0	0	0	0	1
1488	0	1	4	1	0	1	0	0	0	1	0	43	8	after 2007	0	0	0	0	0	0	0	1	0	1	0	0	0	0	0	0	0
1489	1	1	2	0	1	0	0	0	1	0	0	54	3	after 2007	0	0	0	0	0	0	0	0	0	0	0	0	0	0	0	0	0
1490	0	1	4	0	0	1	0	0	1	0	1	49	3	after 2007	0	0	0	0	0	0	0	1	0	1	0	0	0	1	0	0	0
1491	0	1	4	0	0	0	0	0	0	0	0	62	3	after 2007	0	0	0	0	0	0	0	1	1	0	1	0	0	0	0	0	1
1492	0	2	3	0	0	1	0	0	1	0	0	42	12	after 2007	0	0	0	0	0	1	0	0	0	1	0	0	0	0	0	0	0
1493	0	1	1	0	0	0	0	0	0	0	0	42	3	after 2007	0	0	0	0	0	0	1	0	0	1	0	0	0	1	0	1	0
1494	1	2	3	0	0	0	0	0	0	0	1	26	7	after 2007	0	0	0	0	0	1	0	1	0	1	0	0	0	0	0	0	0
1495	0	1	4	0	0	0	0	0	0	0	1	66	4	after 2007	0	0	0	0	0	0	0	1	0	1	0	0	0	0	0	0	0
1496	0	1	2	0	0	0	0	0	1	0	0	63	3	after 2007	0	0	0	0	0	0	0	1	0	1	0	0	0	0	0	0	0
1497	1	1	4	0	0	0	0	0	0	0	1	54	6	after 2007	0	0	0	0	0	0	1	1	1	0	0	0	0	0	0	1	0
1498	1	1	4	0	0	0	0	0	0	0	0	67	6	after 2007	0	0	0	0	0	0	1	0	0	0	1	0	0	1	0	1	0
1499	1	1	4	0	0	0	0	0	0	0	0	41	3	after 2007	0	0	0	0	0	1	0	0	0	0	0	1	0	0	0	0	0
1500	1	1	1	0	0	0	0	0	0	0	0	58	5	after 2007	0	0	0	0	1	0	1	0	0	1	0	0	0	0	0	0	0
1501	0	1	1	0	0	0	0	0	0	0	0	47	6	after 2007	0	0	0	0	0	0	0	0	0	1	0	0	0	0	0	0	1
1502	1	1	4	0	0	0	0	0	0	0	0	86	3	after 2007	0	0	0	0	0	0	0	1	0	1	0	0	0	1	0	0	0
1503	0	1	4	0	0	0	0	0	1	0	1	48	3	after 2007	0	0	0	0	0	1	1	1	1	0	0	0	0	1	0	0	0
1504	0	1	2	0	0	0	0	0	0	0	0	55	4	after 2007	0	0	0	0	0	0	0	0	0	0	0	0	0	0	0	0	0
1505	1	1	2	1	0	0	0	0	0	0	0	79	3	after 2007	0	0	0	0	0	0	1	0	1	0	0	0	0	0	0	0	0
1506	1	1	3	0	0	0	0	0	0	0	0	59	3	after 2007	0	0	0	0	0	0	1	0	0	1	0	0	0	0	0	0	0
1507	1	1	1	0	1	1	0	0	1	0	0	37	6	after 2007	0	0	0	0	0	0	1	1	0	0	0	0	0	0	0	0	0
1508	1	1	1	0	0	0	0	0	0	0	0	63	3	after 2007	0	0	0	0	0	0	1	1	0	1	0	0	0	0	0	0	0
1509	1	1	1	0	1	0	0	0	0	0	0	68	3	after 2007	0	0	0	0	0	0	0	1	0	1	0	0	0	0	0	0	0
1510	1	1	4	0	0	0	0	0	0	0	0	67	8	after 2007	0	0	0	0	0	0	0	0	0	0	0	0	0	0	0	0	0
1511	1	1	4	0	0	0	0	0	0	0	0	87	3	after 2007	0	0	0	0	0	0	1	0	1	0	0	0	0	0	0	0	0
1512	0	1	4	0	0	0	0	0	0	0	0	84	3	after 2007	0	0	0	0	0	0	1	1	1	0	0	0	0	1	0	0	0
1513	1	1	1	0	0	0	0	0	0	0	0	31	3	after 2007	0	0	0	0	0	0	0	0	0	1	0	0	0	1	0	0	0
1514	0	2	4	0	0	1	0	0	0	1	0	63	5	after 2007	0	0	0	0	0	0	1	1	0	0	0	0	0	0	0	0	0
1515	1	1	2	0	0	0	0	0	0	0	0	65	7	after 2007	0	0	0	0	0	0	0	1	1	0	0	1	0	1	0	0	0
1516	1	1	4	1	0	1	0	0	0	0	0	61	3	after 2007	0	0	0	0	0	1	0	1	0	0	1	0	0	1	0	0	1
1517	0	1	4	0	0	0	0	0	1	0	1	49	3	after 2007	0	0	0	1	0	0	0	1	0	1	0	1	0	1	0	1	0
1518	0	1	4	0	0	0	1	1	0	0	0	82	3	after 2007	0	0	0	0	0	0	0	1	0	0	0	0	0	0	0	0	1
1519	1	2	4	0	0	0	0	0	0	0	1	54	3	after 2007	0	0	0	0	0	0	1	1	0	1	0	0	0	0	0	0	0
1520	1	1	2	0	0	0	0	0	0	0	0	51	6	after 2007	1	0	1	0	0	0	1	1	0	0	0	0	0	0	0	0	0
1521	0	1	4	0	0	0	0	0	0	0	0	35	3	after 2007	1	0	1	0	0	1	0	0	1	0	0	0	0	0	1	0	0
1522	1	1	4	0	0	1	0	0	0	0	0	50	5	after 2007	0	0	0	0	0	0	0	1	0	0	0	0	0	0	0	0	0
1523	0	1	1	0	0	0	0	0	1	0	0	41	5	after 2007	0	0	0	0	0	1	0	0	0	0	0	0	0	0	0	0	0
1524	0	1	4	0	1	0	0	0	1	0	0	34	5	after 2007	0	0	0	0	0	0	1	1	0	0	0	0	0	0	0	0	0
1525	1	1	3	0	0	0	0	0	1	0	1	54	7	after 2007	0	0	0	0	0	0	1	1	0	1	0	0	0	0	0	1	0
1526	1	1	4	0	0	1	0	0	0	1	0	43	3	after 2007	0	0	0	0	0	0	1	0	1	0	0	0	0	0	0	0	0
1527	1	2	2	1	1	0	0	0	0	0	0	83	4	after 2007	0	0	0	0	0	0	1	1	0	0	0	0	0	1	0	1	0
1528	1	1	4	0	1	0	1	0	1	1	0	54	3	after 2007	0	0	0	0	0	0	0	0	1	0	0	0	0	0	0	0	0
1529	1	1	4	0	1	0	0	0	0	0	0	40	3	after 2007	0	0	0	0	0	0	0	0	0	1	0	0	0	0	0	0	0
1530	1	1	4	0	0	1	0	0	0	0	0	42	6	after 2007	0	0	0	0	0	0	1	1	0	0	0	0	0	0	0	0	0
1531	1	1	4	0	0	0	0	0	0	0	0	58	5	after 2007	0	0	0	0	0	0	0	0	0	0	0	0	0	0	0	0	0
1532	0	1	4	0	0	0	0	0	0	0	0	50	7	after 2007	0	0	0	0	0	0	0	1	1	0	1	0	0	0	0	0	0
1533	1	1	3	1	1	0	0	0	0	0	0	48	6	after 2007	0	0	0	1	0	0	0	1	1	0	0	0	0	0	0	0	0
1534	0	1	1	0	0	0	0	0	0	0	0	66	3	after 2007	0	0	0	0	0	0	0	0	0	0	0	0	0	0	0	0	0
1535	0	1	4	0	0	1	0	1	0	1	0	53	3	after 2007	0	0	0	0	0	0	0	0	0	1	0	0	0	1	0	0	0
1536	1	5	4	0	0	0	0	0	0	0	0	54	3	after 2007	0	0	0	0	0	0	0	1	0	0	0	0	0	0	0	0	0
1537	1	1	1	0	0	0	0	0	0	0	0	49	3	after 2007	0	0	0	0	1	0	0	0	0	0	0	0	0	0	0	0	0
1538	1	1	4	0	1	0	0	1	0	0	0	61	3	after 2007	0	0	0	0	0	0	1	0	0	1	0	0	0	1	0	0	0
1539	0	3	4	0	0	0	0	0	0	0	0	43	3	after 2007	0	0	0	0	0	0	1	0	0	0	0	0	0	0	0	1	0
1540	1	1	4	0	0	0	0	0	1	0	1	41	11	after 2007	1	0	1	0	0	0	0	1	0	0	0	0	0	0	0	0	0
1541	0	1	4	0	0	0	0	0	0	0	0	51	9	after 2007	0	0	0	0	0	0	1	0	0	1	0	0	0	1	0	0	0
1542	1	2	4	0	0	1	1	0	1	0	1	79	3	after 2007	0	0	0	0	1	0	0	0	0	0	0	1	0	0	0	0	0
1543	1	1	2	0	0	0	0	0	0	0	0	57	3	after 2007	0	0	0	0	0	0	0	1	0	0	0	0	0	0	0	0	0
1544	0	1	2	0	0	0	0	1	0	0	0	45	3	after 2007	0	0	0	0	0	0	1	0	0	0	0	0	0	0	0	0	0
1545	1	1	1	0	0	0	0	0	0	0	0	34	3	after 2007	0	0	0	1	0	0	0	1	0	0	0	0	0	0	0	0	0
1546	0	1	2	0	0	0	0	0	1	0	0	55	3	after 2007	0	0	0	0	0	1	1	1	0	0	0	0	0	0	0	0	0
1547	1	2	4	0	0	0	0	0	0	0	0	65	3	after 2007	1	0	1	0	1	0	1	0	0	1	0	0	0	0	0	0	0
1548	1	5	2	0	0	1	0	1	1	1	0	51	3	after 2007	0	0	0	0	0	0	0	0	0	1	1	0	0	0	0	0	1
1549	0	1	4	0	1	0	0	0	0	0	0	82	3	after 2007	0	0	0	0	0	0	1	1	0	0	0	0	0	0	0	0	0
1550	0	1	2	0	0	0	0	1	1	0	0	93	3	after 2007	0	0	0	0	0	0	1	1	0	0	0	0	1	0	0	0	0
1551	0	2	4	0	0	1	0	1	0	0	0	61	11	after 2007	0	0	0	0	0	1	0	1	0	1	0	0	1	0	0	0	0
1552	1	2	1	0	1	0	0	0	0	0	0	34	7	after 2007	1	0	1	0	0	0	0	0	0	0	0	0	0	0	0	0	0
1553	1	1	4	0	1	0	0	0	0	1	0	80	3	after 2007	0	0	0	0	0	0	0	0	1	0	0	0	0	0	0	0	0
1554	0	1	3	0	1	0	0	0	0	0	0	41	3	after 2007	0	0	0	0	0	0	0	0	0	0	0	1	0	0	0	0	0
1555	1	2	4	0	1	0	1	0	0	0	0	53	7	after 2007	0	0	0	0	0	0	0	0	0	1	0	0	0	0	0	0	0
1556	1	1	3	0	0	0	0	0	0	0	0	76	3	after 2007	0	0	0	0	0	1	0	1	0	0	0	0	0	0	0	0	0
1557	1	2	3	0	0	0	0	0	0	0	0	44	5	after 2007	0	0	0	0	0	0	0	0	0	1	0	0	0	0	0	0	0
1558	0	1	4	0	1	0	0	0	0	0	0	67	3	after 2007	0	0	0	0	0	0	1	0	0	0	0	0	0	0	0	0	0
1559	1	1	3	1	1	0	1	0	0	0	0	82	3	after 2007	0	0	0	0	0	0	0	0	0	0	0	0	0	0	0	0	1
1560	1	1	4	0	0	0	0	0	0	0	0	66	3	after 2007	0	0	0	0	0	0	0	1	0	0	0	0	0	0	0	0	0
1561	1	1	1	0	1	0	0	0	0	1	0	41	11	after 2007	0	0	0	0	0	0	0	0	0	0	0	0	0	0	0	0	0
1562	1	3	4	0	0	0	0	0	0	0	0	53	11	after 2007	0	0	0	0	0	0	0	0	0	1	0	0	0	1	0	1	0
1563	0	1	4	0	0	0	0	0	0	0	0	89	3	after 2007	0	0	0	0	0	0	1	1	0	1	0	0	0	0	0	0	0
1564	0	2	4	0	1	1	0	0	0	1	0	47	11	after 2007	0	0	0	0	0	0	0	0	1	0	0	0	0	0	0	0	0
1565	1	2	4	0	0	1	0	0	0	1	0	53	8	after 2007	0	0	0	0	0	0	0	1	0	1	0	0	0	0	0	0	0
1566	0	2	4	0	1	1	0	0	0	1	1	45	10	after 2007	0	0	0	0	0	0	0	1	0	0	0	0	0	0	0	0	0
1567	1	2	4	1	0	0	0	1	0	1	1	37	3	after 2007	0	0	0	0	1	0	0	1	1	0	0	0	0	0	0	0	0
1568	1	6	4	0	0	0	0	0	1	0	0	60	3	after 2007	1	0	1	0	0	0	0	1	0	1	0	0	0	0	0	0	0
1569	0	2	4	0	0	0	0	0	0	0	0	51	3	after 2007	0	0	0	0	0	0	0	1	0	1	0	0	0	0	0	0	0
1570	0	3	4	0	0	1	0	0	1	1	0	29	3	after 2007	0	0	0	0	0	0	0	1	0	1	0	0	0	0	0	0	0
1571	1	1	2	0	0	0	1	0	0	0	0	55	3	after 2007	0	0	0	0	0	0	1	1	0	0	0	0	0	0	0	0	0
1572	1	4	4	0	1	1	0	0	0	1	0	83	3	after 2007	0	0	0	0	1	0	0	0	0	1	0	0	0	0	0	0	0
1573	1	1	3	1	0	0	0	0	0	0	0	49	3	after 2007	0	0	0	0	0	0	1	0	0	0	0	0	0	0	0	0	0
1574	0	1	4	0	0	1	0	0	0	1	0	39	7	after 2007	0	0	0	0	0	0	0	1	1	0	0	0	0	0	0	0	0
1575	0	1	1	0	0	0	0	0	0	0	0	45	3	after 2007	0	0	0	0	1	0	0	0	1	0	0	0	0	0	0	0	0
1576	0	2	4	0	0	0	0	1	1	0	1	59	3	after 2007	0	0	0	0	0	0	0	1	0	1	0	0	0	0	0	1	0
1577	0	1	4	0	0	0	0	0	0	0	1	65	3	after 2007	0	0	0	0	0	0	0	1	1	0	0	0	0	0	0	0	0
1578	1	2	4	0	0	0	0	1	0	0	0	44	3	after 2007	0	0	0	0	0	0	1	0	0	1	0	0	0	1	0	0	0
1579	0	1	4	0	0	0	0	0	0	0	1	76	3	after 2007	0	0	0	0	0	0	0	1	1	0	0	0	0	0	0	0	0
1580	1	1	4	0	0	0	0	0	1	0	0	31	3	after 2007	0	0	0	0	0	0	0	1	1	0	0	0	0	0	0	0	0
1581	1	3	3	0	0	1	0	0	1	1	0	60	3	after 2007	0	0	0	0	0	0	1	1	1	0	0	0	0	0	0	0	0
1582	0	1	2	0	0	0	0	0	0	0	0	29	6	after 2007	0	0	0	0	0	0	0	0	0	1	0	0	0	0	0	0	0
1583	0	1	1	0	0	0	0	0	0	0	0	106	3	after 2007	0	0	0	0	0	0	0	1	0	0	0	0	0	0	0	0	1
1584	1	1	2	0	0	0	0	0	0	0	0	74	3	after 2007	0	0	0	0	0	0	0	1	0	0	0	0	0	0	0	0	0
1585	1	2	4	0	0	0	0	0	0	0	1	44	3	after 2007	0	0	0	0	0	0	1	1	0	1	1	0	0	1	0	0	1
1586	1	1	3	1	0	0	0	0	0	0	0	58	3	after 2007	0	0	0	0	0	0	1	1	0	1	0	0	0	0	0	0	1
1587	0	4	3	0	0	0	0	0	0	1	0	47	4	after 2007	0	0	0	0	0	0	0	1	0	1	0	0	0	1	0	0	0
1588	1	2	4	0	0	0	0	0	1	0	1	43	10	after 2007	0	0	0	0	0	0	0	1	1	0	0	0	0	0	1	0	0
1589	1	1	1	0	0	0	0	0	0	0	0	87	3	after 2007	0	0	0	0	0	0	0	0	0	1	0	0	0	1	0	0	0
1590	1	1	3	0	0	0	0	0	0	0	0	47	4	after 2007	0	0	0	0	0	0	0	0	0	0	0	0	0	0	0	0	0
1591	1	2	4	1	0	0	0	0	1	0	0	33	10	after 2007	0	0	0	0	1	0	0	1	0	0	0	0	0	0	0	0	0
1592	0	2	1	0	0	0	0	0	0	0	0	28	5	after 2007	0	0	0	0	0	0	0	0	0	0	0	0	0	0	0	0	0
1593	1	2	2	0	1	0	0	0	0	0	1	36	3	after 2007	0	0	0	0	0	0	0	0	1	1	0	0	0	0	1	0	0
1594	0	1	4	0	0	0	0	0	0	1	0	69	3	after 2007	0	0	0	0	0	1	0	0	0	1	0	0	0	0	0	0	0
1595	0	1	1	1	0	0	0	0	0	0	0	43	3	after 2007	0	0	0	0	0	0	0	0	0	1	0	0	0	1	0	0	0
1596	1	1	4	0	0	0	0	0	0	0	0	54	3	after 2007	0	0	0	0	0	0	0	0	1	0	0	0	0	1	1	0	0
1597	1	1	4	0	0	0	0	0	1	0	0	45	3	after 2007	0	0	0	0	0	0	0	0	0	0	0	0	0	0	0	0	0
1598	1	1	4	0	0	0	0	0	1	0	1	33	3	after 2007	0	0	0	0	0	0	0	1	0	1	0	0	0	0	0	0	0
1599	1	2	3	0	0	0	1	1	0	0	0	48	3	after 2007	0	0	0	0	0	0	0	1	1	0	0	0	0	0	0	0	0
1600	1	2	4	0	0	0	0	0	1	0	1	25	3	after 2007	0	0	0	0	0	0	0	1	0	1	0	0	0	0	0	0	0
1601	0	1	4	0	0	0	0	0	0	0	0	69	3	after 2007	0	0	0	0	0	0	1	1	0	0	0	0	0	0	0	0	0
1602	1	1	1	0	0	0	0	0	1	0	0	46	6	after 2007	0	0	0	0	1	0	0	0	0	0	0	0	0	0	0	0	0
1603	1	3	4	0	0	0	0	0	0	0	0	23	7	after 2007	0	0	0	0	0	0	0	1	0	0	1	0	0	0	0	0	1
1604	0	2	1	0	0	0	0	0	0	0	0	53	4	after 2007	0	0	0	0	0	0	0	0	0	0	0	0	0	0	0	0	0
1605	0	1	4	0	0	0	0	1	0	0	0	81	3	after 2007	0	0	0	0	0	1	0	1	0	0	0	0	0	0	0	0	1
1606	0	1	3	0	0	0	0	1	0	0	0	45	3	after 2007	0	0	0	0	0	0	1	1	0	0	0	0	0	0	0	0	0
1607	1	1	4	0	0	0	0	0	0	0	0	52	3	after 2007	0	0	0	0	0	0	1	0	0	1	0	0	0	0	0	0	0
1608	1	1	4	0	0	0	0	0	1	0	0	48	3	after 2007	0	0	0	0	0	0	1	0	0	1	0	0	0	0	0	0	0
1609	1	1	4	0	0	0	0	0	0	0	0	101	3	after 2007	0	0	0	0	0	0	0	0	0	0	0	0	0	0	0	0	1
1610	1	1	3	0	0	0	0	0	0	0	0	69	3	after 2007	0	0	0	0	0	0	0	0	0	1	0	0	0	0	0	0	0
1611	1	1	4	0	0	0	0	1	0	0	0	38	3	after 2007	0	0	0	0	0	0	0	1	0	0	0	0	0	0	0	0	0
1612	1	1	4	0	0	1	0	0	0	0	0	85	3	after 2007	0	0	0	0	0	0	1	1	0	0	0	0	0	0	0	0	0
1613	1	1	4	0	0	0	0	0	0	0	0	50	6	after 2007	0	0	0	0	0	0	1	0	0	0	0	0	0	0	0	0	0
1614	1	1	4	0	0	0	0	0	0	0	0	66	3	after 2007	0	0	0	0	0	0	0	1	1	0	1	0	0	0	0	0	0
1615	1	2	4	0	0	0	0	0	1	0	1	64	3	after 2007	0	0	0	0	0	0	0	0	0	1	0	0	0	1	0	0	0
1616	0	1	3	0	0	0	0	0	0	0	0	74	3	after 2007	0	0	0	0	0	0	1	1	0	0	0	0	0	0	0	0	0
1617	1	1	4	0	0	0	0	0	0	0	1	39	3	after 2007	0	0	0	0	0	1	1	1	0	1	0	0	0	0	0	0	0
1618	1	2	2	0	0	0	0	0	0	0	0	51	3	after 2007	0	0	0	0	0	0	0	1	0	0	0	0	0	0	0	0	1
1619	1	2	4	0	0	0	0	0	0	0	0	45	3	after 2007	0	0	0	0	0	0	1	0	0	1	0	0	0	1	0	1	0
1620	1	3	4	0	0	0	0	0	1	0	1	42	3	after 2007	0	0	0	0	0	0	0	1	0	0	0	0	0	0	0	0	1
1621	1	1	1	0	0	0	0	0	0	0	0	75	3	after 2007	0	0	0	0	0	0	0	0	0	1	0	0	0	0	0	0	0
1622	0	1	4	0	0	0	0	0	0	0	0	65	3	after 2007	0	0	0	0	0	0	0	0	1	0	0	0	0	0	0	0	0
1623	1	2	4	0	0	0	0	0	1	0	0	60	5	after 2007	0	0	0	0	0	1	0	1	1	0	0	0	0	0	0	0	0
1624	0	2	1	0	0	0	0	0	0	0	0	35	15	after 2007	0	0	0	0	0	0	0	0	0	0	0	0	0	0	0	0	0
1625	1	2	4	0	0	0	0	0	0	0	0	87	3	after 2007	0	0	0	0	0	1	1	1	0	0	0	1	0	1	0	0	0
1626	0	1	4	0	0	1	0	0	0	0	0	77	3	after 2007	0	0	0	0	0	0	0	1	0	1	0	0	0	0	0	0	0
1627	0	4	4	0	0	0	0	0	0	0	0	64	3	after 2007	0	0	0	0	0	0	0	0	0	0	0	0	0	1	0	1	0
1628	1	2	4	1	0	0	0	1	0	0	1	66	3	after 2007	1	0	1	0	0	0	0	1	0	1	0	1	0	0	0	0	0
1629	0	1	4	0	0	0	0	0	0	0	1	64	3	after 2007	0	0	0	0	0	0	1	0	0	1	0	0	0	0	0	0	0
1630	1	1	3	0	0	0	0	0	0	0	0	77	3	after 2007	0	0	0	0	0	0	1	0	0	1	0	0	0	0	0	0	0
1631	0	2	1	0	0	0	0	1	0	0	0	37	9	after 2007	0	0	0	0	0	0	0	0	0	0	0	0	0	0	0	0	0
1632	1	2	4	0	0	0	1	0	0	0	0	48	10	after 2007	0	0	0	0	0	0	0	1	0	1	0	0	0	0	0	0	0
1633	0	2	3	0	0	0	1	0	0	0	0	37	7	after 2007	0	0	0	0	0	0	0	0	0	1	0	0	0	1	0	0	0
1634	1	2	4	0	0	0	0	0	0	0	1	50	3	after 2007	0	0	0	0	0	0	0	1	1	1	0	0	0	0	0	0	0
1635	0	2	2	0	0	0	0	0	0	0	1	50	11	after 2007	1	0	1	0	0	0	0	1	0	1	0	0	0	0	0	0	0
1636	1	1	1	0	0	0	0	1	1	0	0	49	6	after 2007	0	0	0	0	0	0	1	1	0	0	0	0	0	1	0	0	0
1637	1	1	2	0	0	0	0	0	0	0	0	65	3	after 2007	0	0	0	0	0	0	0	1	0	0	0	0	0	0	0	0	0
1638	1	1	1	0	1	0	0	0	0	0	0	56	3	after 2007	0	0	0	0	0	0	0	0	0	1	0	0	0	0	0	0	0
1639	1	1	4	0	0	0	0	0	1	0	1	43	3	after 2007	0	0	0	0	0	0	0	1	1	0	0	0	0	0	0	0	0
1640	1	1	1	0	0	0	0	0	0	0	0	78	3	after 2007	0	0	0	0	0	0	0	1	0	1	0	0	0	0	0	0	0
1641	1	2	4	1	0	0	0	0	0	0	0	61	3	after 2007	0	0	0	0	0	0	0	0	1	0	0	0	0	1	0	0	0
1642	0	1	2	0	0	0	0	0	0	0	0	93	3	after 2007	0	0	0	0	0	0	0	0	0	0	0	0	0	0	0	0	0
1643	1	1	2	0	0	0	0	0	0	0	0	61	3	after 2007	1	0	1	1	0	0	1	0	0	0	0	1	0	0	0	0	0
1644	0	1	4	1	0	0	0	0	0	0	0	61	10	after 2007	0	0	0	0	0	0	0	0	0	0	1	0	0	0	0	0	1
1645	1	3	4	0	0	0	0	1	1	0	0	31	10	after 2007	0	0	0	0	0	0	0	1	0	1	0	0	0	0	0	0	0
1646	1	1	2	0	0	0	0	0	0	0	0	62	3	after 2007	0	0	0	0	0	0	0	0	0	1	0	0	0	1	0	0	0
1647	1	1	2	1	0	0	0	0	0	0	0	63	4	after 2007	0	0	0	0	0	0	0	1	0	0	0	0	0	0	0	0	0
1648	0	1	1	0	0	0	0	0	0	0	0	37	3	after 2007	0	0	0	0	0	0	0	0	1	0	0	0	0	0	0	0	0
1649	1	2	2	0	0	1	0	0	0	0	1	70	8	after 2007	0	0	0	0	0	0	0	1	1	0	0	0	0	0	0	0	0
1650	1	2	4	0	0	0	0	0	0	0	0	99	3	after 2007	0	0	0	0	0	0	0	1	0	0	0	0	0	0	0	0	0
1651	1	1	1	0	0	0	0	1	0	0	0	57	3	after 2007	0	0	0	0	0	0	0	0	0	1	0	0	0	0	0	0	0
1652	1	4	1	0	0	0	0	0	0	0	0	51	10	after 2007	1	0	1	0	0	0	0	0	1	0	0	0	0	0	0	0	0
1653	1	1	1	0	0	0	0	0	0	0	0	56	3	after 2007	0	0	0	0	0	0	1	0	0	0	0	0	0	0	0	0	0
1654	0	1	1	0	0	0	0	0	0	0	0	46	3	after 2007	0	0	0	0	0	0	0	0	0	0	0	0	0	0	0	0	0
1655	1	1	4	0	0	0	0	0	1	0	1	72	3	after 2007	0	0	0	0	0	0	0	1	1	0	0	0	0	0	0	0	0
1656	0	2	3	0	0	0	0	1	1	0	0	95	6	after 2007	0	0	0	0	0	0	0	0	1	0	1	0	0	0	0	0	0
1657	1	2	4	0	1	0	0	0	0	0	0	54	3	after 2007	0	0	0	0	0	0	0	1	0	1	0	0	0	0	0	0	0
1658	1	7	2	0	0	0	0	1	0	0	0	65	3	after 2007	0	0	0	0	0	0	1	1	1	0	0	1	0	1	0	0	0
1659	1	2	4	0	0	0	0	0	1	0	0	46	11	after 2007	0	0	0	0	0	0	0	1	0	1	0	0	0	0	0	0	0
1660	1	2	4	0	0	0	0	0	1	0	0	56	3	after 2007	0	0	0	0	0	1	0	1	0	1	0	0	0	0	0	0	0
1661	0	1	2	1	0	0	1	1	0	0	0	68	3	after 2007	0	0	0	0	0	0	0	1	0	1	0	0	0	0	0	0	0
1662	0	1	4	0	0	0	0	0	1	0	1	79	3	after 2007	0	0	0	0	0	0	1	0	0	1	0	0	0	0	0	0	0
1663	1	5	2	0	0	0	0	0	1	0	1	55	4	after 2007	0	0	0	0	0	0	0	0	0	1	0	0	0	0	0	0	0
1664	1	1	4	0	0	0	0	0	0	0	0	56	3	after 2007	0	0	0	0	0	0	0	0	0	1	0	0	0	0	0	0	0
1665	1	1	4	0	0	0	0	0	0	0	1	39	3	after 2007	0	0	0	1	0	0	0	0	0	0	0	0	0	0	0	1	0
1666	1	1	4	0	0	0	0	0	0	0	0	48	3	after 2007	0	0	0	0	0	0	1	0	0	1	0	0	0	0	0	0	0
1667	1	1	4	0	0	0	0	0	0	0	0	27	6	after 2007	0	0	0	0	0	0	0	0	0	0	0	0	0	0	0	0	0
1668	1	1	4	0	0	0	0	0	1	0	0	45	5	after 2007	0	0	0	0	0	1	0	1	0	0	0	0	0	0	0	0	0
1669	0	1	4	0	0	0	0	0	0	0	0	65	3	after 2007	0	0	0	0	0	0	0	1	0	0	0	0	0	0	0	0	0
1670	1	1	4	0	0	0	0	0	0	0	0	42	3	after 2007	0	0	0	0	0	1	0	1	0	0	0	0	0	0	0	0	0
1671	1	9	4	0	0	0	0	0	1	0	0	69	4	after 2007	0	0	0	0	0	0	0	0	0	0	0	1	0	0	0	0	0
1672	1	5	3	0	0	0	0	0	0	0	0	52	11	after 2007	0	0	0	0	0	0	0	1	0	0	0	1	0	0	0	0	0
1673	1	1	4	0	0	0	0	0	0	0	0	62	3	after 2007	0	0	0	0	0	0	0	1	0	0	0	0	0	0	0	0	0
1674	1	1	4	0	0	0	0	0	0	0	0	45	5	after 2007	0	0	0	0	0	0	0	1	0	1	0	0	0	0	0	0	0
1675	1	2	1	0	0	0	0	0	0	0	0	39	10	after 2007	0	0	0	0	1	0	0	1	0	0	0	0	0	0	0	0	0
1676	1	2	4	0	0	0	0	0	0	0	0	45	3	after 2007	1	0	1	0	0	0	1	0	1	0	0	0	0	0	1	0	0
1677	0	2	3	0	0	0	0	0	0	0	0	86	5	after 2007	0	0	0	0	0	0	0	1	0	0	1	0	0	0	0	1	0
1678	0	1	4	0	0	0	0	1	0	0	0	102	3	after 2007	0	0	0	0	0	1	0	0	0	0	0	0	0	0	0	0	0
1679	0	1	4	0	1	1	0	0	0	0	0	45	3	after 2007	0	0	0	0	1	0	0	0	0	0	0	0	0	0	0	0	0
1680	1	2	4	0	0	0	0	0	0	0	0	57	4	after 2007	0	0	0	0	0	0	0	1	0	1	0	0	0	0	0	0	0
1681	1	2	2	0	0	0	0	0	0	0	0	33	3	after 2007	1	0	1	1	0	0	1	1	0	0	0	1	0	1	1	1	0
1682	1	2	2	0	0	0	0	0	1	0	1	71	3	after 2007	0	0	0	0	0	1	0	1	0	1	0	0	0	0	0	0	0
1683	0	2	1	0	0	0	0	0	1	0	0	27	3	after 2007	0	0	0	0	1	0	1	1	1	0	0	0	0	0	0	0	0
1684	1	1	4	0	0	0	1	0	0	0	0	66	3	after 2007	1	0	1	0	1	0	1	0	0	0	0	0	0	1	0	0	0
1685	1	2	2	0	1	0	0	0	1	0	0	46	11	after 2007	0	0	0	0	0	0	0	1	0	0	0	0	0	0	0	0	0
1686	1	1	3	0	0	0	0	0	1	0	1	58	3	after 2007	0	0	0	0	0	0	0	0	1	0	0	0	0	0	1	0	0
1687	1	2	4	0	0	0	0	0	0	0	1	41	10	after 2007	0	0	0	0	0	0	0	1	1	1	0	0	0	0	0	0	0
1688	0	3	4	0	0	0	0	0	0	0	0	79	3	after 2007	0	0	0	0	0	0	0	1	1	0	0	0	0	0	0	0	0
1689	0	2	3	0	0	0	0	0	0	0	0	69	7	after 2007	0	0	0	0	0	0	0	1	1	0	0	0	0	0	0	0	0
1690	0	1	1	1	0	0	0	0	1	1	0	31	7	after 2007	0	0	0	0	0	0	0	0	0	0	0	0	0	0	0	0	0
1691	1	2	4	0	0	0	0	0	1	0	1	47	3	after 2007	1	0	1	0	0	0	0	1	1	0	0	0	0	0	0	0	0
1692	1	1	4	0	0	0	0	0	1	0	0	50		after 2007	0	0	0	0	0	0	0	1	0	1	0	0	0	1	0	0	0
1693	0	1	4	0	0	0	0	0	0	0	0	78	3	after 2007	0	0	0	0	0	0	1	1	0	1	0	0	0	0	0	0	0
1694	1	1	4	0	0	0	1	0	0	0	0	67	3	after 2007	0	0	0	0	0	0	0	1	0	0	0	0	0	0	0	0	0
1695	0	1	4	0	0	0	0	0	0	0	1	92	3	after 2007	0	0	0	0	0	0	0	0	1	0	0	0	0	0	1	0	0
1696	1	1	1	0	0	0	1	0	1	0	1	36	3	after 2007	0	0	0	0	0	0	1	0	0	0	0	0	0	0	0	0	0
1697	1	15	4	0	0	0	0	0	0	0	0	50	3	after 2007	0	0	0	0	0	0	0	1	0	1	0	0	0	0	0	0	0
1698	0	1	4	0	0	0	0	0	0	0	0	62	3	after 2007	0	0	0	0	0	1	0	1	1	0	0	0	0	0	1	0	0
1699	1	1	1	0	0	1	0	0	0	0	1	58	3	after 2007	0	0	0	0	0	0	0	1	0	0	0	0	0	0	0	0	0
1700	1	2	4	0	0	0	0	0	1	0	1	41	3	after 2007	0	0	0	0	0	0	0	1	0	1	0	0	0	0	0	0	0
1701	1	2	4	0	0	0	0	0	0	0	1	48	6	after 2007	0	0	0	0	0	0	0	0	0	1	0	0	0	0	0	0	0
1702	0	1	1	0	0	0	0	0	0	0	0	55	4	after 2007	0	0	0	1	0	0	0	0	0	0	0	0	0	0	0	0	0
1703	1	2	2	0	0	0	0	1	1	0	0	63	5	after 2007	0	0	0	0	0	0	0	1	0	1	0	0	0	0	0	0	0
1704	1	1	1	0	0	0	0	0	0	0	0	26	3	after 2007	0	0	0	0	0	0	1	1	0	0	0	0	0	0	0	0	0
1705	0	3	3	0	0	0	0	0	1	0	0	43	10	after 2007	0	0	0	0	0	0	0	1	0	0	0	0	0	0	0	0	0
1706	0	1	2	0	0	0	0	0	0	0	1	43		after 2007	0	0	0	0	0	0	1	0	0	1	0	0	0	1	0	0	0
1707	0	1	4	0	0	0	0	0	0	0	0	45	4	before 2001	0	0	0	0	0	0	0	0	0	0	0	0	0	0	0	0	0
1708	1	1	2	0	0	0	0	0	0	0	0	52	5	before 2001	0	0	0	0	0	0	0	0	0	0	0	0	0	0	0	0	0
1709	0	1	2	0	0	1	0	0	0	0	0	28	10	before 2001	0	0	0	0	1	0	0	0	0	0	0	0	0	0	0	0	0
1710	1	1	4	0	0	1	0	0	0	1	0	35	4	before 2001	0	0	0	1	0	0	0	0	0	0	1	0	0	0	0	0	1
1711	1	1	4	0	1	0	0	0	0	0	0	28	6	before 2001	0	0	0	0	0	0	0	0	0	1	0	0	0	0	0	0	0
1712	1	1	4	0	1	0	0	0	0	0	0	29	12	before 2001	0	0	0	0	0	0	0	0	0	0	0	0	0	0	0	0	0
1713	1	1	1	1	0	0	0	1	0	0	0	53	5	before 2001	0	0	0	0	0	0	0	1	0	0	0	0	0	0	0	0	0
1714	1	1	4	0	0	1	0	0	1	0	0	37	6	before 2001	0	0	0	0	0	0	0	0	0	0	0	0	0	0	0	0	0
1715	1	1	3	0	0	0	0	0	1	0	0	13	6	before 2001	0	0	0	0	0	1	0	0	0	0	0	0	0	1	0	0	0
1716	1	1	4	0	0	0	0	0	0	0	0	43	4	before 2001	0	0	0	0	0	0	0	1	0	0	0	0	0	0	0	0	0
1717	1	1	1	0	0	0	0	0	0	0	0	52	3	before 2001	0	0	0	0	0	0	0	0	0	1	0	0	0	1	0	1	0
1718	1	1	3	0	0	0	0	0	0	0	0	40	7	before 2001	0	0	0	0	0	0	0	0	0	0	0	0	0	0	0	0	0
1719	0	1	4	0	0	1	0	0	0	0	0	38	6	before 2001	0	0	0	1	0	0	0	0	0	0	0	0	0	0	0	0	0
1720	1	1	4	0	0	0	0	0	1	0	1	35	6	before 2001	0	0	0	0	0	0	0	1	0	0	0	0	0	0	0	0	1
1721	1	1	4	0	0	1	0	0	1	0	1	37	3	before 2001	0	0	0	0	0	0	0	0	0	0	0	0	0	0	1	0	0
1722	1	3	2	0	0	0	0	0	0	0	0	39	6	before 2001	0	0	0	0	0	0	0	0	0	1	0	0	0	0	0	0	0
1723	1	1	4	0	0	0	0	0	1	0	0	42	3	before 2001	0	0	0	1	0	0	0	0	0	0	0	0	0	1	0	1	0
1724	1	8	4	0	1	1	0	0	1	0	0	43	6	before 2001	0	0	0	0	0	0	0	0	0	0	0	0	0	0	0	0	0
1725	0	1	4	0	0	1	0	0	0	1	0	45	6	before 2001	0	0	0	0	0	0	0	0	0	1	0	0	0	0	0	0	0
1726	0	1	4	0	0	0	0	0	0	0	0	24	6	before 2001	0	0	0	0	0	0	0	0	0	1	0	0	0	1	0	0	0
1727	1	1	3	0	0	0	0	0	0	0	0	39	6	before 2001	0	0	0	0	0	0	0	0	0	1	0	0	0	0	0	0	0
1728	0	1	4	0	0	0	0	1	0	0	0	35	3	before 2001	0	0	0	0	0	0	0	0	0	1	1	0	0	1	0	0	0
1729	0	1	3	0	0	0	0	0	0	0	0	44	3	before 2001	0	0	0	0	0	0	0	0	0	0	0	0	0	0	0	0	0
1730	1	1	3	0	1	0	0	0	1	0	0	35	14	before 2001	0	0	0	0	0	0	0	1	0	0	0	0	0	1	0	1	0
1731	1	1	4	1	0	0	0	0	0	0	0	55	4	before 2001	0	0	0	0	0	0	0	0	0	0	0	0	0	0	0	0	0
1732	1	1	3	0	1	0	0	0	1	0	0	33	6	before 2001	0	0	1	1	0	1	0	0	0	0	0	0	0	0	0	0	0
1733	0	1	3	0	0	0	0	0	0	0	0	20	6	before 2001	0	0	0	0	0	0	0	0	0	0	0	0	0	0	0	0	0
1734	1	1	4	1	0	1	0	0	0	1	0	22	6	before 2001	0	0	0	0	0	0	0	0	0	0	0	0	0	0	0	0	0
1735	1	1	4	0	0	0	0	1	0	0	1	28	10	before 2001	0	0	0	0	0	0	0	1	0	1	0	0	0	0	1	0	0
1736	1	1	4	0	0	0	0	0	1	0	1	13	6	before 2001	0	0	0	0	0	0	0	1	0	1	0	0	0	0	0	0	0
1737	1	1	4	0	0	0	0	0	0	0	0	46	3	before 2001	0	0	0	0	0	0	0	0	0	0	0	0	0	0	0	0	1
1738	1	1	4	0	0	0	0	0	0	0	0	35	4	before 2001	0	0	0	0	0	0	0	0	0	0	0	0	0	0	0	0	0
1739	1	1	4	0	0	0	0	0	0	0	1	47	4	before 2001	0	0	0	0	0	0	0	0	0	1	0	0	0	0	0	0	0
1740	1	1	4	0	0	0	0	0	1	0	1	12	14	before 2001	0	0	0	0	0	0	0	0	0	1	0	0	1	1	0	0	0
1741	1	4	3	0	0	0	0	0	1	0	1	14	3	before 2001	0	0	0	0	0	0	0	1	0	1	0	0	0	0	0	0	0
1742	0	1	4	0	0	0	0	0	0	0	0	66	3	before 2001	0	0	0	0	0	0	0	0	0	0	1	0	0	0	1	0	0
1743	1	1	4	0	0	0	0	0	0	0	1	46	6	before 2001	0	0	0	0	0	0	0	1	0	0	0	0	0	0	0	0	1
1744	1	1	4	0	0	0	0	0	0	0	0	60	3	before 2001	0	0	0	0	0	0	0	1	0	1	0	0	0	0	0	0	0
1745	1	1	1	0	0	0	0	0	1	0	1	76	3	before 2001	0	0	0	0	0	0	0	0	0	0	1	0	0	0	0	0	1
1746	1	1	2	1	0	0	0	0	0	0	0	68	3	before 2001	0	0	0	0	0	0	0	0	0	0	0	0	0	0	0	0	0
1747	1	1	4	0	1	0	0	0	1	0	0	46	3	before 2001	0	0	0	0	0	0	0	0	0	0	0	1	0	0	0	0	0
1748	1	1	4	1	0	0	0	0	1	0	1	39	4	before 2001	0	0	0	0	0	0	0	1	0	1	0	0	1	0	0	0	0
1749	0	1	4	0	0	0	0	0	0	0	0	63	6	before 2001	0	1	0	0	0	0	0	0	0	1	0	1	0	1	0	0	0
1750	0	1	4	0	1	0	0	0	0	0	0	43	12	before 2001	0	0	0	0	0	0	0	0	0	0	0	0	0	0	0	0	0
1751	1	8	4	1	0	0	0	0	1	0	1	50	3	before 2001	0	0	0	0	0	0	0	0	0	0	1	0	1	0	0	0	0
1752	0	3	4	0	0	0	0	0	1	0	1	33	14	before 2001	0	0	0	0	0	1	0	1	0	0	1	0	1	0	0	0	0
1753	1	1	2	0	0	0	0	0	1	0	1	21	6	before 2001	0	0	0	0	0	0	0	0	0	1	0	0	0	1	0	1	0
1754	0	1	3	0	0	0	0	0	0	0	1	59	4	before 2001	0	0	0	0	0	0	0	0	0	0	0	0	0	0	0	0	0
1755	1	8	1	0	0	1	0	0	1	0	0	24	15	before 2001	0	0	0	0	0	0	0	1	0	1	0	0	0	0	0	0	0
1756	1	1	3	0	0	0	0	0	1	0	0	29	6	before 2001	0	0	0	1	0	0	0	0	0	0	0	0	0	0	0	0	0
1757	0	1	4	0	0	0	0	0	1	0	1	50	3	before 2001	0	0	0	0	0	0	0	0	0	0	0	0	0	0	0	0	1
1758	0	1	4	0	0	0	0	1	0	0	0	53	3	before 2001	0	0	0	0	0	0	0	0	1	0	0	1	0	1	1	0	0
1759	0	1	4	0	0	0	0	1	0	0	0	47	3	before 2001	0	0	0	0	0	0	0	0	0	1	0	0	0	1	1	0	0
1760	1	1	4	0	0	0	0	0	0	0	1	45	15	before 2001	0	0	0	0	0	0	0	1	0	0	1	0	0	0	0	0	1
1761	1	6	3	0	0	0	0	0	1	0	0	30	10	before 2001	0	0	0	0	0	0	0	1	0	0	0	0	0	0	0	0	0
1762	1	1	4	0	0	0	0	0	0	0	0	37	3	before 2001	0	0	0	0	0	0	0	0	0	0	0	1	0	1	0	0	0
1763	1	1	4	0	0	0	0	0	0	0	0	63	3	before 2001	0	0	0	0	0	0	0	0	0	0	0	0	0	0	0	0	0
1764	1	1	2	0	0	0	1	0	0	0	0	32	6	before 2001	0	0	0	0	0	0	0	0	0	0	0	0	0	0	0	0	0
1765	1	1	4	0	0	0	0	0	0	0	0	66	3	before 2001	0	0	0	0	0	0	0	0	0	1	0	0	1	1	0	0	0
1766	0	1	4	0	0	0	0	1	1	0	0	47	6	before 2001	0	0	0	0	0	0	0	0	0	1	0	0	0	0	0	0	0
1767	0	1	4	0	0	0	1	0	0	0	0	41	4	before 2001	0	0	0	0	0	0	0	0	0	0	0	1	0	1	0	0	0
1768	0	2	4	0	0	0	0	0	1	0	0	40	3	before 2001	0	0	0	0	0	1	0	0	0	0	0	1	0	1	0	1	0
1769	0	1	4	0	0	0	0	0	1	0	0	26	13	before 2001	0	0	0	0	0	0	0	0	0	1	0	0	0	0	0	0	1
1770	0	1	2	0	0	0	0	0	0	0	0	39	5	before 2001	0	0	0	0	0	0	0	0	0	0	0	0	0	0	0	0	0
1771	1	1	4	1	0	0	0	0	0	0	0	39	5	before 2001	0	0	0	0	0	0	0	0	0	1	0	0	0	0	0	0	0
1772	1	1	1	0	0	0	0	1	0	0	0	50	4	before 2001	0	0	0	0	0	0	0	1	0	1	0	0	0	0	0	0	0
1773	1	3	4	0	0	1	0	0	0	1	0	31	3	before 2001	0	0	0	0	0	1	0	1	0	1	0	0	0	0	0	0	0
1774	1	1	4	0	1	0	0	0	0	0	0	53	6	before 2001	0	0	0	1	0	1	0	0	0	0	0	0	0	0	0	0	0
1775	1	1	1	0	0	0	0	0	0	0	1	49	5	before 2001	0	0	0	0	0	0	0	0	0	1	0	0	0	0	0	0	0
1776	0	1	4	0	0	0	0	0	0	0	0	41	10	before 2001	0	0	0	0	0	0	0	0	0	1	0	0	0	0	0	0	0
1777	0	3	4	0	0	1	0	0	0	1	0	34	14	before 2001	0	0	0	0	0	0	0	1	0	0	0	0	0	0	0	0	0
1778	0	1	4	0	1	0	0	0	0	0	0	34	3	before 2001	0	0	0	0	0	0	0	0	0	0	0	0	0	0	0	0	0
1779	0	6	4	0	0	0	0	0	1	0	1	42	3	before 2001	0	0	0	0	0	0	0	0	0	0	1	0	0	0	0	0	1
1780	1	1	4	0	1	0	0	1	1	0	1	46	3	before 2001	0	0	0	0	0	0	0	0	0	1	0	0	0	1	0	0	0
1781	0	1	4	0	0	0	0	0	0	0	0	75	4	before 2001	0	0	0	0	0	0	0	0	0	0	0	0	0	0	1	0	0
1782	1	1	4	0	1	0	0	0	1	0	1	49	3	before 2001	0	0	0	0	0	0	0	1	0	0	1	0	0	0	0	0	1
1783	1	1	4	0	1	1	0	1	0	0	0	21	6	before 2001	0	0	0	0	0	0	0	0	0	0	0	0	0	0	0	0	0
1784	1	1	4	0	0	0	0	0	1	0	0	31	3	before 2001	0	0	0	1	0	0	0	0	0	1	0	0	0	0	0	0	0
1785	0	1	4	0	0	0	0	0	0	0	0	37	3	before 2001	0	0	0	0	0	0	0	1	0	0	1	0	0	1	0	0	1
1786	0	1	1	0	0	0	0	0	0	0	0	38	4	before 2001	0	0	0	0	0	0	0	0	0	0	0	0	0	0	0	0	0
1787	1	1	4	0	0	0	0	0	0	0	0	37	6	before 2001	0	1	0	1	1	0	0	0	0	1	0	0	0	0	0	1	0
1788	1	1	2	0	1	1	0	0	0	0	0	31	4	before 2001	0	0	0	0	0	0	0	1	0	1	0	0	0	0	0	0	0
1789	0	1	3	0	0	1	0	0	0	1	0	47	6	before 2001	0	0	0	0	0	0	0	0	0	0	0	0	0	0	0	0	0
1790	1	2	3	0	0	1	0	0	0	1	1	47	6	before 2001	0	0	0	0	0	0	0	1	1	0	0	0	0	1	0	0	1
1791	1	1	4	0	0	0	0	0	0	0	0	12	14	before 2001	0	0	0	0	0	1	0	1	0	0	0	0	0	0	0	1	0
1792	1	2	4	0	0	0	0	0	1	0	1	45	3	before 2001	0	0	0	0	0	1	0	1	0	0	0	0	1	0	1	0	0
1793	0	1	1	0	0	0	0	0	0	0	0	60	3	before 2001	0	0	0	0	0	0	0	0	0	0	0	1	0	1	0	1	0
1794	1	1	4	0	0	0	0	0	0	0	1	56	3	before 2001	0	0	0	0	0	0	0	1	0	1	0	0	0	0	0	0	0
1795	1	1	1	0	1	0	0	0	0	0	0	41	14	before 2001	0	0	0	1	0	0	0	1	0	1	0	0	0	0	0	0	0
1796	0	1	4	0	0	0	0	0	0	0	0	49	3	before 2001	0	0	0	0	0	0	0	0	0	0	0	0	0	0	0	0	0
1797	1	1	4	0	0	0	0	0	0	0	0	25	8	before 2001	0	0	0	0	0	1	0	0	0	1	0	0	0	0	0	0	0
1798	0	1	4	0	1	0	0	0	0	0	0	43	3	before 2001	0	0	0	1	0	0	0	0	0	0	0	0	0	1	0	1	0
1799	0	1	4	0	0	0	0	0	0	0	0	39	4	before 2001	0	0	0	0	0	0	0	0	0	1	0	0	0	0	0	0	0
1800	0	1	4	0	0	0	0	0	1	0	0	33	3	before 2001	0	0	0	0	0	1	0	0	0	1	0	0	0	0	0	0	0
1801	0	2	4	0	0	0	0	0	1	0	1	41	6	before 2001	0	0	0	0	0	0	0	1	0	0	0	0	0	0	1	0	0
1802	0	1	2	0	0	0	0	0	0	0	0	14	12	before 2001	0	0	0	0	0	0	0	1	0	1	0	0	0	0	0	0	0
1803	1	1	4	0	0	0	0	0	1	0	0	26	13	before 2001	0	0	0	0	0	0	0	0	0	1	0	0	0	0	0	0	0
1804	1	1	2	0	0	0	0	0	0	0	1	34	4	before 2001	0	0	0	0	0	0	0	0	0	1	0	0	0	0	0	0	0
1805	1	1	4	0	1	1	0	1	1	0	0	43	3	before 2001	0	0	0	0	0	0	0	0	0	1	1	0	0	1	0	0	0
1806	0	1	4	0	0	1	0	1	0	1	0	36	6	before 2001	0	0	0	0	0	0	0	1	0	1	0	0	0	0	0	0	0
1807	0	1	4	0	0	0	0	0	0	0	0	40	9	before 2001	0	0	0	1	0	0	0	0	0	0	0	0	1	1	0	0	0
1808	1	1	4	0	0	0	0	0	1	0	0	29	8	before 2001	0	0	0	0	0	0	0	0	0	0	0	0	0	0	0	1	0
1809	1	2	4	0	1	1	0	0	1	1	0	39	3	before 2001	0	0	0	0	0	0	0	1	0	0	0	0	0	0	1	0	0
1810	1	1	4	0	0	0	0	0	1	0	0	19	3	before 2001	0	0	0	0	0	0	0	0	0	0	0	0	0	0	0	1	1
1811	0	1	4	0	1	0	0	0	0	0	0	36	4	before 2001	0	0	0	1	0	0	0	0	0	1	0	0	0	0	0	0	0
1812	1	1	1	0	0	0	0	0	0	0	0	81	3	before 2001	0	0	0	0	0	0	0	0	0	1	0	0	0	0	0	0	0
1813	1	1	2	0	1	0	0	0	1	0	0	30	4	before 2001	0	0	0	1	0	0	0	0	0	0	0	0	0	0	0	0	0
1814	1	1	2	0	0	0	0	0	0	0	1	47	4	before 2001	0	0	0	0	0	0	0	0	0	1	0	0	0	0	0	0	0
1815	0	2	4	0	0	0	0	0	0	0	0	37	4	before 2001	0	0	0	0	0	0	0	0	0	1	0	0	0	1	0	0	0
1816	1	1	4	0	0	1	0	0	0	1	0	45	14	before 2001	0	0	0	0	1	0	0	1	0	1	0	0	0	0	0	0	0
1817	0	1	4	0	0	0	0	0	0	0	0	48	4	before 2001	0	0	0	0	0	0	0	0	0	1	0	0	0	0	0	0	0
1818	0	2	4	0	0	1	0	0	0	1	0	44	15	before 2001	0	0	0	0	0	0	0	0	0	1	0	0	0	0	0	0	0
1819	1	1	4	0	0	0	0	1	0	0	1	52	8	before 2001	0	0	0	0	0	0	0	0	0	1	0	0	0	0	0	0	0
1820	1	1	4	0	0	0	1	0	1	0	0	51	4	before 2001	0	0	0	0	0	0	0	0	0	0	0	0	0	0	0	0	0
1821	1	1	4	0	0	0	0	0	0	0	0	27	6	before 2001	0	0	0	0	0	0	0	0	0	1	0	0	0	0	0	0	0
1822	1	2	1	1	0	0	0	0	0	0	0	48	3	before 2001	0	0	0	0	0	0	0	0	0	0	0	0	0	0	0	0	0
1823	1	2	3	0	0	1	0	0	1	0	0	28	6	before 2001	0	0	0	0	0	1	0	0	0	0	0	0	0	0	0	0	0
1824	1	1	4	1	0	0	0	0	0	0	0	45	3	before 2001	0	0	0	0	0	0	0	0	0	1	0	0	0	0	0	0	0
1825	0	2	4	0	1	0	0	0	1	0	0	50	6	before 2001	0	0	0	0	0	0	0	0	0	0	1	0	0	0	0	0	1
1826	1	3	4	0	0	0	0	1	0	0	0	58	3	before 2001	0	0	0	0	0	0	0	0	0	1	0	0	0	1	0	0	0
1827	1	5	4	0	0	0	0	1	0	0	0	28	6	before 2001	0	0	0	0	0	0	0	0	0	1	1	0	1	1	0	0	0
1828	1	1	4	0	0	0	0	0	0	0	0	28	3	before 2001	0	0	0	0	0	0	0	0	0	0	0	1	0	1	1	0	0
1829	1	1	1	0	0	0	0	0	0	0	0	65	3	before 2001	0	0	0	0	0	1	0	0	0	1	0	0	0	1	0	0	0
1830	1	1	4	1	0	0	1	0	0	0	0	20	4	before 2001	0	0	0	0	0	0	0	0	0	0	0	0	0	0	0	0	0
1831	0	7	4	0	0	0	0	0	0	0	0	36	10	before 2001	0	0	0	0	0	0	0	0	0	0	0	0	0	0	0	1	0
1832	0	1	4	0	0	0	0	0	0	0	0	34	4	before 2001	0	0	0	0	0	0	0	0	0	1	0	1	0	1	0	0	0
1833	0	1	4	0	1	0	0	0	1	0	0	40	4	before 2001	0	0	0	0	0	0	0	0	0	0	0	0	0	1	0	1	0
1834	1	2	4	0	0	0	0	1	1	0	1	37	3	before 2001	0	0	0	0	0	0	0	0	0	0	0	0	0	0	0	0	1
1835	1	1	3	0	0	0	0	0	0	0	0	23	4	before 2001	0	0	0	0	0	0	0	0	0	0	0	0	0	0	0	1	0
1836	1	1	4	0	0	0	0	0	0	0	0	51	3	before 2001	0	0	0	0	0	0	0	0	0	0	1	0	0	1	0	0	0
1837	1	5	4	0	0	0	0	1	1	0	1	39	3	before 2001	0	0	0	0	1	0	0	0	0	0	1	0	0	0	1	0	0
1838	0	2	3	0	0	1	0	0	0	1	0	51	4	before 2001	0	0	0	0	0	0	0	0	0	1	0	0	0	0	0	0	0
1839	1	2	4	0	1	1	0	0	0	1	0	47	3	before 2001	0	0	0	0	0	0	0	0	0	1	0	0	0	0	0	0	0
1840	1	3	4	0	0	0	0	0	1	0	1	29	3	before 2001	0	0	0	0	1	0	0	1	0	0	1	0	0	0	0	0	1
1841	1	1	4	0	0	1	0	0	0	0	1	33	3	before 2001	0	0	0	0	0	0	0	0	0	0	0	1	0	1	0	1	0
1842	1	1	4	0	0	0	0	0	0	0	0	64	3	before 2001	0	0	0	0	0	0	0	0	0	0	0	1	0	1	0	0	0
1843	0	1	2	0	0	0	0	0	0	0	0	29	3	before 2001	0	0	1	0	0	0	0	0	0	0	0	0	0	0	0	0	0
1844	1	5	4	0	0	1	0	0	1	0	1	22	4	before 2001	0	0	0	0	0	1	0	1	0	0	0	1	0	0	0	0	0
1845	1	1	4	0	0	0	0	0	0	0	0	43	6	before 2001	0	0	0	0	0	0	0	0	0	0	0	0	0	0	0	0	0
1846	1	4	4	0	0	0	0	0	0	0	0	40	4	before 2001	0	0	0	0	0	0	0	1	1	0	0	0	1	0	0	0	0
1847	1	2	1	0	0	0	0	0	0	0	0	33	14	before 2001	0	0	0	0	0	0	0	0	0	0	0	0	0	0	0	0	0
1848	0	1	2	0	0	0	0	1	0	0	0	70	3	before 2001	0	0	0	0	0	0	0	1	0	1	0	0	0	0	0	0	0
1849	1	1	1	0	0	0	0	0	0	0	0	4	13	before 2001	0	0	0	0	0	0	0	0	0	1	0	0	0	0	0	0	0
1850	1	1	4	0	0	0	0	0	0	0	0	42	4	before 2001	0	0	0	0	0	0	0	0	0	0	0	0	0	0	0	0	0
1851	1	1	4	0	1	1	0	0	0	0	0	37	3	before 2001	0	0	0	0	0	0	0	0	0	0	0	0	0	0	0	0	0
1852	1	1	4	0	0	1	0	0	1	0	0	37	8	before 2001	0	0	0	0	1	0	0	1	0	0	0	0	0	0	0	0	0
1853	1	1	4	0	1	0	0	0	1	0	1	44	3	before 2001	0	0	0	0	0	1	0	1	0	0	1	1	0	1	0	1	0
1854	1	1	4	0	1	0	0	0	1	0	0	36	7	before 2001	0	0	0	0	0	0	0	0	0	1	0	0	1	0	0	0	0
1855	0	1	4	0	1	0	0	0	1	0	1	70	6	before 2001	0	0	0	1	0	0	0	0	0	0	0	1	1	0	0	0	0
1856	0	3	2	0	0	0	0	0	0	0	0	50	6	before 2001	0	0	0	0	0	0	0	0	0	0	0	0	0	0	0	0	1
1857	0	3	4	0	0	1	0	0	0	1	0	33	6	before 2001	0	0	0	0	0	0	0	0	0	1	0	0	0	0	0	0	0
1858	1	2	4	0	0	0	0	1	1	0	1	36	3	before 2001	0	0	0	0	0	0	0	0	0	0	1	0	0	0	0	0	1
1859	1	4	1	0	0	1	0	0	0	1	0	24	6	before 2001	0	0	0	1	0	0	0	1	0	0	0	0	1	0	0	0	1
1860	1	1	4	0	0	0	0	0	0	0	0	46	3	before 2001	0	0	0	0	0	0	0	1	0	1	0	0	0	0	0	0	0
1861	1	2	4	0	0	1	0	0	0	1	1	48	3	before 2001	0	0	0	0	0	0	0	0	0	0	1	0	0	1	0	1	0
1862	0	2	4	0	0	1	0	0	0	1	0	24	10	before 2001	0	0	0	0	0	0	0	1	0	1	0	0	0	0	0	0	0
1863	1	1	4	0	1	0	0	0	1	0	0	41	4	before 2001	0	0	0	0	0	0	0	0	0	0	0	0	0	0	0	0	0
1864	1	3	4	0	0	0	0	0	0	0	0	17	4	before 2001	0	0	0	0	0	0	0	1	0	1	0	0	0	0	0	0	0
1865	1	2	3	0	0	0	0	0	0	0	0	36	4	before 2001	0	0	0	0	1	0	0	1	0	0	0	0	0	0	0	0	0
1866	1	2	4	0	0	0	0	0	0	0	0	60	4	before 2001	0	0	0	0	0	0	0	0	0	0	0	1	0	1	0	0	0
1867	0	1	4	0	1	0	0	0	0	0	0	54	7	before 2001	0	0	0	0	0	0	0	0	0	0	0	0	0	0	0	0	0
1868	1	1	4	0	0	0	0	0	0	0	0	49	3	before 2001	1	0	1	0	0	0	0	0	0	1	0	1	0	0	0	0	0
1869	0	1	4	0	0	0	0	0	1	0	0	24	10	before 2001	0	0	0	0	0	0	0	0	0	0	0	0	0	0	1	0	0
1870	1	1	3	0	0	0	0	0	0	0	0	37	3	before 2001	0	0	0	0	0	0	0	0	0	1	0	0	0	0	0	0	0
1871	1	1	4	0	1	0	0	0	0	0	0	39	3	before 2001	0	0	0	0	0	0	0	0	0	0	0	0	0	0	0	0	0
1872	1	1	4	0	1	0	0	0	0	0	1	56	4	before 2001	0	0	0	0	0	0	0	0	0	1	0	0	0	0	0	0	0
1873	1	1	4	0	0	0	0	0	1	0	1	44	3	before 2001	0	0	0	0	0	0	0	0	0	1	0	1	1	0	0	1	0
1874	1	1	3	0	1	1	0	0	0	0	0	31	4	before 2001	0	0	0	1	0	0	0	0	0	1	0	0	0	0	0	0	0
1875	1	1	2	1	0	0	0	0	1	0	0	72	4	before 2001	0	0	0	0	0	0	0	0	0	1	0	0	0	0	0	0	0
1876	1	1	4	0	0	0	0	0	1	0	0	39	4	before 2001	0	0	0	0	0	0	0	0	0	1	0	0	0	0	0	0	0
1877	1	3	2	0	0	0	0	1	0	0	0	47	3	before 2001	0	0	0	0	0	0	0	1	0	0	0	0	0	1	0	1	0
1878	1	1	4	0	1	0	0	0	1	0	0	35	3	before 2001	0	0	0	0	0	0	0	0	0	1	0	0	0	0	0	0	0
1879	1	1	4	0	0	1	0	0	1	0	0	26	8	before 2001	0	0	0	0	0	0	0	0	0	1	0	0	0	0	0	0	0
1880	1	6	4	0	0	0	0	1	1	0	1	59	3	before 2001	0	0	0	0	0	0	0	0	0	0	0	0	0	0	0	0	1
1881	1	5	4	0	1	0	0	0	0	0	0	33	3	before 2001	0	0	0	1	0	0	0	0	0	0	0	0	0	1	0	1	0
1882	1	1	1	0	0	0	0	0	1	0	0	27	3	before 2001	0	0	0	0	0	0	0	1	0	0	0	0	0	0	0	0	0
1883	1	1	4	0	0	0	0	0	0	0	0	36	3	before 2001	0	0	0	0	0	0	0	0	0	0	0	1	0	1	0	1	0
1884	1	3	3	0	0	1	0	0	0	1	1	40	10	before 2001	0	0	0	0	0	0	0	1	0	1	0	0	1	0	0	0	0
1885	1	2	4	0	0	0	0	0	0	0	0	39	3	before 2001	0	0	0	0	0	0	0	0	0	0	0	0	0	0	1	1	0
1886	1	1	2	0	0	0	0	0	1	0	0	10	15	before 2001	0	0	0	0	0	0	0	0	0	0	0	0	0	0	0	0	0
1887	0	1	3	0	0	0	0	0	0	0	1	49	4	before 2001	0	0	0	0	0	0	0	0	0	1	0	0	0	0	0	0	0
1888	1	3	1	0	0	0	0	1	0	0	0	72	3	before 2001	0	0	0	0	0	0	0	0	1	0	1	0	0	1	0	1	0
1889	0	1	4	0	1	0	0	0	0	0	0	42	4	before 2001	0	0	0	0	0	0	0	0	0	0	1	0	0	0	0	0	1
1890	1	1	4	0	1	0	0	0	0	0	0	66	3	before 2001	1	0	1	0	0	1	0	0	0	1	0	0	0	0	0	1	0
1891	1	1	4	0	0	0	0	0	0	0	0	51	3	before 2001	0	0	0	0	0	0	0	0	0	0	0	0	0	1	1	0	0
1892	0	1	4	0	0	0	0	0	1	0	0	13	14	before 2001	0	0	0	0	0	0	0	1	0	1	0	0	0	0	0	0	1
1893	1	3	4	0	0	0	0	0	0	0	0	25	8	before 2001	0	0	0	0	0	1	0	1	0	1	0	0	0	0	0	0	0
1894	0	1	1	0	0	0	0	0	0	0	0	40	4	before 2001	0	0	0	0	0	0	0	0	0	0	0	0	0	0	1	0	0
1895	1	3	4	0	0	0	0	0	0	0	1	43	6	before 2001	0	0	0	0	0	0	0	0	0	1	0	0	0	0	0	0	0
1896	1	1	1	0	0	1	0	0	1	0	0	46	3	before 2001	0	0	0	0	1	1	0	0	0	0	0	0	0	0	0	0	0
1897	1	2	4	0	0	0	0	0	1	0	1	51	3	before 2001	0	0	0	0	0	0	0	0	0	1	0	0	0	0	0	0	0
1898	1	2	2	0	0	1	0	0	0	1	0	37	12	before 2001	0	0	0	0	0	0	0	1	0	0	0	0	0	0	0	0	0
1899	1	1	4	0	0	0	0	0	0	0	0	27	3	before 2001	0	0	0	0	0	1	0	0	1	0	0	0	0	0	0	0	0
1900	1	1	4	0	0	1	0	0	1	0	0	48	4	before 2001	0	0	0	0	0	0	0	0	0	0	1	0	0	1	0	0	0
1901	1	1	4	0	0	0	0	0	0	0	0	42	3	before 2001	0	0	0	0	0	0	0	0	1	1	0	0	0	1	1	0	0
1902	1	1	4	0	1	0	0	0	0	0	0	44	6	before 2001	0	0	0	0	0	1	0	0	0	0	0	0	0	0	0	0	0
1903	1	1	4	0	0	0	0	0	0	0	0	34	6	before 2001	0	0	0	0	0	1	0	0	0	0	0	0	0	0	0	0	0
1904	1	1	1	0	1	0	0	0	0	0	0	40	3	before 2001	0	0	0	0	0	0	0	0	0	0	0	0	0	0	0	0	0
1905	1	1	1	0	0	1	0	0	0	0	0	59	3	before 2001	0	0	0	0	0	0	0	0	0	1	0	0	0	1	0	0	0
1906	0	1	1	0	0	0	0	0	0	0	0	55	3	before 2001	0	0	0	0	0	0	0	0	0	1	0	0	1	0	0	0	0
1907	0	1	4	0	0	1	0	0	0	1	1	46	3	before 2001	0	0	0	0	0	0	0	0	0	1	0	0	0	1	0	0	0
1908	0	1	4	0	0	0	0	0	0	0	0	71	3	before 2001	0	0	0	0	0	0	0	0	0	1	0	0	0	0	0	0	0
1909	1	1	4	0	0	0	0	0	0	0	0	40	13	before 2001	0	0	0	0	0	0	0	0	0	0	0	0	0	0	1	0	0
1910	1	1	4	0	1	0	0	0	0	0	0	52	5	before 2001	0	0	0	0	0	0	0	0	0	1	0	0	0	0	0	0	0
1911	1	1	4	0	0	0	0	0	0	0	0	37	10	before 2001	0	0	0	0	0	0	0	0	0	0	0	0	0	0	0	1	0
1912	1	1	4	0	0	0	0	1	1	0	1	42	3	before 2001	0	0	0	0	0	0	0	1	0	1	0	0	0	1	0	0	0
1913	1	1	2	0	1	0	0	0	0	0	0	41	4	before 2001	0	0	0	0	0	0	0	1	0	0	0	0	0	0	0	0	0
1914	0	1	4	0	0	1	0	0	0	1	0	55	3	before 2001	0	0	0	1	0	0	0	1	0	0	0	0	0	0	0	0	0
1915	1	4	4	0	0	0	0	0	1	0	1	44	3	before 2001	0	0	0	0	0	0	0	1	0	0	0	0	0	0	0	0	1
1916	1	1	4	0	0	1	0	0	1	0	0	37	10	before 2001	0	0	0	0	0	0	0	1	0	0	0	0	0	0	0	1	0
1917	0	1	4	0	0	0	0	0	0	0	0	52	3	before 2001	0	0	0	0	0	0	0	0	0	0	0	0	0	0	0	0	0
1918	1	2	4	0	0	0	0	0	0	0	1	51	3	before 2001	0	0	0	0	0	0	0	0	0	0	0	0	0	0	1	0	0
1919	0	2	4	0	0	1	0	0	0	1	0	73	5	before 2001	0	0	0	0	0	0	0	0	0	0	0	0	0	0	0	0	0
1920	0	2	3	0	0	0	0	1	0	0	1	38	8	before 2001	0	0	0	0	0	0	0	1	0	0	0	0	0	0	1	0	0
1921	1	1	1	0	0	0	0	0	1	0	0	19	14	before 2001	1	0	1	0	0	0	0	0	0	0	0	0	0	0	0	0	0
1922	0	1	4	0	1	0	0	0	0	0	0	48	3	before 2001	0	0	0	0	0	0	0	0	0	0	0	0	0	0	0	0	0
1923	0	1	4	0	1	0	0	0	0	0	0	53	3	before 2001	0	0	0	0	0	0	0	0	0	0	0	0	0	0	0	0	1
1924	0	2	4	0	0	0	0	0	0	0	1	56	5	before 2001	0	0	0	0	0	0	0	1	0	0	1	0	0	0	0	0	1
1925	1	1	4	0	0	0	0	0	0	0	0	32	6	before 2001	0	0	0	0	0	0	0	0	0	1	0	0	0	0	0	0	0
1926	1	1	2	0	0	0	0	0	0	0	0	39	6	before 2001	0	0	0	0	0	0	0	0	0	0	0	0	0	0	0	0	0
1927	1	1	3	0	0	0	0	1	1	0	1	34	3	before 2001	0	0	0	0	0	0	0	0	0	0	0	0	0	0	0	0	1
1928	1	1	4	0	0	0	0	1	0	0	0	39	3	before 2001	0	0	0	0	0	1	0	0	0	0	0	0	0	1	0	0	0
1929	0	1	4	0	0	0	0	0	1	0	1	54	4	before 2001	0	0	0	0	0	0	0	0	0	0	0	0	1	0	0	0	1
1930	1	1	4	0	0	0	0	0	1	0	1	42	3	before 2001	0	0	0	0	0	0	0	1	0	1	0	0	0	0	0	0	0
1931	0	1	4	0	0	0	0	1	0	0	0	53	4	before 2001	0	0	0	0	0	0	0	0	1	0	0	0	1	0	0	0	0
1932	0	1	4	0	0	0	0	0	0	0	0	37	4	before 2001	0	0	0	0	0	0	0	0	0	1	0	0	0	0	0	0	0
1933	1	1	3	0	0	0	0	0	0	0	0	48	3	before 2001	0	0	0	0	0	0	0	1	0	1	0	0	0	0	0	0	0
1934	1	2	4	0	0	0	0	0	0	0	0	49	3	before 2001	0	1	0	0	0	0	0	1	1	0	1	0	0	1	0	1	0
1935	1	1	3	0	0	0	0	0	1	0	0	22	13	before 2001	0	0	0	0	0	0	0	1	0	0	0	0	0	0	0	0	0
1936	1	2	4	0	0	0	0	0	1	0	1	35	14	before 2001	0	0	0	0	0	0	0	1	0	0	0	0	0	1	1	1	0
1937	1	1	4	0	0	1	0	0	0	0	0	26	6	before 2001	0	0	0	0	0	0	0	1	0	0	0	0	0	0	0	0	0
1938	1	1	4	0	0	0	0	0	0	0	1	69	3	before 2001	0	0	0	0	0	0	0	0	0	1	0	0	0	0	0	0	0
1939	1	2	4	0	0	0	0	0	0	0	0	36	3	before 2001	0	0	0	0	0	0	0	0	0	0	0	1	1	0	0	0	0
1940	0	1	4	0	0	0	0	0	1	0	0	37	6	before 2001	0	0	0	0	0	0	0	0	0	1	0	0	0	0	1	0	0
1941	1	1	2	0	0	0	0	0	0	0	0	21	13	before 2001	0	0	0	0	0	0	0	0	0	0	0	0	0	0	0	0	0
1942	1	1	1	0	0	0	0	0	0	0	0	12	4	before 2001	0	0	0	0	0	0	0	0	0	0	0	0	0	0	0	0	1
1943	1	1	1	0	0	0	0	0	0	0	0	39	4	before 2001	0	0	0	1	0	0	0	0	0	0	0	0	0	0	0	0	1
1944	1	1	1	0	0	0	0	0	0	0	1	49	12	before 2001	0	0	0	0	0	0	0	0	0	1	0	0	0	0	0	0	0
1945	1	1	4	0	0	0	0	1	0	0	1	63	4	before 2001	0	0	0	0	1	0	0	1	0	0	0	0	0	0	0	0	0
1946	1	5	1	0	0	0	0	0	0	0	0	52	4	before 2001	0	0	0	0	0	0	0	0	0	0	1	0	0	1	1	1	0
1947	1	1	4	0	1	1	0	0	0	0	0	76	3	before 2001	0	0	0	0	0	0	0	0	0	0	0	0	0	0	0	0	0
1948	1	1	4	0	0	0	0	0	0	0	0	51	4	before 2001	0	0	0	0	0	0	0	0	0	1	0	0	0	0	0	1	0
1949	1	1	4	0	0	0	0	0	1	0	0	27	3	before 2001	0	0	0	0	0	0	0	0	0	0	0	0	0	0	0	0	0
1950	0	1	3	0	0	1	0	0	0	1	0	38	10	before 2001	0	0	0	0	0	0	0	1	0	1	0	0	1	0	0	0	0
1951	1	6	4	0	0	0	0	0	0	0	0	25	3	before 2001	0	0	0	0	0	0	0	0	0	1	0	0	0	0	0	0	0
1952	1	1	4	0	0	0	0	0	0	0	0	53	4	before 2001	0	0	0	0	0	0	0	0	0	0	1	0	0	0	0	1	0
1953	1	1	1	0	0	0	0	0	0	0	0	18	4	before 2001	0	0	0	0	0	1	0	0	0	0	0	0	0	0	0	0	0
1954	0	1	4	0	0	1	0	1	0	0	0	45	6	before 2001	0	0	0	0	0	0	0	0	0	1	0	0	0	1	0	1	0
1955	1	1	4	0	0	0	0	0	1	0	1	32	10	before 2001	0	0	0	0	0	0	0	0	0	1	0	0	1	0	0	1	0
1956	1	2	4	0	0	0	0	1	0	0	0	25	6	before 2001	0	0	0	0	0	0	0	1	0	0	0	0	0	0	0	1	0
1957	0	1	4	0	0	0	0	0	0	0	0	26	4	before 2001	0	0	0	0	0	0	0	0	0	1	0	0	0	0	0	0	0
1958	0	1	4	0	0	0	0	0	0	0	0	46	4	before 2001	0	0	0	0	0	0	0	0	0	1	0	0	0	1	1	1	0
1959	1	1	4	0	0	0	0	0	0	0	0	41	4	before 2001	0	0	0	0	0	0	0	0	0	1	0	0	0	1	0	0	0
1960	1	1	4	0	0	0	0	0	0	0	0	19	14	before 2001	0	0	0	0	0	1	0	0	0	0	0	0	0	0	0	0	1
1961	1	2	4	0	0	1	0	0	0	1	0	36	4	before 2001	0	0	0	0	0	1	0	0	0	0	0	0	0	1	1	0	0
1962	1	1	3	0	0	0	0	1	0	0	0	57	6	before 2001	0	0	0	0	0	0	0	0	0	0	0	0	0	0	0	0	1
1963	1	1	4	0	0	0	0	0	0	0	0	53	3	before 2001	0	0	0	0	1	0	0	0	0	0	0	0	0	0	0	0	0
1964	1	1	4	0	0	1	0	1	0	1	0	41	6	before 2001	0	0	0	0	0	0	0	1	0	0	0	0	0	0	1	0	0
1965	1	1	4	0	0	0	0	0	0	0	0	41	3	before 2001	0	1	0	1	0	0	0	0	0	0	0	1	1	0	0	1	0
1966	1	1	4	0	0	1	0	0	0	0	0	73	3	before 2001	0	0	0	0	0	0	0	0	0	0	0	0	0	0	0	0	0
1967	0	1	4	0	0	1	0	0	0	1	0	39	3	before 2001	0	0	0	0	0	0	0	0	0	0	0	0	0	0	0	0	0
1968	0	3	4	0	1	0	0	0	0	0	0	42	4	before 2001	0	0	0	0	0	0	0	0	0	0	0	0	0	0	1	1	0
1969	0	1	4	0	0	0	0	0	0	0	0	27	4	before 2001	0	0	0	0	0	0	0	0	0	1	0	0	0	0	0	0	0
1970	1	1	4	0	0	0	0	0	1	0	1	51	4	before 2001	1	0	1	0	0	0	0	0	0	1	0	0	0	0	1	0	0
1971	1	1	4	0	0	0	0	0	0	0	0	40	4	before 2001	0	0	0	0	0	0	0	0	0	0	0	0	0	0	0	0	0
1972	1	3	4	0	0	0	0	0	0	0	0	41	6	before 2001	0	0	0	0	0	0	0	0	0	1	0	0	1	1	0	0	0
1973	0	1	1	0	0	0	0	0	0	0	0	26	6	before 2001	1	0	1	1	0	1	0	0	0	0	0	0	0	0	0	0	0
1974	0	1	4	0	0	0	0	0	1	0	0	32	6	before 2001	0	0	0	0	0	0	0	0	0	0	0	0	0	0	0	0	1
1975	1	1	4	0	0	0	1	1	0	0	1	59	4	before 2001	0	1	0	1	0	0	0	0	0	0	0	1	1	0	0	1	0
1976	0	1	4	0	0	1	0	0	0	0	0	53	3	before 2001	0	0	0	0	0	0	0	0	0	0	0	0	0	0	0	0	0
1977	1	2	4	0	0	0	0	0	0	0	0	66	8	before 2001	0	0	0	0	0	0	0	1	0	0	0	0	0	1	0	0	1
1978	1	1	2	0	0	1	0	0	0	0	0	31	4	before 2001	0	0	0	0	0	0	0	0	0	0	0	0	0	0	0	0	0
1979	0	1	1	0	0	0	0	0	0	0	0	56	8	before 2001	0	0	0	0	0	0	0	1	0	0	0	0	0	0	0	0	0
1980	0	2	4	0	0	0	0	0	1	0	0	43	15	before 2001	0	0	0	0	0	0	0	1	0	0	0	0	0	0	0	0	1
1981	1	1	1	0	0	0	0	0	0	0	0	27	3	before 2001	0	0	0	0	0	0	0	0	0	0	0	0	0	0	0	0	0
1982	1	1	4	0	0	1	0	0	0	0	0	27	4	before 2001	0	1	0	1	0	0	0	0	0	1	0	0	0	1	0	0	0
1983	1	2	3	0	0	0	0	1	0	0	0	61	5	before 2001	0	0	0	0	0	0	0	1	0	0	1	0	0	0	0	1	1
1984	0	1	4	1	0	0	0	0	0	0	0	57	6	before 2001	0	0	0	0	0	0	0	0	0	0	0	0	1	1	1	0	0
1985	1	3	1	0	1	0	1	0	1	0	0	61	4	before 2001	0	0	0	0	0	1	0	0	0	0	0	0	0	0	0	0	0
1986	0	1	4	0	0	0	0	0	0	0	0	41	6	before 2001	0	0	0	0	0	0	0	0	0	0	0	0	1	0	0	0	0
1987	1	2	4	0	0	0	0	0	1	0	1	24	4	before 2001	0	0	0	0	0	0	0	1	0	0	0	0	0	0	0	0	1
1988	1	1	1	0	0	0	0	0	0	0	1	26	8	before 2001	0	0	0	0	0	0	0	0	0	0	0	0	0	0	0	0	0
1989	0	1	1	0	0	0	0	1	0	0	0	41	3	before 2001	0	0	0	0	0	0	0	0	0	1	0	0	0	0	0	0	0
1990	1	1	4	0	0	0	0	0	0	0	0	33	3	before 2001	0	0	0	0	0	0	0	0	0	1	0	0	0	1	0	0	0
1991	1	1	3	0	0	0	0	0	0	0	1	50	3	before 2001	0	0	0	0	0	0	0	0	0	1	0	0	0	0	0	0	0
1992	1	1	4	1	0	0	0	0	0	0	0	37	3	before 2001	0	0	0	0	0	1	0	0	0	0	0	0	0	0	0	0	0
1993	1	1	3	0	0	0	0	0	0	0	1	47	3	before 2001	0	0	0	0	0	0	0	1	0	1	0	0	0	1	0	1	0
1994	0	2	4	0	0	0	0	0	1	0	0	45	3	before 2001	0	0	0	0	0	0	0	0	0	1	0	0	0	1	0	0	0
1995	1	5	4	0	0	0	0	0	0	0	1	36	4	before 2001	0	0	0	0	0	0	0	0	0	1	0	0	0	0	1	0	0
1996	0	1	4	0	0	0	0	0	0	0	0	50	4	before 2001	0	0	0	0	0	0	0	0	0	0	1	0	0	1	0	0	0
1997	1	2	4	0	0	0	0	0	0	0	0	22	4	before 2001	0	0	0	0	1	0	0	0	0	0	0	0	0	0	1	0	0
1998	1	2	4	0	0	0	0	0	1	0	1	33	3	before 2001	0	0	0	0	0	0	0	1	0	0	0	0	0	0	0	0	1
1999	0	1	4	0	0	1	0	0	1	0	1	43	3	before 2001	0	0	0	0	0	0	0	0	0	0	0	0	0	0	1	0	1
[truncated: 5,785 more rows]
