# Supplementary material for: Respective impact of implementation of prevention strategies, colonization with multiresistant bacteria and antimicrobial use on the risk of early- and late-onset VAP: An analysis of the OUTCOMEREA network
Source: PLoS One. 2017 Nov 29;12(11):e0187791. doi: 10.1371/journal.pone.0187791 (PMC5706682; doi:10.1371/journal.pone.0187791)
Supplement: S2 File — (CSV) [file pone.0187791.s002.csv]

ID_patient	gender	D_VMI	time	Hepatic_CD	Cardiovascular_CD	Respiratory_CD	Renal_CD	Immunodeficiency_CD	Respiratory_distress	COPD_exacerbation	pneumonia	SAPSII	Effective_Glasgow	Period	ESBL_PE	MDRPA	Acinetobacter_baumannii	MRSA	Unplanned_extubation	Chest_tube	Intra_hospital_transport	Enteral_feeding	cephalosporins	Blactamase_inhibitor	Other_penicillins	Penems	Fluoroquinolones	Aminoglycosides	Imidazole	Vancomycin	Other_antibacterial
1	1	2	20	0	0	0	0	0	0	0	0	47	4	before 2001	0	0	0	0	0	0	1	0	0	0	0	1	0	1	0	0	0
2	0	1	9	0	0	0	0	0	1	0	0	58	4	before 2001	0	0	0	0	0	0	1	0	0	0	0	0	0	0	0	0	0
4	1	1	20	0	0	1	0	0	0	0	0	45	4	before 2001	0	0	0	0	0	1	1	0	0	0	0	0	0	0	0	0	0
5	1	1	3	0	0	0	0	0	0	0	0	59	3	before 2001	0	0	0	0	0	0	0	0	0	1	0	0	1	0	1	1	0
7	0	3	24	0	0	0	0	0	1	0	1	37	6	before 2001	0	0	0	0	0	0	0	1	0	0	0	0	0	0	0	0	0
9	1	3	16	0	0	0	0	0	0	0	0	50	3	before 2001	0	0	0	0	0	0	1	0	0	1	0	0	0	0	0	0	0
13	1	1	2	0	0	0	0	0	0	0	1	76	3	before 2001	0	0	0	0	0	0	0	0	1	0	0	0	0	0	1	0	1
14	1	2	4	0	1	0	0	0	1	0	0	53	15	before 2001	0	0	0	0	0	0	0	1	1	0	0	0	0	1	0	0	1
17	0	1	12	0	0	0	0	0	0	0	0	51	4	before 2001	1	0	1	0	0	0	0	0	0	1	0	0	0	0	0	0	1
18	0	1	22	0	0	0	0	0	0	0	0	98	3	before 2001	0	0	0	0	0	0	1	0	0	1	0	0	0	1	0	0	0
19	0	1	6	0	0	0	0	0	0	0	0	33	6	before 2001	0	0	0	0	0	0	1	0	0	1	0	0	0	0	0	0	0
21	1	1	5	0	0	0	0	0	1	0	1	44	3	before 2001	0	0	0	0	0	0	0	0	0	1	0	0	0	0	0	0	0
22	1	1	1	0	0	0	1	0	0	0	0	58	6	before 2001	0	0	0	0	0	0	0	0	0	1	0	0	0	1	0	1	0
23	1	1	7	1	0	0	0	0	0	0	0	64	4	before 2001	0	0	0	0	0	0	0	0	0	1	0	0	0	0	0	0	0
24	1	1	8	0	0	0	0	0	0	0	0	65	3	before 2001	0	0	0	0	0	0	0	0	1	0	0	0	0	0	0	0	0
27	1	4	4	0	1	0	0	0	1	0	0	25	3	before 2001	0	0	0	0	0	1	1	0	0	1	0	0	0	0	0	0	0
31	0	3	8	0	0	0	0	0	1	0	0	52	3	before 2001	0	0	0	0	0	0	1	0	0	1	0	0	0	1	0	0	0
34	1	1	10	0	0	1	0	0	1	1	0	32	4	before 2001	0	0	0	1	0	0	0	0	0	0	0	0	0	0	0	0	1
35	1	3	9	0	0	0	0	0	0	0	0	32	8	before 2001	0	0	0	0	0	0	1	1	0	1	0	0	0	0	0	0	0
37	1	1	2	0	1	1	0	0	1	0	1	87	3	before 2001	0	0	0	0	0	0	0	0	1	0	1	0	0	1	0	0	0
38	1	8	2	0	0	0	0	0	0	0	0	51	4	before 2001	0	0	0	0	0	0	0	0	0	0	1	1	0	1	0	1	1
39	1	8	5	0	0	0	0	0	1	0	1	26	6	before 2001	0	0	0	0	0	0	0	1	1	0	0	0	0	0	1	0	0
41	0	4	24	0	0	0	0	0	0	0	0	50	6	before 2001	0	0	0	0	0	0	0	0	0	0	1	0	1	1	0	0	0
43	0	1	7	0	0	0	0	0	0	0	1	45	4	before 2001	0	1	1	1	0	0	1	0	0	0	0	1	0	1	0	0	0
44	1	1	3	0	0	0	0	0	1	0	1	44	7	before 2001	0	0	0	0	0	0	1	0	0	0	1	0	0	0	0	0	1
45	1	1	1	0	0	0	0	1	0	0	0	91	3	before 2001	0	0	0	1	0	0	0	0	0	1	0	0	0	0	0	1	0
47	1	2	18	0	0	1	0	0	0	0	0	35	3	before 2001	0	0	0	0	1	0	1	0	0	0	0	0	0	0	0	0	1
49	1	1	14	0	0	1	0	0	0	0	0	43	4	before 2001	0	0	0	1	0	0	0	0	0	1	0	0	0	0	0	0	0
51	1	1	3	0	0	0	0	0	0	0	0	31	4	before 2001	0	0	0	0	0	0	0	0	0	0	0	0	0	0	0	0	0
54	0	3	24	0	0	0	0	0	1	0	1	53	3	before 2001	0	0	1	0	0	0	1	0	1	0	0	1	0	1	1	1	0
59	0	1	11	0	0	0	0	0	0	0	0	48	3	before 2001	0	0	0	0	0	0	0	1	0	0	0	0	0	0	0	0	0
60	0	1	4	0	0	0	0	0	1	0	0	68	4	before 2001	0	0	0	0	0	0	1	0	0	0	0	0	0	0	0	0	0
61	0	5	1	0	0	0	0	0	0	0	0	43	15	before 2001	0	0	0	0	0	0	0	0	1	0	0	0	0	0	1	1	0
63	1	1	12	1	0	0	0	0	1	0	0	44	3	before 2001	0	0	0	0	0	0	0	0	0	1	0	0	1	0	0	0	0
65	1	1	4	0	0	1	0	0	1	1	0	39	15	before 2001	0	0	0	0	0	0	0	1	1	0	1	0	1	0	0	0	0
66	1	1	24	0	0	0	0	0	0	0	0	67	3	before 2001	0	0	0	0	0	0	1	0	0	1	0	0	0	1	0	0	0
68	0	1	1	0	0	0	0	0	1	0	1	26	6	before 2001	0	0	0	1	0	0	0	0	0	0	0	0	0	0	0	1	0
71	0	2	11	1	0	0	0	0	0	0	0	51	9	before 2001	0	0	0	1	0	0	0	0	1	0	0	0	0	0	1	1	0
72	0	1	14	0	0	0	0	0	1	0	1	80	3	before 2001	0	0	0	0	0	0	0	1	1	0	0	0	0	0	0	0	0
73	1	2	23	0	1	1	0	0	0	0	0	29	3	before 2001	0	0	0	0	0	0	1	0	0	0	0	0	0	0	0	1	0
75	0	1	24	0	0	0	0	0	1	0	1	62	3	2001-2006	0	0	0	0	0	0	0	0	1	0	0	0	0	0	1	0	0
76	1	3	3	0	0	0	0	0	1	0	0	27	3	2001-2006	0	0	0	0	1	0	0	1	0	1	0	0	0	0	0	0	1
77	1	4	9	0	0	0	0	0	1	0	1	31	3	2001-2006	0	0	0	0	0	0	0	1	0	1	0	0	0	0	0	0	0
78	1	3	6	1	0	0	0	0	1	0	0	61	3	2001-2006	0	0	0	0	0	0	0	0	0	1	0	0	0	0	0	0	0
79	1	1	9	0	0	0	0	0	0	0	0	79	3	2001-2006	0	0	0	0	0	0	1	0	0	0	1	0	0	1	0	0	0
80	1	1	6	0	1	0	0	0	0	0	0	52	3	2001-2006	1	0	1	0	0	0	0	0	1	0	0	0	0	0	1	0	0
81	0	4	8	0	0	0	0	0	0	0	0	19	3	2001-2006	0	0	0	0	0	0	1	1	0	0	0	0	0	0	0	0	0
82	0	3	8	0	0	1	0	0	1	0	0	33	15	2001-2006	0	0	0	1	0	0	0	0	0	1	1	0	0	0	0	1	0
84	1	1	3	0	1	0	0	0	0	0	0	28	11	2001-2006	0	0	0	0	0	0	0	0	1	0	0	0	0	0	0	0	0
85	1	1	8	0	0	0	0	0	1	0	1	45	11	2001-2006	0	0	0	1	0	0	0	0	1	0	0	0	0	1	0	1	0
87	0	5	22	0	0	0	0	0	0	0	1	31	6	2001-2006	0	0	0	0	0	0	1	1	1	0	0	0	0	0	1	0	0
88	0	1	6	0	0	0	0	0	0	0	0	42	6	2001-2006	0	0	0	1	0	0	0	0	0	1	0	0	0	0	0	0	0
89	1	3	7	0	0	0	0	0	0	0	0	55	3	2001-2006	0	0	0	0	0	1	0	0	0	1	0	0	0	1	0	0	0
90	1	1	21	0	0	0	0	0	1	0	1	64	3	2001-2006	0	0	0	0	0	0	1	1	1	0	0	0	0	1	1	0	0
91	0	1	3	0	0	0	0	0	1	0	0	58	6	2001-2006	0	0	0	0	0	0	0	0	0	0	0	0	0	0	0	0	0
92	1	1	6	0	0	0	0	0	0	0	0	41	3	2001-2006	0	0	0	0	0	1	0	0	1	0	0	0	0	0	1	1	0
93	1	1	5	0	0	1	0	0	0	0	0	51	3	2001-2006	1	0	1	0	0	0	0	0	0	1	0	0	0	0	0	0	0
94	1	1	2	0	0	1	0	1	1	0	0	65	3	2001-2006	0	0	0	0	0	0	0	0	1	0	0	0	0	0	0	0	0
97	1	1	20	0	1	0	0	0	0	0	0	46	6	2001-2006	0	0	0	1	0	0	0	0	0	0	0	0	0	1	0	1	0
98	1	1	5	0	0	1	0	0	1	0	1	54	3	2001-2006	0	0	0	0	0	0	0	0	0	1	0	0	0	0	0	0	0
99	1	2	2	0	0	1	0	0	1	0	1	38	6	2001-2006	0	0	0	0	0	0	0	1	1	0	0	0	0	0	0	0	0
101	1	1	2	0	0	1	0	0	1	0	1	24	15	2001-2006	0	0	0	0	0	0	0	0	1	0	0	0	0	1	0	0	0
102	0	1	1	0	0	0	0	0	0	0	0	60	5	2001-2006	0	0	0	0	0	0	0	0	0	0	0	0	0	0	0	0	0
104	1	2	22	0	0	0	0	0	0	0	0	54	3	2001-2006	0	0	0	0	0	0	0	0	0	0	0	0	0	0	0	0	0
105	0	1	2	0	0	0	0	0	0	0	0	46	3	2001-2006	0	0	0	0	0	0	0	0	0	1	0	0	0	1	0	0	0
107	1	1	15	0	0	1	0	0	1	0	0	36	3	2001-2006	0	0	0	0	0	1	0	0	0	1	0	0	0	0	0	0	0
108	1	1	5	0	1	1	0	0	1	0	0	39	3	2001-2006	0	0	0	0	0	0	0	0	1	0	0	0	0	0	0	1	0
110	1	1	9	0	0	0	1	0	0	0	0	66	3	2001-2006	0	0	0	0	0	0	1	0	1	0	0	0	0	0	0	0	0
114	0	1	7	0	0	0	0	0	0	0	0	68	6	2001-2006	0	0	0	0	0	0	0	0	0	1	0	0	0	0	0	0	0
115	0	1	4	0	0	0	0	0	0	0	0	40	3	2001-2006	0	0	0	0	0	1	0	0	0	1	0	0	1	1	0	0	0
117	1	1	11	0	0	0	0	0	0	0	0	44	3	2001-2006	0	0	0	0	0	0	0	0	0	1	0	0	0	1	0	0	0
119	1	2	16	0	0	0	0	0	1	0	1	21	3	2001-2006	0	0	0	0	0	0	1	0	0	0	0	0	1	0	0	0	0
121	0	8	11	0	1	0	0	0	1	0	0	45	4	2001-2006	0	0	0	0	0	0	0	0	1	0	0	0	0	0	0	0	0
122	0	1	4	0	0	0	0	0	0	0	0	65	8	2001-2006	0	0	0	0	0	0	0	0	0	1	0	0	0	0	0	0	0
123	0	1	24	0	0	0	0	0	1	0	0	44	3	2001-2006	0	0	0	0	0	0	1	0	0	1	0	0	0	1	0	1	0
124	1	1	3	0	0	1	0	0	0	0	0	30	10	2001-2006	0	0	1	0	0	0	0	0	0	1	0	0	0	0	0	0	0
125	1	1	23	0	0	0	0	0	0	0	0	69	6	2001-2006	0	0	0	0	0	0	0	0	1	0	1	0	0	1	0	0	1
127	1	1	6	0	0	1	0	0	0	0	0	34	3	2001-2006	0	0	0	0	0	0	0	0	0	0	1	0	0	1	1	0	0
128	1	1	7	0	0	0	0	0	0	0	0	32	6	2001-2006	0	0	0	0	0	0	1	0	0	0	1	0	0	1	0	0	0
129	1	2	18	0	0	0	0	1	0	0	1	54	4	2001-2006	0	0	0	0	0	0	0	0	1	0	0	0	0	0	0	0	0
130	1	1	6	0	0	0	0	0	0	0	0	84	3	2001-2006	0	0	0	0	0	0	0	0	0	1	0	0	0	1	0	0	0
131	1	1	1	1	0	1	0	0	0	0	0	34	6	2001-2006	0	0	0	0	0	0	0	0	0	0	0	0	0	0	0	0	0
132	1	2	24	0	0	0	0	0	0	0	0	44	9	2001-2006	0	0	0	0	0	0	1	0	0	1	0	0	1	0	0	0	0
133	1	1	4	0	0	0	0	0	0	0	0	61	4	2001-2006	0	0	0	0	0	0	1	0	0	0	0	0	0	0	0	0	0
134	1	1	7	0	0	0	0	0	1	0	0	29	4	2001-2006	0	0	0	0	0	0	1	0	0	1	0	0	0	0	0	0	0
136	1	1	18	0	0	0	0	0	0	0	1	35	4	2001-2006	0	0	0	0	0	1	0	0	1	0	0	0	0	0	0	0	0
138	1	1	3	1	0	0	0	0	0	0	0	60	4	2001-2006	0	0	0	0	0	0	1	0	0	1	0	0	0	0	0	0	0
139	1	1	3	0	0	1	0	0	0	0	0	30	9	2001-2006	0	0	0	0	0	0	0	0	0	0	1	0	0	0	0	0	1
144	0	2	9	0	0	0	0	0	0	0	0	36	3	2001-2006	1	0	1	0	0	0	0	0	0	0	0	1	0	1	0	1	0
145	0	12	24	0	0	1	0	0	1	1	0	41	15	2001-2006	0	0	0	0	0	0	1	1	0	1	0	0	0	0	0	0	0
146	0	3	12	0	0	0	0	0	0	0	0	40	3	2001-2006	0	0	0	0	0	1	0	0	1	0	0	0	0	0	1	0	0
147	1	1	7	0	0	0	0	1	1	0	1	54	6	2001-2006	0	0	0	0	0	1	0	0	1	0	0	0	0	0	0	0	0
148	0	1	11	0	0	0	0	0	0	0	0	55	6	2001-2006	0	0	0	0	0	0	1	0	0	1	0	0	0	1	0	0	0
149	0	1	19	0	0	0	0	1	0	0	0	67	3	2001-2006	0	0	0	0	0	0	1	0	0	1	0	0	0	1	0	0	0
150	1	1	3	0	1	0	0	0	1	0	0	26	11	2001-2006	0	0	0	0	0	0	1	1	0	1	0	0	0	0	0	0	0
153	1	7	2	0	1	1	0	1	1	0	0	65	3	2001-2006	0	0	0	0	0	0	1	1	0	1	0	0	0	0	0	0	0
154	0	1	11	0	0	0	0	0	1	0	0	47	6	2001-2006	0	0	0	0	0	0	0	0	0	1	0	0	0	0	0	0	0
155	1	1	4	0	0	0	0	0	0	0	0	41	10	2001-2006	0	0	0	0	0	0	0	0	1	0	0	0	0	1	0	0	0
156	1	1	5	0	0	0	0	0	1	0	0	41	3	2001-2006	0	0	0	0	0	0	1	0	0	1	0	0	0	0	0	0	1
158	0	1	3	0	0	1	0	1	1	1	0	26	5	2001-2006	0	0	0	0	0	0	0	0	1	0	0	0	0	0	0	0	0
161	1	1	5	0	0	1	0	0	0	0	0	34	10	2001-2006	0	0	0	0	0	0	0	0	0	0	0	0	0	0	0	0	0
162	1	1	4	0	0	0	0	0	0	0	0	54	3	2001-2006	0	0	0	0	0	0	1	0	1	1	0	0	0	1	1	0	0
163	1	1	1	0	0	0	0	0	1	0	0	24	3	2001-2006	0	0	0	0	0	0	0	0	0	1	0	0	0	0	0	0	0
164	1	1	2	0	1	1	0	0	0	1	0	38	3	2001-2006	0	0	0	0	0	0	1	1	0	0	0	0	0	0	0	0	0
165	1	1	1	0	0	0	0	0	1	0	0	26	3	2001-2006	0	0	0	0	0	0	0	0	0	1	0	0	0	0	0	0	0
167	0	12	5	0	0	0	0	0	0	0	0	35	11	2001-2006	0	0	0	0	0	0	0	0	0	1	0	0	0	0	0	0	0
170	0	7	1	0	0	1	0	0	1	0	0	43	15	2001-2006	0	0	0	0	0	0	0	0	0	0	0	0	0	0	0	0	0
172	1	1	7	0	0	0	0	0	0	0	1	31	6	2001-2006	0	0	0	0	0	0	0	1	0	1	0	0	0	0	0	0	0
174	0	8	16	0	0	0	0	0	1	0	1	45	3	2001-2006	0	0	0	0	0	0	1	1	0	0	1	0	1	0	0	0	1
175	1	1	23	0	0	0	0	0	0	0	0	35	3	2001-2006	0	0	0	0	0	1	0	0	0	0	0	1	0	0	0	1	0
176	1	1	7	0	0	1	1	0	0	0	0	53	3	2001-2006	1	0	1	0	0	0	0	0	1	0	0	0	0	0	0	1	0
177	1	1	24	0	0	0	0	0	1	0	1	39	4	2001-2006	0	0	0	0	0	0	0	0	0	1	0	0	0	1	0	0	0
183	1	6	12	0	1	0	0	0	1	0	1	47	3	2001-2006	0	0	0	0	0	0	0	1	1	0	0	0	0	0	0	0	0
184	1	3	2	0	0	0	0	0	1	0	0	26	8	2001-2006	0	0	0	0	0	0	0	0	0	1	0	0	0	0	0	0	0
186	0	1	8	0	1	0	0	0	0	0	0	47	6	2001-2006	0	0	0	0	0	0	0	0	0	1	0	0	0	0	0	0	0
187	1	10	20	0	0	0	0	0	0	0	0	42	8	2001-2006	0	0	0	0	0	0	0	0	1	0	0	0	0	0	1	0	0
188	0	5	18	0	1	1	0	0	1	0	0	41	9	2001-2006	0	0	0	0	0	0	0	1	0	0	0	0	0	0	0	0	0
190	1	14	24	0	0	0	0	0	0	0	0	52	12	2001-2006	0	0	0	0	0	0	1	0	1	0	0	0	0	0	0	0	0
191	1	1	2	0	0	0	0	0	1	0	1	61	4	2001-2006	0	0	0	0	0	0	0	1	1	0	0	0	0	1	1	0	0
192	0	1	17	0	1	0	0	0	0	0	0	37	10	2001-2006	0	0	0	0	0	0	1	0	1	0	1	0	0	1	0	1	0
193	1	1	9	0	0	0	0	0	0	0	1	39	3	2001-2006	0	0	0	0	0	0	1	0	1	0	1	0	0	0	0	0	1
194	1	1	3	0	0	0	0	0	1	0	0	24	9	2001-2006	0	0	0	0	0	0	0	0	0	1	0	0	0	1	1	1	0
195	1	1	18	0	0	0	0	0	0	0	1	46	6	2001-2006	0	0	0	0	0	0	1	0	0	0	1	0	0	0	0	1	0
198	0	1	2	0	0	0	0	0	0	0	0	49	9	2001-2006	0	0	0	0	0	0	1	0	1	0	0	0	0	0	1	0	0
199	1	1	3	0	0	0	0	0	0	0	0	27	10	2001-2006	0	0	0	0	0	1	0	0	0	1	0	0	0	0	0	0	0
201	1	1	8	0	0	0	0	0	0	0	0	43	9	2001-2006	0	0	0	0	0	0	0	0	0	1	0	0	0	1	0	0	0
202	1	1	3	0	0	0	0	0	1	0	1	48	9	2001-2006	0	1	0	0	0	0	0	1	1	0	0	0	0	1	0	0	0
204	1	1	1	0	0	0	0	0	0	0	0	65	3	2001-2006	0	0	0	0	0	1	1	0	0	1	0	0	1	1	1	1	0
206	1	1	9	0	0	1	0	0	1	0	0	38	10	2001-2006	0	0	0	0	0	1	1	0	0	0	0	0	0	0	0	0	0
207	0	2	6	0	1	0	0	0	1	0	0	32	13	2001-2006	0	0	0	0	0	1	1	0	0	1	0	0	0	1	0	1	0
208	0	1	24	0	0	0	0	0	0	0	0	27	11	2001-2006	0	0	0	0	0	1	1	0	0	0	0	0	1	0	1	1	0
210	1	1	3	0	0	0	0	0	1	0	1	32	10	2001-2006	0	0	0	0	0	0	0	0	0	1	0	0	0	1	0	0	0
211	1	1	12	0	0	0	0	0	0	0	0	33	11	2001-2006	0	0	0	0	0	0	0	1	1	0	1	0	0	0	0	0	0
212	1	1	1	1	0	0	0	0	1	0	1	54	9	2001-2006	0	0	0	0	0	0	0	0	0	1	0	0	0	0	0	0	0
213	1	1	4	1	0	1	0	0	0	0	1	46	12	2001-2006	0	0	0	0	0	0	1	0	0	1	0	0	0	1	0	0	0
215	0	1	20	0	1	0	0	0	0	0	0	34	10	2001-2006	0	0	0	0	0	0	0	0	0	0	0	0	0	0	0	0	0
218	0	4	1	0	1	0	0	0	0	0	0	73	9	2001-2006	0	0	0	0	0	0	0	0	0	0	0	0	0	0	0	0	0
219	0	1	5	0	0	0	0	0	0	0	0	38	9	2001-2006	0	0	0	1	0	1	0	0	0	1	0	0	0	1	0	1	0
220	1	1	16	0	1	0	0	0	0	0	1	53	8	2001-2006	0	0	0	0	0	0	1	0	1	0	1	0	1	1	0	1	0
221	1	1	1	0	0	0	0	1	0	0	0	90	9	2001-2006	0	0	0	0	0	0	0	0	1	0	0	0	0	1	1	1	0
222	1	1	24	0	0	0	0	0	0	0	0	65	3	2001-2006	0	0	0	0	0	1	1	0	0	0	0	0	0	0	0	0	0
226	1	3	10	0	0	1	0	0	1	0	1	46	10	2001-2006	0	0	0	0	0	0	0	0	1	0	0	0	0	0	0	0	0
228	1	1	8	0	0	0	0	0	0	0	0	52	9	2001-2006	0	0	0	0	0	0	0	0	0	1	0	0	0	1	0	0	0
229	1	4	14	0	0	0	0	0	0	1	0	60	9	2001-2006	0	0	0	0	0	0	0	0	0	0	0	0	0	0	0	0	1
232	1	1	9	0	1	0	0	0	1	0	0	55	12	2001-2006	0	1	0	1	0	0	1	1	0	0	0	0	0	0	0	0	0
233	1	1	5	0	1	0	0	0	0	0	0	56	9	2001-2006	0	0	0	0	0	0	1	0	0	0	1	0	0	1	0	0	0
237	1	1	11	1	0	0	0	0	0	0	0	66	10	2001-2006	0	0	0	0	0	0	1	0	0	1	0	0	1	1	0	0	0
238	1	1	7	0	0	0	0	0	1	0	0	46	10	2001-2006	0	0	0	0	0	0	1	0	1	0	0	0	0	0	0	0	0
239	1	1	24	0	1	1	1	0	0	0	0	39	13	2001-2006	0	0	0	1	0	0	0	0	0	0	0	0	0	0	0	0	0
240	1	1	6	0	0	0	0	1	0	0	0	47	10	2001-2006	0	0	0	0	0	1	1	0	0	0	0	0	0	0	0	0	0
241	0	5	7	0	0	0	0	0	0	0	0	44	8	2001-2006	0	0	0	0	0	0	0	0	1	0	0	0	0	1	0	0	0
246	1	2	12	0	0	1	0	0	1	1	0	23	9	2001-2006	0	0	0	0	0	0	0	1	1	0	0	0	0	0	0	0	0
247	1	2	5	0	0	0	0	0	0	0	1	41	7	2001-2006	0	0	0	0	0	1	0	0	0	1	0	0	0	1	0	0	0
248	0	2	1	0	0	0	0	0	0	0	0	52	6	2001-2006	0	0	0	0	0	0	0	1	1	0	1	0	0	1	0	0	0
251	0	1	2	0	0	0	0	0	0	0	0	47	14	2001-2006	0	0	0	0	0	0	0	1	0	0	0	0	0	0	0	0	0
252	0	1	2	0	0	0	0	1	0	0	0	44	12	2001-2006	0	0	0	1	0	0	0	0	0	1	0	0	0	1	0	1	0
254	0	1	6	1	0	0	0	0	1	0	0	38	11	2001-2006	0	0	0	0	0	0	1	1	1	0	0	0	0	1	1	0	0
257	1	1	4	0	0	1	0	0	1	0	1	77	3	2001-2006	0	0	0	0	0	0	0	1	1	1	0	0	0	0	1	0	0
259	0	1	2	0	0	0	0	0	0	0	1	49	9	2001-2006	0	0	0	0	0	0	0	0	0	1	0	0	0	1	0	0	0
260	1	1	24	0	0	0	0	0	1	0	0	64	7	2001-2006	0	0	0	0	0	0	1	0	0	1	0	0	0	1	0	0	0
261	0	1	7	0	0	0	0	0	0	0	0	71	3	2001-2006	0	0	0	0	0	0	0	1	0	0	0	0	0	0	0	0	0
262	1	1	9	0	0	0	0	0	1	0	1	45	5	2001-2006	0	1	0	0	0	0	0	0	0	1	0	0	0	1	0	0	0
263	1	2	10	0	0	0	0	0	0	0	0	59	3	2001-2006	0	0	0	0	0	0	0	0	0	1	0	0	0	1	0	1	0
264	0	1	2	0	1	0	0	0	0	0	0	48	3	2001-2006	0	0	0	0	0	0	1	0	0	1	0	0	0	1	0	0	0
267	1	1	3	0	0	1	0	0	1	0	0	19	5	2001-2006	0	0	0	0	0	0	0	0	0	0	0	1	0	1	0	0	0
268	1	3	2	0	0	0	0	0	0	0	0	34	9	2001-2006	0	0	0	0	0	0	0	1	0	1	0	0	0	0	0	0	0
269	1	1	3	0	1	0	0	0	0	0	0	36	9	2001-2006	0	0	0	0	0	1	0	0	0	1	0	0	0	0	0	0	0
271	0	4	2	0	0	0	0	1	1	0	0	40	8	2001-2006	0	0	0	0	0	1	0	0	1	0	0	0	0	1	0	0	0
273	0	1	2	0	0	0	0	0	0	0	0	77	3	2001-2006	0	0	0	0	0	0	0	0	0	0	0	0	0	0	0	0	0
275	0	1	7	0	0	0	0	0	0	0	0	39	3	2001-2006	0	0	0	0	0	1	1	0	0	0	0	0	0	0	0	0	0
276	0	7	15	0	0	0	0	0	1	0	0	37	7	2001-2006	0	0	0	0	0	1	1	1	1	0	0	0	1	0	0	0	0
279	0	1	15	0	1	0	0	0	1	0	1	57	10	2001-2006	0	0	0	0	0	0	0	0	1	1	0	0	0	1	0	0	0
280	0	1	1	0	0	0	0	0	1	0	1	31	15	2001-2006	0	0	0	0	0	0	0	1	1	0	0	0	0	0	0	0	0
282	1	1	7	0	0	0	0	0	0	0	0	39	10	2001-2006	0	0	0	0	0	0	0	0	0	1	0	0	0	1	0	0	0
283	0	3	7	0	0	0	0	0	0	0	0	50	9	2001-2006	0	0	0	0	0	1	1	0	0	0	1	0	0	1	0	0	0
285	1	1	17	0	0	0	0	0	0	0	0	37	9	2001-2006	0	0	0	0	0	0	1	0	1	0	0	0	0	1	0	0	0
288	0	1	1	0	0	0	0	0	0	0	0	37	10	2001-2006	1	0	1	0	0	1	1	0	1	0	0	0	0	0	1	0	0
289	1	2	5	0	0	0	0	0	1	0	1	23	10	2001-2006	0	0	0	1	0	0	0	1	0	1	0	0	0	1	0	1	0
291	1	1	2	1	0	0	0	0	0	0	0	26	9	2001-2006	0	0	0	0	0	0	0	0	0	0	1	0	0	0	0	0	1
296	1	2	23	0	0	0	0	0	1	0	0	28	11	2001-2006	0	0	0	0	0	1	0	0	0	1	0	0	0	1	0	0	0
297	1	1	4	0	0	0	0	0	1	0	0	35	10	2001-2006	0	0	0	0	0	0	0	0	0	0	0	0	0	0	0	0	0
300	0	1	6	0	0	1	0	0	1	0	0	45	6	2001-2006	0	0	0	0	1	0	0	0	0	0	0	0	0	0	0	0	0
301	1	2	2	0	0	0	0	0	0	0	0	28	9	2001-2006	0	0	0	0	0	0	0	0	0	1	0	0	0	1	0	1	0
304	0	1	4	0	0	0	0	0	0	0	0	41	12	2001-2006	0	0	0	0	0	0	0	0	0	1	0	0	0	1	0	0	0
306	1	1	3	0	0	1	0	0	1	1	0	36	12	2001-2006	0	0	0	0	0	0	0	1	0	1	0	0	0	0	0	0	0
308	0	1	4	0	0	1	0	0	0	0	0	22	15	2001-2006	0	0	0	0	0	0	0	0	1	0	0	0	0	0	1	0	0
309	1	2	1	0	0	0	0	0	1	0	0	29	10	2001-2006	0	0	0	0	0	0	0	1	0	0	0	0	0	0	0	0	0
310	1	1	16	0	0	0	0	1	0	0	1	53	10	2001-2006	0	0	0	0	0	0	1	0	1	0	0	0	0	1	0	0	0
311	1	1	22	0	0	0	0	0	1	0	1	38	15	2001-2006	0	0	0	0	0	0	0	1	1	0	0	0	0	0	0	0	0
312	1	1	3	0	0	0	0	0	1	0	0	24	15	2001-2006	0	0	0	0	0	0	0	0	1	0	0	0	0	0	1	0	0
313	0	5	6	0	1	1	0	0	0	1	0	43	15	2001-2006	0	0	0	1	0	0	0	1	1	0	0	0	0	1	0	0	0
315	1	4	2	0	0	0	0	0	0	0	0	28	10	2001-2006	0	0	0	0	0	0	0	1	0	0	1	0	0	0	0	0	1
316	1	3	4	0	1	1	0	0	1	0	0	45	10	2001-2006	0	0	0	0	0	0	1	0	0	0	0	0	0	0	0	0	0
317	1	1	3	0	0	0	0	0	1	0	0	35	10	2001-2006	0	0	0	0	0	0	0	0	1	0	0	0	0	1	0	1	0
318	1	1	9	0	0	1	0	0	0	1	0	50	12	2001-2006	0	0	0	0	0	0	0	0	0	1	0	0	1	0	0	0	0
319	0	1	4	0	0	0	0	0	0	0	0	28	9	2001-2006	0	0	0	0	0	0	0	0	0	1	0	0	0	1	0	0	0
320	1	1	1	0	0	1	0	0	0	0	1	26	3	2001-2006	0	0	0	0	0	1	0	0	1	0	0	0	0	1	0	0	0
321	0	1	2	0	0	0	0	0	1	0	1	30	10	2001-2006	0	0	0	0	0	1	0	0	0	0	1	0	1	0	1	0	0
322	1	1	2	0	0	0	0	0	0	0	1	68	15	2001-2006	0	0	0	0	0	0	0	0	0	1	0	0	0	1	0	0	0
323	0	1	2	0	0	0	0	0	0	0	0	27	10	2001-2006	0	0	0	1	0	0	0	0	0	1	0	0	0	0	0	1	0
324	0	3	24	0	0	0	0	0	0	0	0	51	10	2001-2006	0	0	0	0	0	0	1	0	1	0	0	0	0	1	1	1	0
330	1	1	2	0	0	0	0	1	1	0	0	47	11	2001-2006	0	0	0	0	0	0	0	0	0	0	0	0	0	0	0	0	0
331	0	1	3	0	0	0	0	0	0	0	0	39	15	2001-2006	0	0	0	1	0	0	0	0	0	1	0	0	0	1	0	0	0
332	0	3	2	0	0	0	0	0	1	0	1	44	13	2001-2006	0	0	0	0	0	0	0	1	1	0	1	0	0	0	0	0	0
333	0	1	10	0	0	0	0	0	1	0	1	28	11	2001-2006	0	0	0	0	0	0	0	0	1	0	0	0	0	1	0	0	0
334	1	1	10	0	1	0	1	0	0	0	0	53	10	2001-2006	0	0	0	0	0	0	0	0	0	0	1	0	0	1	0	0	0
335	0	1	9	0	0	0	0	0	0	0	0	41	10	2001-2006	0	0	0	0	0	0	0	0	0	1	0	0	0	1	0	0	0
336	0	4	3	1	0	0	0	0	1	0	1	39	9	2001-2006	0	0	0	0	0	0	0	0	1	0	0	0	0	0	0	0	0
339	0	3	11	0	0	0	0	0	0	0	0	36	14	2001-2006	0	0	0	0	0	0	0	0	0	0	1	0	0	0	0	0	1
340	1	1	5	0	0	1	0	0	1	0	0	80	3	2001-2006	0	0	0	0	0	0	0	0	1	0	0	0	0	0	0	0	0
343	1	1	24	0	0	1	0	0	1	1	0	62	8	2001-2006	0	0	0	0	0	0	0	1	0	1	0	0	0	1	0	0	0
345	1	1	5	1	0	0	0	1	0	0	1	67	9	2001-2006	0	0	0	1	0	0	0	0	0	1	0	0	0	1	0	1	0
346	1	1	2	0	0	1	0	0	0	0	0	64	3	2001-2006	0	0	0	0	0	0	0	0	0	0	0	0	0	0	0	0	0
348	0	1	2	0	0	0	0	0	0	0	0	49	6	2001-2006	0	0	0	0	0	0	0	0	0	1	0	0	0	1	0	0	0
349	1	1	13	0	1	0	0	0	0	0	0	57	5	2001-2006	0	0	0	0	0	0	0	0	0	0	0	0	0	0	0	0	0
350	1	1	4	0	1	0	0	0	0	0	0	52	15	2001-2006	0	0	0	0	0	0	0	0	1	0	0	1	0	1	0	1	0
351	1	1	2	0	0	0	0	0	0	0	0	36	10	2001-2006	0	0	0	0	0	0	0	0	0	1	0	0	0	1	0	0	0
355	0	1	4	0	1	0	0	0	0	0	0	43	13	2001-2006	0	0	0	1	1	0	0	1	0	0	0	0	0	1	0	1	0
356	0	1	2	0	0	0	0	0	0	0	0	37	12	2001-2006	0	0	0	0	0	0	0	0	0	1	0	0	0	1	0	0	0
357	1	1	18	0	0	0	0	0	0	0	0	42	14	2001-2006	0	0	0	0	0	0	0	0	0	0	0	0	0	0	0	0	0
358	0	2	7	0	0	0	0	0	1	0	0	54	7	2001-2006	0	0	0	0	0	1	0	0	0	1	0	0	0	1	0	0	0
359	1	1	1	0	0	0	0	0	0	0	0	46	6	2001-2006	0	0	0	0	0	1	1	0	0	1	0	0	0	1	0	0	0
361	1	1	9	0	0	0	0	0	0	0	0	41	6	2001-2006	0	0	0	0	0	0	1	0	1	0	0	0	0	1	1	0	0
363	0	1	23	0	0	0	0	0	0	0	0	39	6	2001-2006	0	0	0	0	0	0	1	0	0	1	0	0	0	0	0	0	0
364	1	1	24	0	0	0	0	0	0	0	0	46	7	2001-2006	0	0	0	0	0	1	1	0	0	0	0	0	0	0	0	0	0
366	0	1	2	0	0	1	0	0	0	1	0	43	10	2001-2006	0	0	0	0	0	0	0	1	0	0	0	0	0	0	0	0	0
367	1	1	16	0	0	0	0	0	0	0	0	45	3	2001-2006	0	0	0	0	0	1	1	1	0	0	1	0	0	1	0	0	0
370	0	2	11	0	1	0	0	0	0	0	0	71	13	2001-2006	0	0	0	0	0	0	0	1	0	1	0	0	0	0	0	0	0
371	1	2	4	0	1	0	0	0	0	0	0	29	10	2001-2006	0	0	0	0	0	0	0	0	0	1	0	0	0	0	0	0	0
372	0	2	15	0	1	1	0	0	0	1	0	33	8	2001-2006	0	0	0	0	0	0	0	1	0	1	0	0	0	0	0	0	0
374	1	1	6	0	0	0	0	0	0	0	0	53	3	2001-2006	0	0	0	0	0	0	0	0	1	0	0	0	0	0	0	0	0
376	1	3	21	0	0	0	0	1	1	0	1	60	7	2001-2006	0	0	0	0	0	1	1	0	0	0	1	0	0	0	0	0	1
377	1	1	22	0	0	1	0	0	0	0	0	50	6	2001-2006	0	0	0	0	0	0	1	0	0	0	0	0	0	0	0	0	0
379	1	1	3	0	0	0	0	0	0	0	0	20	3	2001-2006	0	0	0	0	0	0	0	1	1	0	1	0	0	0	0	1	0
382	1	1	24	0	1	0	0	0	0	0	0	34	10	2001-2006	0	0	0	0	0	0	0	0	0	1	0	0	0	0	0	1	0
383	1	1	7	0	0	1	0	0	1	0	1	30	10	2001-2006	0	0	0	0	0	0	0	0	1	0	0	0	0	0	0	0	0
384	1	1	1	0	0	0	0	0	0	0	0	35	6	2001-2006	0	0	0	0	0	0	0	1	0	0	0	0	0	0	0	0	0
386	1	1	1	0	0	0	0	0	1	0	1	18	3	2001-2006	0	0	0	0	0	0	0	0	1	0	0	0	1	0	0	0	0
390	0	1	10	0	0	0	0	1	0	0	0	38	3	2001-2006	0	0	0	0	0	0	0	0	0	1	0	0	0	1	0	0	0
391	0	1	8	0	0	0	0	0	0	0	0	50	3	2001-2006	0	0	0	0	0	0	0	0	0	0	0	0	0	0	0	0	0
393	1	1	1	0	0	0	0	0	1	0	0	30	10	2001-2006	0	0	0	0	0	0	0	0	0	1	0	0	0	1	0	0	0
394	1	2	6	0	0	0	0	0	0	0	0	47	10	2001-2006	0	0	0	0	0	0	1	0	1	0	0	0	0	1	1	0	0
395	0	1	6	0	0	0	0	0	0	0	0	33	3	2001-2006	0	0	0	0	0	0	0	0	0	1	0	0	0	1	0	0	0
397	1	2	3	0	1	0	0	0	0	0	0	60	10	2001-2006	0	0	0	0	0	1	1	0	0	1	0	0	0	1	0	0	0
399	1	3	5	0	0	1	0	0	0	0	1	47	15	2001-2006	0	0	0	0	0	1	0	0	1	0	0	0	0	1	0	1	0
402	1	3	24	0	0	0	0	0	0	0	0	45	10	2001-2006	0	0	0	0	0	1	0	0	0	1	0	0	0	1	0	1	0
403	0	1	2	0	0	0	0	0	0	0	0	41	3	2001-2006	0	0	0	0	0	0	0	0	1	0	1	0	0	0	0	0	0
404	1	1	15	0	0	0	0	1	1	0	1	41	10	2001-2006	0	0	0	0	0	1	1	0	0	1	0	0	1	1	0	1	0
405	1	2	1	0	0	1	0	0	0	1	0	34	13	2001-2006	0	0	0	0	0	0	1	0	0	0	0	0	0	0	0	0	0
407	1	6	2	0	0	0	0	0	0	0	0	46	10	2001-2006	0	0	0	0	0	0	1	0	0	0	0	0	0	0	0	0	0
413	0	1	3	0	0	0	0	0	0	0	0	45	7	2001-2006	0	0	0	0	0	0	0	1	0	0	0	0	0	0	0	0	0
414	1	1	2	0	1	0	0	0	1	0	0	57	10	2001-2006	0	0	0	0	0	0	0	0	0	1	0	0	0	1	0	1	0
415	0	1	15	1	0	0	0	0	0	0	0	46	9	2001-2006	0	0	0	1	0	0	1	0	1	1	0	0	0	0	0	1	0
417	1	1	3	0	0	0	0	0	0	0	0	66	10	2001-2006	0	0	0	0	0	0	0	0	0	1	0	0	0	1	0	0	0
418	0	1	22	0	0	0	0	0	0	0	0	40	5	2001-2006	1	0	1	0	0	0	1	0	1	0	0	0	0	0	0	1	0
420	1	1	10	0	0	1	0	0	0	1	0	38	15	2001-2006	0	0	1	0	0	0	0	1	0	0	0	0	0	0	0	0	0
421	0	1	5	1	0	0	0	0	0	0	0	30	10	2001-2006	0	0	0	0	0	1	0	1	1	0	0	0	1	0	0	0	0
424	1	1	24	0	0	1	0	0	0	1	1	60	10	2001-2006	0	0	0	0	0	0	0	1	0	1	0	0	0	0	0	0	0
425	1	3	16	0	0	0	1	0	0	0	0	41	15	2001-2006	0	0	0	0	0	0	0	0	0	0	1	0	0	0	0	0	1
429	0	1	5	0	0	1	0	0	0	1	1	54	8	2001-2006	1	0	1	0	0	0	0	1	1	0	0	0	0	0	1	0	0
430	1	1	7	0	0	0	0	1	0	0	1	40	10	2001-2006	0	0	0	0	0	0	0	0	1	0	0	0	0	0	0	1	0
432	1	1	16	0	0	0	0	0	0	0	0	56	10	2001-2006	0	0	0	0	0	0	1	0	0	0	0	0	0	0	0	0	0
433	0	1	2	0	1	0	0	0	0	0	0	44	8	2001-2006	0	0	0	0	0	0	0	0	0	1	0	0	0	0	0	0	0
437	0	2	3	0	0	1	0	0	0	1	1	43	10	2001-2006	0	0	0	0	0	0	0	1	0	1	0	0	0	0	0	0	0
439	1	3	6	0	0	0	0	0	1	0	0	25	15	2001-2006	0	0	0	0	0	0	0	0	0	1	0	0	0	0	0	0	0
442	0	1	3	0	1	0	0	0	1	0	0	25	15	2001-2006	0	0	0	0	0	0	0	0	0	0	0	0	0	0	0	0	0
443	0	1	13	0	0	0	0	0	0	0	0	81	6	2001-2006	0	0	0	0	0	0	0	1	1	0	0	0	0	1	1	0	0
444	1	1	3	0	1	1	0	0	1	0	1	46	13	2001-2006	0	0	0	1	0	0	0	1	0	0	0	0	1	0	0	1	0
447	1	1	4	0	0	1	0	0	0	0	0	40	13	2001-2006	0	0	0	0	0	1	1	0	0	1	0	0	0	0	0	0	0
448	1	1	2	0	0	1	0	0	0	0	0	45	3	2001-2006	0	0	0	0	0	0	1	1	0	1	0	0	0	1	0	0	0
449	1	1	1	0	0	1	0	0	1	0	0	46	14	2001-2006	0	0	0	0	0	0	0	1	1	1	0	0	0	0	0	0	0
451	1	1	23	0	0	1	0	0	0	1	0	59	10	2001-2006	0	0	0	0	0	0	1	0	0	0	0	0	0	0	0	0	0
453	1	1	2	0	0	0	0	0	0	0	0	42	10	2001-2006	0	0	0	1	0	0	0	0	0	1	0	0	0	1	0	0	0
462	1	1	8	0	0	0	0	0	0	0	0	48	10	2001-2006	0	0	0	0	0	0	1	0	0	0	0	0	0	0	0	0	0
463	1	3	10	0	0	0	0	1	1	0	1	32	10	2001-2006	0	0	0	0	0	0	0	0	1	0	0	0	0	0	0	0	0
464	1	2	11	0	0	1	0	0	1	0	0	27	10	2001-2006	0	0	0	0	0	0	1	0	0	1	0	0	0	0	0	0	0
465	1	1	9	0	1	1	0	0	1	0	0	35	10	2001-2006	0	0	0	0	0	0	0	0	0	1	0	0	0	0	0	0	0
467	1	1	1	0	0	0	0	0	0	0	0	26	10	2001-2006	0	0	0	0	0	0	0	0	0	0	0	0	0	0	0	0	0
473	0	1	3	0	0	0	0	0	0	0	0	46	6	2001-2006	0	0	0	0	0	0	1	0	0	0	0	0	0	0	0	0	0
477	0	4	1	0	0	0	0	0	0	0	0	42	6	2001-2006	0	0	0	0	0	0	1	1	0	0	0	0	0	0	0	0	0
478	0	1	24	0	0	0	0	0	0	0	0	53	10	2001-2006	0	0	0	0	0	0	0	0	1	0	0	0	0	1	1	0	0
480	1	1	4	0	0	0	0	1	1	0	1	39	10	2001-2006	0	0	0	0	0	0	1	1	1	0	1	0	0	0	0	0	1
484	1	1	9	0	0	0	0	1	1	0	0	28	10	2001-2006	0	0	0	0	0	1	0	0	0	1	0	0	1	1	0	1	0
485	1	1	2	0	0	0	0	0	0	0	0	48	10	2001-2006	0	0	0	0	0	0	0	0	0	0	1	0	0	1	0	1	0
486	1	1	17	0	0	0	0	0	0	0	0	79	5	2001-2006	0	0	0	0	0	0	0	1	1	0	0	0	0	1	0	1	0
488	1	1	8	0	0	1	0	0	0	0	0	63	8	2001-2006	0	0	0	0	0	0	0	0	0	1	0	0	0	1	0	1	0
490	0	1	3	0	1	0	0	0	1	0	0	60	13	2001-2006	0	0	0	0	0	0	0	1	0	0	0	0	0	0	0	0	0
492	1	1	15	0	1	1	0	0	0	0	0	56	10	2001-2006	0	0	0	0	0	0	0	0	1	1	0	0	0	1	0	1	0
493	1	1	2	0	0	0	0	0	0	0	0	22	10	2001-2006	0	0	0	1	0	0	0	0	0	1	0	0	0	0	0	1	0
494	0	1	9	0	0	1	0	0	1	0	0	21	15	2001-2006	0	0	0	0	0	0	0	1	0	0	0	0	0	0	0	0	0
498	0	1	13	0	0	0	0	0	0	0	0	42	10	2001-2006	0	0	0	0	0	0	1	0	0	1	0	0	0	1	0	1	0
499	0	1	23	0	0	0	0	0	0	0	0	57	3	2001-2006	0	0	0	0	0	0	0	0	0	0	1	0	0	0	0	0	1
501	0	1	24	0	0	0	0	1	0	0	0	42	6	2001-2006	0	0	0	0	0	0	1	1	1	0	0	0	0	0	0	1	0
502	1	1	3	0	0	0	0	0	1	0	0	34	14	2001-2006	0	0	0	0	0	1	0	0	0	0	0	0	0	0	0	0	0
505	1	1	14	0	0	1	0	0	1	0	1	35	13	2001-2006	0	0	0	0	0	0	1	0	0	1	0	0	0	0	0	0	0
507	1	1	5	0	1	0	0	0	0	0	0	35	9	2001-2006	0	0	0	0	0	0	0	0	0	1	0	0	0	0	0	0	0
508	0	1	24	0	0	1	0	0	0	0	0	44	8	2001-2006	0	0	0	0	0	0	0	0	0	1	0	0	0	0	0	0	0
510	1	1	8	0	0	0	0	0	0	0	0	56	7	2001-2006	0	0	0	0	0	0	1	0	0	1	0	0	0	0	0	0	0
511	1	1	3	0	0	0	0	0	0	0	0	29	14	2001-2006	0	0	0	0	0	0	1	0	0	1	0	0	0	0	0	0	0
513	0	1	16	0	0	0	0	0	1	0	1	38	12	2001-2006	0	0	0	0	0	0	1	0	1	0	0	0	0	1	1	0	0
515	1	1	18	0	0	0	0	0	0	0	0	60	6	2001-2006	0	0	0	0	0	1	1	0	1	0	0	0	0	1	1	0	0
517	1	1	2	0	0	0	0	0	1	0	0	61	12	2001-2006	0	0	0	0	0	0	0	0	0	1	0	0	0	1	0	0	0
518	0	4	16	0	0	0	0	0	0	0	0	35	15	2001-2006	0	0	0	0	0	1	0	0	0	0	1	0	0	0	0	0	1
521	0	1	8	0	0	0	0	0	0	0	0	55	8	2001-2006	0	0	0	0	0	0	0	0	0	0	0	0	0	0	0	0	1
522	0	1	6	0	0	0	0	0	0	0	0	62	10	2001-2006	0	0	0	0	0	0	0	0	0	1	0	0	0	1	0	0	0
523	1	1	24	0	0	0	0	0	0	0	0	52	8	2001-2006	0	0	0	0	0	0	0	1	0	0	1	0	0	0	1	0	0
527	1	1	3	0	0	0	0	0	0	0	0	39	10	2001-2006	0	0	0	0	0	0	0	0	0	1	0	0	0	0	0	0	0
530	1	1	7	0	0	0	0	0	0	0	0	44	12	2001-2006	0	0	0	0	0	0	1	0	1	1	0	0	0	1	0	0	0
531	1	1	18	0	0	0	0	0	1	0	1	26	12	2001-2006	0	0	0	0	0	0	1	1	0	0	1	0	0	0	0	0	1
532	0	1	24	0	0	1	0	1	1	0	0	54	14	2001-2006	0	0	0	0	0	0	1	1	0	0	0	0	0	0	0	0	0
533	0	1	2	0	0	0	0	0	0	0	1	54	8	2001-2006	0	0	0	1	0	0	0	0	1	0	0	0	0	0	0	0	0
534	1	1	3	0	1	0	0	0	1	0	0	36	11	2001-2006	0	0	0	0	0	0	0	0	0	0	0	0	0	0	0	0	0
535	0	1	24	0	0	1	0	0	0	0	0	71	3	2001-2006	0	0	0	0	0	1	1	1	0	1	0	0	0	1	0	0	0
536	1	1	4	0	0	0	0	0	0	0	0	42	8	2001-2006	0	0	0	0	0	0	0	0	0	1	0	0	0	0	0	0	0
537	0	1	4	0	0	0	0	0	0	0	0	34	14	2001-2006	0	0	0	0	0	0	1	0	0	1	0	0	0	1	0	0	0
540	1	1	8	0	0	0	0	0	0	0	1	37	12	2001-2006	0	0	0	1	0	0	1	0	0	1	0	0	0	1	0	0	0
541	1	1	24	0	0	0	0	0	0	0	0	44	10	2001-2006	0	0	0	0	0	0	0	0	0	0	0	1	0	0	0	1	0
544	1	1	9	0	0	0	0	0	0	0	0	29	10	2001-2006	0	0	0	0	0	0	0	0	0	1	0	0	0	1	0	0	0
545	1	2	19	0	0	0	0	0	0	0	0	40	9	2001-2006	0	0	0	0	0	0	1	0	0	1	0	0	0	1	0	1	0
546	0	1	3	0	0	0	0	0	0	0	0	35	15	2001-2006	0	0	0	0	0	0	0	0	0	0	0	1	0	0	0	0	0
547	0	4	16	0	0	0	0	0	1	0	1	73	13	2001-2006	0	0	0	0	0	0	1	1	1	0	0	0	1	0	0	0	0
549	0	1	12	0	0	1	0	0	1	1	0	51	8	2001-2006	0	0	0	0	0	0	1	1	1	0	0	0	0	1	0	0	0
550	1	3	7	0	0	0	0	0	0	0	0	54	8	2001-2006	0	0	0	0	0	0	0	0	0	1	0	0	0	1	0	1	0
551	0	1	2	0	0	0	0	0	0	0	0	29	12	2001-2006	1	0	1	0	0	0	0	0	0	0	0	1	0	0	0	0	0
555	1	1	8	0	0	0	0	0	0	0	0	46	6	2001-2006	0	0	0	0	0	0	0	0	0	0	0	0	0	0	0	0	1
557	1	1	3	0	0	0	0	0	0	0	0	51	10	2001-2006	0	0	0	0	0	0	1	0	0	0	0	1	0	0	0	1	0
558	1	1	1	0	0	0	0	0	0	0	0	32	14	2001-2006	0	0	0	0	0	0	0	0	0	0	0	1	0	0	0	0	0
559	1	1	13	1	0	0	0	0	0	0	0	21	12	2001-2006	0	0	0	0	0	0	0	1	0	0	0	0	0	0	0	0	0
560	1	1	3	0	0	0	0	0	1	0	0	27	13	2001-2006	0	0	0	0	0	0	1	0	0	0	0	1	0	1	0	0	0
561	1	1	3	0	0	0	0	0	0	0	0	39	3	2001-2006	0	0	0	0	0	0	0	1	1	0	0	0	0	0	1	0	0
562	1	2	5	0	0	0	1	0	0	0	1	35	12	2001-2006	0	0	0	0	0	0	0	1	0	1	0	0	0	0	0	0	0
563	1	1	3	0	0	0	1	0	0	0	0	44	7	2001-2006	0	0	0	0	0	0	0	0	0	0	0	0	0	0	0	0	0
564	1	1	24	0	0	1	0	0	1	0	0	29	15	2001-2006	0	0	0	0	0	0	0	1	0	0	0	0	0	0	0	0	1
565	1	1	4	0	0	0	0	0	1	0	0	50	8	2001-2006	0	0	0	0	0	0	0	1	0	1	0	0	0	1	0	0	0
568	0	1	6	0	0	0	1	0	1	0	0	63	3	2001-2006	0	0	0	0	0	0	0	0	0	1	0	0	0	0	0	0	0
570	1	1	5	0	0	0	0	0	0	0	1	33	4	2001-2006	0	0	0	0	0	1	0	1	1	1	0	0	0	0	1	1	0
571	0	1	6	0	0	0	0	0	0	0	0	42	9	2001-2006	0	0	0	0	0	1	1	1	1	0	0	0	0	0	1	0	0
572	1	1	1	0	0	0	0	0	0	0	0	40	10	2001-2006	1	0	1	0	0	0	0	0	0	0	0	1	0	1	0	1	0
573	1	1	24	0	0	0	0	0	0	0	0	65	8	2001-2006	0	0	0	0	0	0	0	0	0	1	0	0	0	1	0	0	0
574	1	1	1	0	0	1	0	0	1	0	0	61	8	2001-2006	0	0	0	0	0	0	1	0	1	0	0	0	0	0	0	0	0
575	0	1	1	0	0	0	1	0	0	0	0	36	6	2001-2006	0	0	0	1	0	0	1	0	0	0	0	1	0	0	0	0	0
578	1	3	1	0	0	0	0	0	1	0	1	29	10	2001-2006	1	0	1	0	0	0	0	1	0	1	0	0	0	0	0	0	0
579	0	1	3	0	0	1	0	0	1	0	1	47	12	2001-2006	0	0	0	0	0	0	1	1	0	1	0	0	0	0	0	0	0
580	0	1	3	0	0	0	0	0	0	0	0	32	8	2001-2006	0	0	0	0	0	0	0	1	0	0	0	0	0	0	0	0	1
581	1	1	6	0	0	0	0	0	0	0	1	29	13	2001-2006	0	0	0	0	0	0	1	0	0	1	0	0	1	0	0	0	0
586	0	2	1	0	0	0	0	0	0	0	0	59	10	2001-2006	0	0	0	1	0	0	0	1	0	0	1	0	0	1	0	0	0
589	0	1	13	0	0	0	0	0	1	0	0	32	3	2001-2006	0	0	0	0	0	0	1	1	0	0	1	0	0	1	0	1	0
590	0	1	1	0	0	0	0	0	1	0	0	34	12	2001-2006	0	0	0	0	0	0	1	0	0	0	0	1	0	1	0	1	0
591	1	1	24	0	0	0	0	0	0	0	0	49	10	2001-2006	0	0	0	0	0	0	0	0	1	0	0	0	0	1	0	0	0
592	1	1	3	0	0	0	0	0	0	0	0	46	15	2001-2006	0	0	0	1	0	0	0	0	0	0	0	0	0	0	0	0	1
593	0	2	14	0	0	0	0	0	1	0	0	54	6	2001-2006	0	0	0	0	0	0	0	0	0	1	0	0	0	1	0	1	0
594	1	2	4	0	0	0	0	0	0	0	0	53	6	2001-2006	0	0	0	0	0	0	0	0	0	1	0	0	0	1	0	0	0
595	0	1	4	0	0	0	0	0	1	0	0	52	7	2001-2006	0	0	0	0	0	0	1	0	0	1	0	0	0	0	0	0	0
599	0	8	24	0	0	0	0	0	0	0	0	33	15	2001-2006	0	0	0	0	0	0	0	1	0	0	0	0	0	0	0	0	1
600	0	2	6	0	0	0	0	0	0	0	0	60	8	2001-2006	0	0	0	1	0	0	1	0	1	0	0	0	0	0	1	0	0
602	0	1	22	0	0	0	0	0	0	0	0	57	6	2001-2006	0	0	0	0	0	0	0	0	0	1	0	0	0	1	0	0	0
606	0	1	8	0	0	0	0	0	1	0	1	55	8	2001-2006	0	0	0	1	0	1	1	1	1	0	1	0	0	0	0	0	1
609	1	3	18	0	0	0	0	0	0	0	0	70	8	2001-2006	0	0	0	0	0	0	0	0	0	1	0	1	0	1	0	0	0
610	0	2	4	0	0	0	0	0	0	0	0	46	8	2001-2006	0	0	0	0	0	0	1	0	1	0	0	0	0	1	1	0	0
611	1	1	3	0	0	0	0	0	0	0	0	76	3	2001-2006	0	0	0	0	0	0	0	0	0	0	0	0	0	0	0	0	1
613	1	1	8	0	0	1	0	0	0	0	0	68	3	2001-2006	0	0	0	0	0	1	0	1	0	0	0	0	0	0	0	0	0
614	1	1	21	0	0	0	0	0	1	0	0	28	10	2001-2006	0	0	0	0	1	0	0	0	0	1	1	0	0	0	0	0	1
615	1	1	5	0	0	0	0	0	0	0	0	32	8	2001-2006	0	0	0	0	0	0	1	1	0	1	0	0	0	0	0	0	0
616	1	1	4	0	0	0	0	0	0	1	0	49	8	2001-2006	0	0	0	0	0	0	0	1	0	0	0	0	0	0	0	0	1
617	0	1	12	0	0	0	0	0	0	0	0	55	3	2001-2006	0	0	0	0	0	0	0	1	0	1	0	0	0	0	0	0	0
618	0	1	7	0	0	0	0	0	0	0	0	34	10	2001-2006	0	0	0	0	0	1	0	1	0	1	0	0	0	1	0	1	0
619	1	1	24	0	0	0	0	0	0	0	0	74	3	2001-2006	1	0	1	0	0	0	0	0	0	0	0	1	0	0	0	0	0
620	1	1	24	0	1	0	0	0	1	0	0	52	10	2001-2006	0	0	0	0	0	0	1	0	0	0	1	0	0	1	0	0	0
621	1	1	10	0	0	0	0	0	1	0	0	36	10	2001-2006	0	0	0	0	0	0	1	0	0	1	0	0	0	1	0	0	0
622	1	1	5	0	0	1	0	0	0	1	0	24	10	2001-2006	0	0	0	0	0	0	0	0	0	0	0	0	0	0	0	0	1
623	0	1	24	0	0	0	0	0	1	0	0	35	15	2001-2006	0	0	0	0	0	0	0	1	0	1	0	0	0	0	0	0	0
624	1	1	15	0	0	0	0	0	1	0	0	27	15	2001-2006	0	0	0	0	0	0	0	0	0	0	0	0	0	0	0	0	1
626	1	1	24	0	0	0	0	0	0	0	0	48	10	2001-2006	0	0	0	0	0	0	0	0	0	0	0	1	0	1	0	0	0
627	0	2	24	0	0	0	0	0	1	0	1	41	10	2001-2006	0	0	0	0	0	0	0	0	0	1	0	0	0	1	0	0	0
628	0	1	11	0	1	0	0	0	0	0	0	46	9	2001-2006	0	0	0	0	0	0	0	0	1	0	0	0	0	0	0	1	0
629	0	1	24	0	1	0	0	0	0	0	0	50	14	2001-2006	0	0	0	0	0	1	0	1	0	1	0	0	0	0	0	0	0
632	0	1	11	0	0	0	0	0	1	0	0	35	10	2001-2006	0	0	0	0	0	0	0	0	0	0	0	0	0	0	0	0	0
633	1	1	10	0	0	0	0	0	0	0	1	43	10	2001-2006	0	0	0	0	0	0	0	1	0	0	0	1	0	1	0	0	0
634	1	1	3	0	1	0	0	0	0	0	0	58	8	2001-2006	0	0	0	1	0	1	0	0	1	0	0	0	0	1	0	1	0
636	0	1	3	0	0	0	0	1	0	0	0	32	10	2001-2006	0	0	0	0	0	0	0	0	0	0	0	0	0	0	0	0	0
637	0	1	24	0	1	0	0	0	0	0	0	67	8	2001-2006	0	0	0	0	0	0	0	1	1	1	0	0	1	1	0	1	0
639	1	1	5	0	1	1	0	0	0	0	0	35	8	2001-2006	0	0	0	0	0	0	1	0	1	0	0	0	0	1	1	0	0
640	1	1	8	0	0	0	0	1	0	0	0	41	10	2001-2006	0	0	0	0	0	0	0	1	0	1	0	0	0	0	0	1	0
642	0	1	22	1	1	1	0	0	1	1	0	37	10	2001-2006	0	0	0	0	0	0	0	0	0	0	0	1	0	0	0	0	0
643	1	1	2	0	1	0	1	0	0	0	0	52	10	2001-2006	0	0	0	0	0	0	0	0	0	1	0	0	0	1	0	1	0
644	0	1	23	0	0	0	0	0	1	0	1	39	10	2001-2006	0	0	0	0	0	0	0	1	0	0	0	0	0	0	0	0	0
647	0	1	5	0	0	0	0	0	0	0	0	70	3	2001-2006	0	0	0	0	0	0	0	0	1	0	0	0	0	0	1	0	0
648	1	1	3	1	1	0	0	0	0	0	0	41	10	2001-2006	0	0	0	0	0	0	0	0	0	0	1	0	0	1	0	0	0
650	1	1	7	0	1	0	0	1	0	0	0	58	10	2001-2006	0	0	0	0	0	0	0	0	1	0	0	0	0	1	0	0	0
652	1	3	7	0	0	1	0	0	1	0	0	44	10	2001-2006	0	0	0	0	0	0	0	0	0	0	0	0	0	0	0	0	1
653	1	1	6	0	0	0	0	0	0	0	0	20	10	2001-2006	0	0	0	0	0	0	0	0	0	1	0	0	0	1	0	1	0
654	1	1	7	0	1	1	0	0	1	0	0	32	10	2001-2006	0	0	0	0	0	0	0	1	0	0	0	0	0	0	0	0	0
655	1	1	10	0	0	0	0	0	0	0	0	43	3	2001-2006	0	0	0	0	0	1	0	1	0	0	0	0	0	0	0	0	0
656	1	1	24	0	0	0	0	0	0	0	0	43	3	2001-2006	0	0	0	0	0	0	0	1	0	1	0	0	0	0	0	0	0
658	1	1	4	0	1	0	0	0	0	0	0	48	9	2001-2006	0	0	0	0	0	0	0	1	0	0	0	0	0	0	0	0	0
661	0	1	7	0	0	0	0	1	1	0	0	48	10	2001-2006	0	0	0	1	0	0	1	0	0	0	0	0	0	0	0	0	0
662	0	2	2	0	0	1	0	0	0	0	0	52	14	2001-2006	0	0	0	0	0	0	1	0	1	0	1	0	0	0	1	1	0
663	1	1	1	0	0	0	0	0	0	0	0	45	8	2001-2006	0	0	0	0	0	0	0	0	0	0	0	1	0	0	0	0	0
664	1	2	12	0	0	0	0	0	0	0	0	64	15	2001-2006	0	0	0	0	0	0	1	0	0	0	1	0	0	1	0	1	0
665	0	10	4	0	1	1	1	0	1	0	0	42	15	2001-2006	0	0	0	0	0	0	0	1	0	0	0	0	0	0	0	0	0
668	1	5	3	1	0	0	0	0	0	0	0	36	3	2001-2006	0	0	0	0	0	0	0	0	0	1	0	0	0	0	0	0	0
672	1	5	14	0	0	0	0	0	1	0	1	38	11	2001-2006	0	0	0	0	0	0	0	1	0	0	1	0	1	0	0	0	0
673	0	1	4	0	0	0	0	0	1	0	1	33	10	2001-2006	0	0	0	1	0	0	0	0	0	1	0	0	0	0	0	1	0
676	0	1	18	0	0	0	0	0	0	0	0	67	15	2001-2006	0	0	0	1	0	0	0	0	1	0	0	0	0	1	1	0	0
677	0	2	24	0	0	0	0	0	0	0	0	34	15	2001-2006	0	0	0	0	0	0	0	0	0	1	0	0	0	1	0	1	0
679	1	2	1	1	0	0	0	0	0	0	0	45	10	2001-2006	0	0	0	0	1	0	0	0	0	0	0	0	0	0	1	1	0
680	1	2	10	0	0	0	0	0	1	0	1	27	10	2001-2006	0	0	0	0	0	1	0	0	1	1	0	0	0	0	0	0	1
682	1	1	4	0	0	0	0	0	1	0	0	31	13	2001-2006	0	0	0	0	0	1	0	0	0	0	1	0	0	0	0	0	1
684	1	1	3	0	1	0	1	0	0	0	0	57	13	2001-2006	0	0	0	0	0	1	0	0	0	0	0	0	0	0	0	0	0
685	1	1	3	0	1	1	0	0	1	0	0	37	15	2001-2006	0	0	0	0	0	0	0	0	0	0	0	0	0	0	0	0	0
688	1	1	3	0	0	0	0	0	0	0	0	22	15	2001-2006	0	0	0	0	0	0	0	0	0	0	0	0	0	0	0	0	0
690	0	1	23	0	0	0	0	0	0	0	0	55	10	2001-2006	0	0	0	1	0	0	0	0	1	0	1	0	0	1	0	1	0
694	1	1	21	0	0	0	0	0	0	1	0	29	12	2001-2006	0	0	0	0	0	0	1	0	1	0	0	0	0	0	1	0	0
695	1	1	6	0	1	0	0	0	1	0	0	37	12	2001-2006	0	0	0	1	0	0	0	0	0	0	0	0	0	1	0	1	0
698	1	4	7	0	0	1	0	0	0	1	0	31	15	2001-2006	0	0	0	1	0	1	0	1	1	0	0	0	0	0	0	0	0
701	1	1	3	0	0	0	0	0	0	0	1	29	12	2001-2006	0	0	0	0	0	0	0	0	0	0	1	0	0	0	0	1	0
702	0	2	8	0	0	0	0	1	0	0	0	33	15	2001-2006	1	0	1	0	0	0	0	1	0	0	0	1	0	1	0	0	0
703	0	1	10	0	1	0	0	0	0	0	0	61	12	2001-2006	0	0	0	1	0	0	0	0	0	0	0	0	0	0	0	0	0
704	1	1	1	0	0	0	0	0	0	0	1	42	10	2001-2006	0	0	0	0	0	1	0	0	0	0	1	0	0	0	0	0	1
705	1	1	24	0	0	0	0	0	0	0	0	46	10	2001-2006	1	0	1	0	0	0	0	0	0	1	0	0	0	1	0	0	0
708	0	1	1	0	0	1	0	0	0	1	0	41	12	2001-2006	1	0	1	0	0	0	0	0	0	0	0	0	0	0	0	0	0
710	0	1	11	0	1	1	0	0	0	0	1	50	10	2001-2006	0	0	0	0	0	0	1	0	0	1	0	0	0	1	0	1	0
712	1	1	21	0	0	0	0	0	0	0	0	53	10	2001-2006	0	0	0	0	0	0	0	1	1	0	0	0	0	0	0	0	0
713	1	2	4	0	0	1	1	0	0	0	1	56	10	2001-2006	1	0	1	0	0	0	0	1	0	0	0	0	1	1	0	1	0
714	1	1	6	0	0	0	0	0	0	0	0	32	10	2001-2006	0	0	0	0	0	0	0	0	0	0	0	0	1	0	1	1	0
715	1	1	16	0	0	0	0	0	0	0	0	29	12	2001-2006	0	0	0	0	0	1	0	1	1	0	0	0	0	1	0	1	0
716	1	2	1	0	0	0	0	0	1	0	0	41	10	2001-2006	0	0	0	0	0	0	1	0	0	1	0	0	0	1	0	0	0
717	1	1	3	0	0	0	0	0	0	0	0	57	3	2001-2006	0	0	0	0	0	1	0	0	0	0	0	0	0	0	0	0	0
718	0	1	12	0	0	0	0	0	1	0	1	27	14	2001-2006	0	0	0	0	0	0	0	1	0	1	0	0	0	0	0	0	0
719	0	1	21	0	0	0	0	0	0	0	0	44	11	2001-2006	0	0	0	1	0	0	0	0	0	0	0	1	0	0	0	0	0
720	1	1	4	0	0	0	0	0	0	0	0	30	13	2001-2006	0	0	0	0	0	0	0	0	0	0	1	0	0	0	0	0	1
721	1	1	4	0	0	0	0	0	0	0	1	20	15	2001-2006	0	0	0	0	0	0	0	1	0	1	0	0	0	1	0	0	0
724	1	1	1	0	0	0	0	0	0	0	0	42	10	2001-2006	0	0	0	0	0	0	0	0	1	0	0	0	0	0	0	0	0
725	1	1	7	0	1	0	0	0	1	0	0	46	4	2001-2006	0	0	0	0	0	0	0	0	0	0	1	0	0	1	0	0	0
726	0	1	4	1	0	1	0	1	0	0	0	24	14	2001-2006	0	0	0	0	0	0	0	1	0	0	0	0	0	0	0	0	0
729	0	1	6	0	0	0	0	0	0	0	0	32	12	2001-2006	0	0	0	0	0	0	0	0	0	0	0	1	0	1	0	0	0
730	1	2	24	0	0	0	0	0	0	0	0	62	9	2001-2006	0	0	0	0	0	0	0	0	0	0	1	0	0	0	0	1	0
731	0	1	4	0	0	1	0	0	1	0	1	60	3	2001-2006	0	0	0	1	0	0	0	0	0	0	0	1	0	1	0	0	0
733	1	1	1	0	1	1	0	0	0	0	1	46	10	2001-2006	0	0	0	0	0	1	0	1	0	1	0	0	0	0	0	1	0
734	0	1	24	0	0	0	0	1	0	0	0	53	13	2001-2006	0	0	0	0	0	0	1	0	1	0	0	1	1	0	0	1	0
736	0	17	8	0	0	1	0	1	0	1	0	33	12	2001-2006	0	0	0	0	0	0	0	1	0	1	0	0	0	1	0	0	0
737	1	1	9	0	0	1	0	0	1	0	1	27	10	2001-2006	0	0	0	0	0	0	0	0	0	0	0	0	0	0	0	0	0
738	0	1	24	0	0	1	0	0	1	0	0	41	12	2001-2006	0	0	0	0	0	0	0	1	0	0	0	0	0	0	0	0	1
739	1	1	5	0	0	0	0	0	0	0	0	41	12	2001-2006	0	0	0	0	0	0	0	1	1	1	0	0	0	0	0	0	0
741	0	1	3	0	0	0	0	0	1	0	1	24	10	2001-2006	0	0	0	0	0	0	0	0	0	0	0	1	1	0	0	0	0
742	1	1	7	0	0	1	0	0	0	1	0	33	12	2001-2006	0	0	0	0	0	0	1	1	1	1	0	0	0	0	0	0	0
745	1	1	4	0	1	0	0	0	0	0	0	49	12	2001-2006	0	0	0	0	0	0	0	0	0	1	0	0	0	1	0	1	0
748	0	2	1	0	0	0	0	0	1	0	0	27	15	2001-2006	0	0	0	0	0	0	0	1	1	0	0	0	0	0	0	0	0
750	1	1	13	0	0	1	0	1	0	0	0	36	11	after 2007	0	0	0	0	0	0	0	0	0	0	1	0	0	0	0	1	1
751	0	1	15	0	0	0	0	0	0	0	0	47	3	after 2007	0	0	0	0	0	0	0	0	1	0	0	0	0	0	1	0	0
752	0	1	10	0	0	1	0	0	1	0	0	40	12	after 2007	0	0	0	0	0	0	0	0	0	0	0	0	0	0	0	0	0
754	0	2	12	0	0	1	0	0	0	1	0	46	15	after 2007	0	0	0	1	0	0	0	1	0	0	0	0	0	0	0	0	1
755	1	2	4	0	0	0	0	0	0	0	0	28	12	after 2007	0	0	0	0	0	0	1	1	0	0	1	0	1	1	0	0	0
756	1	1	8	0	1	1	1	0	0	0	0	65	3	after 2007	0	0	0	0	0	0	0	0	0	1	0	0	0	0	0	0	0
757	1	1	1	0	1	0	0	0	0	0	0	38	10	after 2007	0	0	0	0	0	0	0	1	0	0	0	0	0	0	0	0	0
758	0	1	22	0	0	0	0	0	0	0	0	69	12	after 2007	0	0	0	0	0	0	0	1	1	0	0	0	0	1	0	0	0
759	1	2	7	0	0	1	0	0	0	0	0	40	8	after 2007	0	0	0	1	0	1	0	0	0	1	0	0	0	0	0	0	0
760	1	1	5	0	0	0	0	0	0	0	0	80	3	after 2007	0	0	0	1	0	0	0	1	0	0	0	0	0	0	0	0	0
763	1	1	4	0	0	0	0	0	0	0	1	39	10	after 2007	0	0	0	0	0	0	0	1	1	0	0	0	0	0	1	0	0
764	0	1	4	0	0	1	0	0	1	1	0	35	3	after 2007	0	0	0	0	0	0	0	0	1	0	0	0	0	0	0	0	0
765	1	1	5	0	1	1	0	0	0	0	1	35	11	after 2007	0	0	0	0	0	1	0	1	1	1	0	0	1	0	0	0	0
766	1	1	24	0	0	0	0	0	1	0	0	52	10	after 2007	0	0	0	0	0	0	1	0	1	0	0	0	0	0	1	0	0
768	1	3	18	0	0	0	0	0	0	0	0	43	8	after 2007	0	0	0	1	0	0	0	1	0	1	0	0	0	0	0	1	0
769	1	2	11	0	0	0	0	0	1	0	1	60	12	after 2007	0	0	0	0	0	0	0	0	1	0	0	0	0	0	0	0	0
770	0	1	2	0	0	0	0	0	1	0	1	37	10	after 2007	0	0	0	0	0	0	0	1	0	1	0	0	0	0	1	0	0
771	1	1	17	0	0	1	0	0	0	0	0	34	10	after 2007	0	0	0	1	0	0	0	0	0	1	0	0	0	0	1	1	0
773	1	1	11	0	1	0	0	0	0	0	0	50	15	after 2007	0	0	0	1	0	1	1	1	0	1	0	0	0	0	0	1	0
774	1	1	3	0	1	0	0	0	0	0	0	37	15	after 2007	0	0	0	0	0	0	0	0	0	0	0	0	1	0	0	0	0
775	1	1	4	0	0	0	0	0	0	0	0	56	15	after 2007	0	0	0	0	0	0	0	1	1	0	0	0	1	0	0	0	0
776	1	1	2	0	0	0	0	1	0	0	0	48	9	after 2007	0	0	0	0	0	0	0	0	0	1	0	0	0	1	0	1	0
779	1	1	6	0	0	0	0	0	1	0	0	33	9	after 2007	0	0	0	0	0	0	0	0	0	1	0	0	0	0	0	1	0
780	1	1	18	0	0	0	1	0	1	0	0	61	9	after 2007	0	0	0	0	0	0	0	0	0	1	0	0	0	0	0	0	0
782	0	1	13	0	0	0	0	0	1	0	1	56	15	after 2007	0	0	0	0	0	0	0	0	0	0	1	0	0	1	0	0	1
783	1	1	10	0	0	0	0	0	0	0	0	56	5	after 2007	0	0	0	1	0	1	0	0	0	0	0	1	0	0	0	0	0
784	1	1	3	0	1	0	0	0	1	0	0	41	15	after 2007	0	0	0	0	0	0	0	1	0	0	0	1	0	1	0	1	0
785	1	1	9	0	0	0	0	0	0	0	0	80	9	after 2007	0	0	0	0	0	0	1	0	0	0	1	0	0	1	0	1	0
789	1	5	2	1	1	1	1	0	0	0	0	50	5	after 2007	0	0	0	1	0	0	0	1	0	0	0	1	0	0	0	0	0
791	1	1	18	0	0	0	0	0	1	0	1	41	8	after 2007	0	0	0	0	0	0	1	0	0	1	0	0	0	0	0	0	0
792	0	1	9	0	0	0	0	0	1	0	0	25	14	after 2007	0	0	0	0	0	1	1	0	0	0	0	0	0	0	0	0	0
793	0	1	6	0	0	0	0	0	0	0	0	41	10	after 2007	0	0	0	0	0	0	0	1	0	1	0	0	0	1	0	0	0
795	0	1	2	0	0	0	0	0	0	0	0	68	9	after 2007	0	0	0	0	0	0	0	0	0	1	0	0	0	0	0	0	0
796	1	1	2	0	0	0	0	0	0	0	0	51	12	after 2007	0	0	0	0	0	0	1	0	0	0	0	0	0	0	0	0	0
799	1	2	24	0	0	0	0	0	0	0	1	47	10	after 2007	0	0	0	0	0	0	0	1	0	0	1	1	0	1	0	0	0
800	1	1	9	0	0	0	0	0	0	0	0	60	10	after 2007	0	0	0	0	0	0	1	0	0	1	0	0	0	1	0	0	0
803	1	1	6	0	0	0	1	0	0	0	0	59	12	after 2007	0	0	0	0	0	0	0	0	0	0	1	0	0	0	0	0	1
807	1	1	14	0	0	0	0	0	1	0	0	30	10	after 2007	0	0	0	0	0	0	0	1	0	0	0	0	0	0	0	0	0
808	1	3	1	0	0	0	0	0	1	0	0	27	10	after 2007	0	0	0	0	0	0	0	1	0	0	0	0	0	0	0	0	0
809	1	1	9	1	0	1	0	0	0	0	0	47	12	after 2007	0	0	0	1	0	0	0	0	1	1	0	0	1	1	0	1	0
810	0	1	3	0	0	0	0	0	0	0	0	85	3	after 2007	0	0	0	0	0	0	1	0	1	1	0	0	0	1	0	1	0
811	1	1	6	0	0	0	0	0	0	0	0	29	10	after 2007	0	0	0	0	0	1	1	0	0	0	0	0	0	0	0	1	0
813	0	1	24	0	0	0	0	0	0	0	0	55	4	after 2007	0	0	0	0	0	0	0	0	0	1	0	0	0	1	0	0	0
815	1	1	3	0	0	0	0	1	1	0	0	37	12	after 2007	0	0	0	0	0	0	0	0	0	0	0	0	0	0	0	0	0
816	0	1	6	0	0	0	0	0	0	0	0	73	3	after 2007	0	0	0	0	0	0	0	0	0	1	0	0	0	0	0	0	0
818	0	1	8	0	0	1	0	0	0	1	0	60	10	after 2007	0	0	0	0	0	0	0	1	0	0	0	0	0	0	0	0	1
820	1	1	24	0	0	0	0	0	0	0	0	76	3	after 2007	0	0	0	0	0	0	0	0	0	1	0	0	0	0	0	0	0
822	1	1	3	0	0	0	0	0	0	0	0	63	10	after 2007	0	0	0	0	0	0	1	0	0	1	0	0	0	1	0	0	0
825	0	1	2	0	0	0	0	0	0	0	0	53	3	after 2007	0	0	0	1	0	0	0	0	0	1	0	0	0	0	0	1	0
827	1	1	24	0	0	1	0	0	0	0	0	59	4	after 2007	0	0	0	0	0	0	0	0	0	0	0	1	0	0	0	0	0
828	1	1	8	0	1	1	0	1	0	0	0	56	10	after 2007	0	0	0	0	0	0	0	1	0	1	0	0	0	0	0	0	0
831	1	1	24	0	0	0	0	0	0	0	0	72	7	after 2007	0	0	0	0	0	0	0	0	0	1	0	0	0	1	0	0	0
833	1	1	16	0	1	0	0	0	1	0	1	47	10	after 2007	0	0	0	0	0	0	0	1	0	0	1	0	0	0	0	0	1
835	1	1	12	0	0	1	0	0	0	0	0	51	3	after 2007	0	0	0	0	0	0	0	0	0	1	0	0	0	1	0	0	0
837	0	3	3	0	0	0	0	0	1	0	1	55	3	2001-2006	0	0	0	0	0	0	0	1	0	0	1	0	0	0	0	0	1
838	1	1	2	0	0	0	0	0	0	0	0	40	12	after 2007	0	0	0	0	0	0	0	0	1	0	0	1	0	1	0	0	0
840	0	1	5	0	0	0	0	0	0	0	0	46	3	after 2007	0	0	0	0	0	0	0	0	0	1	0	0	0	0	0	0	0
842	1	1	15	0	0	0	0	0	0	0	0	88	3	after 2007	0	0	0	1	0	0	0	0	0	0	0	0	0	0	0	0	0
843	1	6	2	0	1	1	0	0	0	1	0	43	8	after 2007	0	0	0	0	0	1	1	1	0	0	0	0	0	0	0	0	0
847	0	2	4	0	0	0	0	0	0	0	0	40	3	after 2007	0	0	0	0	0	0	0	0	0	1	0	0	0	1	0	0	0
848	0	2	9	0	0	0	0	0	1	0	0	58	12	after 2007	0	0	0	0	0	0	0	1	0	1	0	0	0	0	0	0	0
849	1	1	4	0	1	0	0	0	0	0	0	36	12	after 2007	0	0	0	0	0	1	0	1	0	0	0	0	0	0	0	0	0
850	1	1	5	0	0	0	0	0	0	0	0	32	3	after 2007	0	0	0	0	0	0	0	0	0	1	0	0	0	1	0	0	0
851	1	3	19	0	0	0	0	0	1	0	0	66	8	after 2007	0	0	0	0	0	0	0	0	1	0	0	0	0	1	1	0	0
852	1	1	24	0	0	0	0	0	0	0	0	41	6	after 2007	0	0	0	1	0	0	1	1	0	0	0	0	0	0	0	0	0
853	0	1	1	0	0	0	0	0	1	0	0	53	10	after 2007	0	0	0	0	0	0	1	1	0	1	0	0	0	0	0	0	0
855	1	1	11	0	1	0	0	0	1	0	0	50	6	after 2007	0	0	0	0	0	0	0	1	0	0	0	0	0	0	0	0	0
856	1	1	4	1	0	0	0	0	0	0	0	59	3	after 2007	0	0	0	0	0	0	0	0	0	1	0	0	0	1	0	0	0
857	1	2	6	0	0	0	0	0	0	0	0	45	12	after 2007	0	0	0	0	0	0	0	0	0	1	0	0	0	0	0	0	0
858	1	2	4	0	0	0	0	0	1	0	0	22	5	after 2007	0	0	0	0	0	0	0	0	0	1	0	0	0	0	0	0	0
859	0	3	4	0	0	1	0	0	1	1	0	31	5	after 2007	0	0	0	0	0	0	0	1	0	0	0	0	0	0	0	0	0
861	0	2	2	0	0	0	0	0	0	0	0	51	3	after 2007	0	0	0	1	0	0	0	0	0	0	0	1	0	0	0	0	0
862	0	16	9	0	0	1	0	0	0	1	0	40	12	after 2007	0	0	0	1	0	0	0	0	0	1	0	0	0	0	0	1	0
863	1	3	6	0	0	0	0	0	1	0	0	58	3	after 2007	0	0	0	0	0	1	1	1	0	1	0	0	0	0	0	0	0
864	0	1	21	0	0	0	0	0	0	0	0	49	6	after 2007	0	0	0	0	0	0	0	0	1	0	0	0	1	1	0	1	0
865	1	1	17	0	0	1	0	0	1	0	1	40	3	after 2007	0	0	0	0	0	0	0	1	0	1	0	0	0	0	0	0	0
866	1	1	4	0	0	0	0	0	0	0	0	45	7	2001-2006	0	0	0	0	0	0	0	1	0	0	0	0	0	0	0	0	0
867	1	1	18	0	0	0	0	0	0	0	0	72	6	after 2007	0	0	0	0	0	0	1	0	0	1	0	0	0	0	0	0	0
869	0	1	1	0	0	0	0	0	0	0	0	70	3	after 2007	0	0	0	0	0	0	0	0	0	0	0	0	0	0	0	0	0
870	1	1	8	0	0	0	0	0	0	0	0	35	3	after 2007	0	0	0	0	0	0	0	0	0	1	0	0	0	1	0	0	0
872	0	1	5	0	0	1	0	0	1	0	1	16	3	after 2007	0	0	0	0	0	0	0	0	0	0	0	0	0	0	0	0	0
879	0	2	11	0	0	1	0	0	1	0	1	36	13	after 2007	0	0	0	0	0	0	0	1	1	0	1	0	0	0	0	0	1
881	1	1	14	0	0	0	0	0	1	0	1	36	3	after 2007	0	0	0	1	0	0	0	1	0	1	0	0	0	1	0	0	0
884	1	4	14	0	1	1	0	0	0	1	0	48	14	after 2007	0	0	0	0	0	0	0	1	0	1	0	0	0	1	0	0	0
885	1	1	24	0	1	0	0	0	1	0	1	48	7	after 2007	0	0	0	0	0	0	0	1	0	0	1	0	0	1	0	0	0
886	1	1	5	0	1	0	0	0	0	0	0	70	3	after 2007	0	0	0	0	0	0	0	0	0	0	0	0	0	0	0	0	0
887	1	2	4	0	0	0	0	0	1	0	1	56	15	after 2007	0	0	0	0	0	1	0	1	1	0	0	0	0	0	0	0	0
888	1	1	2	0	0	0	0	0	1	0	1	36	10	after 2007	0	0	0	0	0	1	0	1	0	1	0	0	0	0	0	0	0
891	0	1	8	0	0	0	0	0	1	0	1	41	10	after 2007	0	0	0	0	0	0	0	1	0	1	0	0	0	1	0	0	0
892	1	1	5	0	0	0	0	0	1	0	1	36	10	after 2007	0	0	0	0	0	0	1	0	1	0	0	0	0	0	1	0	0
894	0	1	10	0	0	0	0	1	1	0	0	71	10	after 2007	0	0	0	0	0	0	0	0	0	1	0	0	0	1	0	0	0
895	1	1	13	0	0	0	0	1	0	0	0	52	14	after 2007	0	0	0	0	0	0	0	1	0	0	0	0	0	0	0	0	0
898	0	1	24	0	1	0	0	0	0	0	0	47	9	after 2007	1	0	1	0	0	0	1	1	0	0	1	0	0	0	0	0	1
899	1	3	24	0	0	0	0	0	0	0	0	41	15	after 2007	0	0	0	0	0	0	0	1	0	0	0	1	1	1	0	1	0
900	1	12	24	0	0	1	0	0	0	1	0	51	15	after 2007	0	0	0	0	0	0	0	1	0	0	0	0	1	1	0	0	0
901	0	2	2	0	0	0	0	1	1	0	0	59	5	after 2007	0	0	0	0	0	0	0	0	0	1	0	0	0	0	1	0	0
905	1	3	1	0	0	1	0	0	1	0	1	36	6	after 2007	0	0	0	0	0	0	0	1	1	0	0	0	0	1	1	0	0
906	1	3	20	0	0	0	0	0	1	0	1	45	3	after 2007	0	0	0	0	0	0	0	1	1	0	0	0	0	0	0	0	0
912	1	3	4	0	0	0	0	0	0	0	1	40	3	after 2007	0	0	0	0	0	0	0	1	0	1	0	0	0	0	0	1	0
913	1	1	3	0	0	1	0	0	0	0	0	58	3	after 2007	0	0	0	1	0	1	1	0	1	0	0	0	0	0	0	0	0
915	1	1	8	0	0	0	0	0	1	0	0	47	14	after 2007	0	0	0	0	0	0	0	1	0	0	0	1	0	0	0	0	0
918	1	2	8	0	0	0	0	1	1	0	1	43	15	after 2007	0	0	0	0	0	0	0	1	1	0	0	0	0	0	0	0	0
919	1	4	7	0	0	0	0	0	0	0	0	47	10	after 2007	0	0	0	0	0	0	1	0	0	1	0	0	0	1	1	0	0
920	1	1	5	0	0	0	0	0	0	0	0	45	3	after 2007	0	0	0	0	0	0	0	0	0	0	0	0	0	0	0	0	0
921	1	1	18	0	0	1	0	0	1	0	1	64	3	after 2007	0	0	0	0	0	0	0	1	0	1	0	0	0	0	0	0	0
923	1	1	17	0	0	1	0	0	0	0	0	50	3	after 2007	0	0	0	0	0	0	1	0	0	1	0	0	0	1	0	1	0
929	1	1	22	0	0	0	0	0	1	0	0	58	5	after 2007	1	0	1	0	0	0	0	1	0	0	1	1	1	0	0	0	0
930	0	2	1	0	0	0	0	0	1	0	1	36	8	after 2007	0	0	0	0	0	0	0	1	1	0	1	0	0	0	0	0	1
934	1	1	2	0	0	0	0	0	0	0	0	59	3	after 2007	0	0	0	0	0	0	0	0	0	0	0	1	0	0	0	0	0
935	1	1	2	0	0	0	0	0	0	0	0	50	7	after 2007	0	0	0	0	0	0	0	1	0	0	0	0	0	0	0	0	0
937	1	3	2	0	0	0	0	1	0	0	0	56	3	after 2007	0	0	0	0	0	0	0	1	1	1	0	0	0	1	0	0	0
938	0	1	7	0	0	0	0	0	1	0	0	58	8	after 2007	0	0	0	0	0	1	1	0	0	0	0	0	0	0	0	0	0
939	0	1	2	0	0	0	0	0	1	0	0	51	3	after 2007	0	0	0	1	0	0	1	1	0	0	0	0	0	0	0	0	0
940	1	1	24	0	0	0	0	0	0	0	0	47	3	after 2007	0	0	0	0	0	0	1	1	0	1	0	0	0	1	1	0	0
941	1	2	7	0	0	0	0	0	1	0	0	46	3	after 2007	0	0	0	0	0	0	0	1	1	0	0	0	0	0	0	0	0
943	1	2	6	0	0	1	0	0	0	1	0	42	11	after 2007	0	0	0	0	0	0	0	1	1	0	0	0	0	0	0	0	0
944	1	1	1	0	0	0	0	0	0	0	0	45	3	after 2007	0	0	0	0	0	0	0	1	1	0	0	0	0	0	0	0	0
947	1	1	24	0	0	0	0	0	1	0	0	31	10	after 2007	0	0	0	0	0	0	0	1	0	0	0	0	0	0	0	0	0
950	1	1	6	0	0	0	0	0	1	0	1	52	3	after 2007	0	0	0	0	0	0	1	1	1	0	0	0	0	1	0	0	0
953	1	2	7	0	0	0	0	1	1	0	0	46	3	after 2007	1	0	1	0	0	0	0	1	0	0	0	1	0	0	0	1	0
955	1	1	6	0	0	0	0	0	1	0	1	39	8	after 2007	0	0	0	0	0	1	0	0	0	1	0	0	1	0	0	0	0
956	1	1	14	0	1	0	0	0	0	0	0	42	8	after 2007	0	0	0	0	0	0	1	0	0	0	1	0	0	1	0	1	0
957	0	1	23	0	0	1	0	0	0	0	0	47	5	after 2007	0	0	0	0	0	0	1	1	1	0	0	1	0	1	0	1	0
960	1	1	20	0	0	0	0	0	1	0	0	44	10	after 2007	0	0	0	0	0	0	0	0	0	0	0	0	0	0	0	0	0
961	1	3	16	0	0	0	0	0	0	0	0	31	3	after 2007	0	0	0	0	0	0	1	0	1	0	1	0	0	1	0	1	0
962	0	1	15	0	0	1	0	0	0	1	0	54	3	after 2007	0	0	0	0	0	0	0	1	0	1	0	0	0	0	0	0	0
963	1	3	14	0	0	0	0	0	0	0	0	70	3	after 2007	0	0	0	0	0	0	1	0	0	0	1	0	0	1	0	1	0
964	0	1	3	0	0	0	0	0	0	0	0	57	15	after 2007	0	0	0	0	0	0	1	0	0	1	0	0	0	1	0	0	0
965	0	1	1	0	0	0	0	0	0	1	0	57	3	after 2007	0	0	0	0	0	1	1	0	0	0	0	0	0	0	0	0	0
966	1	1	9	0	0	0	0	0	0	0	0	49	3	after 2007	0	0	0	0	0	0	0	0	0	0	0	0	0	0	0	0	0
967	1	1	18	0	0	0	0	0	0	0	0	68	3	after 2007	0	0	0	0	0	0	1	0	0	0	0	1	0	0	1	0	0
968	1	1	1	0	1	0	0	0	0	0	0	36	3	after 2007	0	0	0	0	0	0	0	0	0	0	0	0	0	1	0	1	0
972	0	1	17	0	0	0	0	0	0	0	0	41	3	after 2007	0	0	0	0	0	0	0	1	0	0	0	0	0	0	0	0	0
973	1	1	2	0	0	1	0	0	0	0	0	71	3	after 2007	0	0	0	0	0	0	1	0	0	0	0	0	0	0	0	0	0
974	0	2	23	0	0	0	0	0	1	0	0	49	3	after 2007	0	0	0	0	0	0	1	1	1	0	0	0	0	0	0	0	0
975	1	1	3	0	0	0	0	0	0	0	0	64	3	after 2007	0	0	0	0	0	0	0	0	0	1	0	0	0	0	0	0	0
976	1	1	4	0	0	0	0	0	0	0	0	38	3	after 2007	0	0	0	0	0	0	0	1	1	0	0	0	0	0	0	1	0
977	1	1	10	0	0	0	0	0	0	0	0	63	3	after 2007	0	0	0	0	0	0	0	0	0	1	0	0	0	1	1	0	0
978	1	1	2	0	0	0	0	0	0	0	0	27	3	after 2007	0	0	0	0	0	0	0	1	1	0	0	0	0	0	0	0	0
979	0	1	24	0	0	0	0	0	0	0	0	53	6	after 2007	0	0	0	0	0	0	0	1	1	0	0	0	0	1	0	0	0
981	0	1	12	0	0	0	0	1	1	0	0	57	3	after 2007	0	0	0	0	0	0	1	0	0	1	0	0	0	1	0	0	0
982	1	1	3	0	1	0	0	0	0	0	0	60	3	after 2007	0	0	0	0	0	1	0	0	0	0	1	0	0	1	0	0	1
984	0	1	3	0	0	0	0	0	0	0	0	56	11	after 2007	0	0	0	0	0	0	0	0	1	0	0	0	0	0	1	0	0
987	0	5	12	0	0	0	0	1	0	0	0	49	6	after 2007	0	0	0	0	0	0	0	1	1	0	0	0	1	0	0	0	0
988	1	1	17	0	0	0	0	0	0	0	0	37	3	after 2007	0	0	0	0	0	0	0	1	0	1	0	0	0	1	0	1	0
989	0	5	13	0	0	0	0	0	0	0	0	65	3	after 2007	0	0	0	0	0	0	0	0	0	0	1	0	0	0	0	0	1
990	0	1	4	0	0	0	0	0	0	0	0	60	3	after 2007	0	0	0	0	0	0	0	1	1	0	0	0	0	0	1	0	0
991	1	1	10	0	0	0	0	0	0	0	0	54	3	after 2007	0	0	0	0	0	0	0	0	0	1	0	0	0	1	0	0	0
992	1	4	11	0	0	0	0	0	0	0	0	57	3	after 2007	0	0	0	0	0	0	0	0	0	1	0	0	0	1	0	0	0
995	0	2	4	0	0	0	0	0	0	0	0	28	3	after 2007	0	0	0	0	0	0	0	1	0	0	0	0	0	0	0	0	0
996	1	1	2	0	0	0	0	0	0	0	0	50	3	after 2007	0	0	0	0	0	0	0	0	0	1	0	0	0	0	0	0	0
1001	1	1	14	0	1	0	0	0	0	0	0	48	3	after 2007	0	0	0	0	0	1	1	0	0	1	0	0	0	0	0	1	0
1002	1	6	1	0	0	0	0	0	0	0	0	24	10	after 2007	0	0	0	0	0	0	0	1	0	1	0	0	0	0	0	0	0
1003	1	1	4	0	0	0	0	0	0	0	0	38	3	after 2007	0	0	0	0	0	0	1	1	1	0	0	0	0	0	0	0	0
1006	0	1	9	0	0	0	0	0	0	0	0	48	3	after 2007	0	0	0	1	0	0	0	1	0	1	0	1	0	0	0	1	0
1007	1	5	2	0	0	0	0	0	0	0	0	50	7	after 2007	0	0	0	1	0	0	0	1	1	1	0	0	0	1	0	1	0
1010	1	1	24	0	0	0	0	0	1	0	1	59	3	after 2007	0	0	0	0	0	0	1	1	0	1	0	0	0	1	0	1	0
1012	1	1	3	0	0	0	0	0	0	0	0	47	3	after 2007	0	0	0	0	0	0	0	1	0	1	0	0	0	1	0	1	0
1013	1	1	2	0	0	0	0	0	0	0	0	31	3	after 2007	0	0	0	0	0	0	0	0	0	0	0	0	0	0	0	0	0
1014	0	1	9	0	0	1	0	0	1	0	0	37	3	after 2007	0	0	0	0	0	1	0	1	0	1	0	0	0	0	0	0	0
1015	0	2	6	0	0	0	0	0	1	0	1	52	9	after 2007	0	0	0	0	0	1	0	1	1	0	0	0	0	0	0	0	0
1016	1	1	7	0	0	0	0	1	0	0	1	38	3	after 2007	0	0	0	0	0	1	0	0	0	1	0	0	0	1	0	0	0
1017	1	1	7	0	0	0	0	0	0	0	0	54	3	after 2007	0	0	0	0	0	0	0	0	0	0	0	0	0	0	0	0	0
1018	0	3	24	0	0	1	0	0	1	1	0	32	10	after 2007	0	0	0	0	0	1	0	1	0	1	0	0	0	0	0	0	0
1020	0	1	3	0	0	0	0	0	0	0	0	42	3	after 2007	0	0	0	0	0	0	1	0	0	0	0	0	0	0	0	0	0
1021	1	2	5	0	0	1	0	0	1	0	1	41	3	after 2007	0	0	0	0	0	0	0	1	0	1	0	0	0	0	0	1	0
1023	0	2	22	0	0	1	0	0	0	0	0	52	3	after 2007	0	0	0	0	0	0	0	0	0	0	0	0	0	0	0	1	0
1025	1	1	17	0	0	0	0	0	0	0	0	50	3	after 2007	0	0	0	0	0	0	0	1	0	0	0	0	0	0	0	0	0
1029	0	1	5	0	0	0	0	0	0	0	0	56	3	after 2007	0	0	0	0	0	0	0	1	0	0	0	0	0	0	0	0	0
1030	1	3	3	0	0	0	0	0	1	0	0	43	3	after 2007	0	0	0	0	0	0	0	1	0	0	0	0	0	0	0	0	0
1035	1	1	1	0	1	1	0	0	0	0	0	79	3	after 2007	0	0	0	1	0	0	0	1	0	0	0	0	0	1	0	0	0
1037	1	3	11	0	0	0	0	1	1	0	1	57	3	after 2007	0	0	0	0	0	0	0	1	1	0	1	0	0	0	0	0	1
1038	1	1	3	0	0	0	1	1	0	0	0	51	3	after 2007	1	0	1	0	0	0	0	1	0	0	1	0	0	0	0	0	1
1039	1	2	7	0	0	1	0	0	1	1	0	28	15	after 2007	0	0	0	0	0	0	1	1	1	0	0	0	0	0	0	0	0
1041	1	1	10	0	0	1	0	0	0	0	1	63	3	after 2007	0	0	0	0	0	0	1	0	0	1	0	0	0	0	0	0	0
1042	1	1	5	0	0	1	0	0	1	1	0	62	3	after 2007	0	0	0	0	0	0	0	1	0	1	0	0	0	0	0	0	0
1043	0	1	3	0	0	0	0	0	0	1	0	59	3	after 2007	0	0	0	0	0	0	0	1	0	1	0	0	0	0	0	1	0
1046	1	1	6	0	0	1	0	0	0	1	0	50	3	after 2007	0	0	0	0	0	0	0	1	1	1	0	0	0	1	0	1	0
1047	0	5	6	0	0	1	0	0	1	0	0	52	3	after 2007	0	0	0	0	0	0	0	1	0	1	0	0	0	0	0	0	0
1049	1	2	5	0	1	0	0	0	0	1	0	45	7	after 2007	0	0	0	1	0	0	0	1	0	0	0	0	0	0	0	0	0
1050	0	1	22	0	0	0	0	0	0	1	0	41	5	after 2007	1	0	1	0	0	0	0	1	0	0	0	1	0	0	0	0	0
1052	0	1	12	0	0	1	0	0	1	0	0	44	15	after 2007	0	0	0	0	0	0	0	0	1	0	0	0	0	0	1	0	0
1054	1	1	13	0	0	0	0	0	1	0	0	41	15	after 2007	0	0	0	0	0	0	1	0	0	0	0	0	0	0	0	0	0
1055	0	1	2	0	0	0	0	0	0	0	0	42	3	after 2007	0	1	0	1	0	0	0	0	0	0	0	0	0	0	0	0	0
1058	1	1	24	0	0	0	0	0	0	0	0	47	3	after 2007	0	0	0	0	0	0	1	0	1	0	1	0	0	1	0	1	0
1059	1	2	7	0	0	0	0	0	0	1	1	52	4	after 2007	0	0	0	1	0	0	0	0	0	1	0	0	0	0	0	0	0
1060	1	1	3	0	0	0	0	0	0	0	0	46	3	after 2007	0	0	0	0	0	1	0	1	0	0	1	0	0	0	0	0	1
1061	1	1	8	1	0	0	0	0	0	0	0	47	3	after 2007	0	0	0	0	0	0	1	0	1	0	0	0	0	1	1	0	0
1062	1	1	17	0	0	0	0	0	0	0	0	57	3	after 2007	0	0	0	0	0	0	1	0	0	1	0	0	0	1	0	0	0
1064	0	1	9	0	0	0	0	0	0	1	0	47	11	after 2007	1	0	1	0	0	0	0	1	0	0	0	1	0	1	0	0	0
1065	1	1	24	0	0	0	0	0	0	0	1	50	9	after 2007	0	0	0	1	0	0	1	1	0	0	0	0	0	0	0	0	0
1066	1	1	7	0	0	1	0	0	1	0	1	40	12	after 2007	0	0	0	0	0	0	0	1	1	0	0	0	0	0	0	0	0
1068	0	3	16	0	0	1	0	0	0	1	0	47	3	after 2007	0	0	0	0	0	0	0	1	1	0	0	0	0	0	0	0	0
1069	0	1	9	0	0	1	0	0	1	0	0	50	3	after 2007	0	0	0	0	0	0	0	1	1	0	0	0	0	1	0	0	0
1070	0	1	3	0	0	0	0	0	0	1	0	57	15	after 2007	0	0	0	0	0	0	0	1	0	0	0	0	0	0	0	0	0
1071	1	1	24	0	0	1	0	0	0	0	0	29	3	after 2007	0	0	0	0	0	1	0	0	0	0	0	0	0	0	0	0	0
1074	1	1	4	0	0	0	0	0	0	0	0	41	3	after 2007	0	0	0	0	0	0	0	1	0	1	0	0	0	1	0	0	0
1077	1	1	5	0	0	0	0	0	0	0	0	41	3	after 2007	0	0	0	0	0	0	1	1	0	0	1	0	0	0	0	0	1
1078	1	1	4	0	0	0	0	0	0	0	1	30	3	after 2007	0	0	0	0	0	0	0	0	1	0	0	0	0	1	1	0	0
1079	0	1	2	0	0	0	0	0	0	0	0	37	11	after 2007	0	0	0	0	0	0	0	1	0	0	0	0	0	0	0	0	0
1080	1	1	6	0	0	0	0	1	0	0	0	59	7	after 2007	0	0	0	0	0	0	0	1	0	1	0	0	1	0	0	0	0
1082	1	1	24	0	0	0	0	0	1	0	0	43	9	after 2007	0	0	0	0	0	0	0	1	0	1	0	0	0	0	0	0	0
1084	0	1	13	0	0	0	0	0	0	0	1	46	15	after 2007	0	0	0	0	0	0	0	1	1	0	0	0	0	0	0	0	0
1088	0	1	1	0	0	1	0	0	1	0	0	42	14	after 2007	0	0	0	0	0	0	1	1	1	0	0	0	0	0	0	0	0
1095	0	2	2	0	0	0	0	1	1	0	0	24	12	after 2007	0	0	0	0	1	0	1	1	0	1	0	0	0	0	0	0	0
1097	0	1	12	0	1	0	0	0	0	0	0	48	5	after 2007	0	0	0	0	0	0	1	0	0	1	0	0	0	0	0	0	0
1099	0	1	17	0	0	0	0	0	0	0	0	74	3	after 2007	0	0	0	0	0	1	1	0	1	0	0	0	0	1	1	0	0
1101	1	1	4	0	0	0	0	0	0	0	0	46	3	after 2007	0	0	0	0	0	0	1	1	0	1	0	0	0	0	0	0	0
1103	0	1	19	0	0	0	0	0	1	0	1	59	3	after 2007	0	0	0	0	0	0	0	1	1	0	1	0	0	1	0	0	1
1104	1	1	6	0	1	0	0	0	0	0	0	46	3	after 2007	0	0	0	0	0	0	0	1	0	0	0	0	0	0	0	0	1
1105	1	1	5	0	0	1	0	0	0	0	0	36	3	after 2007	0	0	0	0	0	1	0	0	0	0	1	0	0	0	0	0	1
1108	1	2	21	0	0	0	0	0	1	0	1	45	6	after 2007	0	0	0	0	0	0	0	1	0	1	0	0	0	1	0	0	0
1110	1	1	1	0	0	0	0	0	0	0	0	43	3	after 2007	0	0	0	0	0	0	0	1	0	0	0	0	0	0	0	0	0
1111	1	1	4	0	0	0	0	0	1	0	0	38	3	after 2007	0	0	0	0	0	0	0	1	0	0	0	0	0	0	0	0	0
1112	1	1	7	0	0	0	0	0	1	0	0	36	3	after 2007	0	0	0	0	0	0	1	0	0	0	0	1	0	1	0	0	0
1113	1	1	1	0	0	0	0	0	1	0	0	27	3	after 2007	0	0	0	0	0	0	1	0	0	1	0	0	0	0	0	0	0
1116	1	1	6	0	0	1	0	0	0	1	0	49	3	after 2007	0	0	0	0	0	0	1	0	0	1	0	0	0	0	0	0	0
1117	1	1	4	0	0	0	0	0	0	0	0	34	4	after 2007	0	0	0	0	0	0	0	0	0	1	0	0	0	0	0	0	0
1120	1	1	24	0	0	0	0	0	0	0	0	50	3	after 2007	1	0	1	0	0	1	0	0	0	0	0	1	0	0	0	1	0
1124	1	1	1	0	0	0	0	0	0	0	0	58	6	after 2007	0	0	0	0	0	0	0	1	1	0	0	0	0	0	1	0	0
1129	1	1	22	0	0	0	0	0	0	0	0	66	7	after 2007	0	0	0	0	0	0	0	0	1	1	0	0	0	1	1	0	0
1130	0	1	10	0	0	0	0	0	0	0	0	62	3	after 2007	0	0	0	0	0	0	0	0	1	0	0	0	0	0	0	0	0
1132	1	1	11	0	0	1	0	0	1	0	1	45	13	after 2007	0	0	0	0	0	0	1	1	0	1	0	1	0	1	0	0	0
1135	1	1	5	0	0	0	0	0	0	0	0	34	6	after 2007	0	0	0	0	0	0	0	0	0	0	0	0	0	0	0	0	0
1136	1	1	9	0	0	0	0	0	0	0	0	28	9	after 2007	0	0	0	0	0	0	0	1	1	0	0	0	0	0	0	0	1
1141	0	1	4	0	0	0	0	0	0	0	0	32	7	after 2007	0	0	0	0	0	0	0	1	0	1	0	0	0	0	0	0	0
1146	1	1	6	0	0	1	0	0	1	0	0	32	3	after 2007	0	0	0	0	0	0	1	0	0	1	0	0	0	1	0	0	0
1151	1	1	17	0	1	0	0	0	0	0	0	63	3	after 2007	0	0	0	0	0	0	0	0	0	1	0	0	1	0	0	0	0
1152	1	1	8	0	0	0	0	0	1	0	0	51	12	after 2007	0	0	0	0	0	1	0	0	1	0	0	0	0	1	0	0	0
1153	1	1	9	0	0	0	0	0	0	0	1	37	11	after 2007	0	0	0	0	1	0	0	1	0	1	0	0	0	0	0	0	0
1154	1	1	3	0	0	0	0	0	0	0	0	52	6	after 2007	0	0	0	0	0	0	0	1	0	0	0	0	0	0	0	0	0
1155	1	1	24	0	0	1	0	0	0	0	0	33	10	after 2007	1	0	1	0	0	0	0	1	0	0	0	1	0	1	0	0	0
1157	0	1	7	0	0	0	0	0	0	0	0	58	3	after 2007	0	0	0	0	0	0	0	0	1	1	0	0	0	1	1	1	0
1158	1	2	4	0	0	0	0	0	1	0	0	45	6	after 2007	0	0	0	0	0	0	0	1	0	0	0	0	0	0	0	0	0
1159	0	1	4	0	0	1	0	0	1	0	1	50	10	after 2007	0	0	0	0	0	0	0	0	1	0	0	0	0	0	0	0	0
1167	0	1	1	0	0	0	0	0	0	0	0	38	3	after 2007	0	0	0	0	0	0	1	0	0	1	0	0	0	0	0	0	0
1170	1	1	10	0	1	0	0	1	0	0	0	64	4	after 2007	0	0	0	0	0	0	1	1	1	0	0	0	0	0	0	0	0
1172	0	1	1	0	0	0	0	0	0	0	1	55	3	after 2007	0	0	0	0	0	0	0	1	1	0	0	0	0	0	1	0	0
1173	0	1	24	0	0	0	0	0	0	0	0	51	3	after 2007	0	0	0	0	0	1	1	1	0	1	0	0	0	0	0	0	0
1174	1	1	7	0	0	0	0	0	1	0	1	50	4	after 2007	0	0	0	0	0	0	0	1	1	0	0	0	0	0	0	0	0
1175	0	1	10	0	0	0	0	0	0	0	0	41	3	after 2007	0	0	0	0	0	0	0	1	0	0	0	0	0	0	0	0	0
1176	0	2	8	0	0	1	0	0	0	1	0	32	3	after 2007	0	0	0	0	0	0	0	1	1	0	1	0	0	0	0	0	1
1177	0	1	7	0	0	0	1	0	1	0	0	69	3	after 2007	0	0	0	0	0	0	0	1	1	0	0	0	0	0	0	0	0
1178	0	2	10	0	1	0	1	0	1	0	0	71	3	after 2007	1	0	1	0	1	1	1	0	0	0	0	1	0	1	0	1	0
1179	1	3	10	1	0	0	0	0	0	0	0	36	10	after 2007	0	0	0	0	0	0	0	0	1	0	0	0	0	0	0	0	0
1182	0	1	16	0	0	0	0	0	0	0	0	56	3	after 2007	0	0	0	0	0	0	1	0	0	1	0	0	0	1	0	0	0
1183	1	1	17	0	0	0	0	0	1	0	1	35	3	after 2007	1	0	1	0	0	0	0	1	0	1	0	0	0	1	0	0	0
1184	1	1	8	0	0	0	0	0	1	0	1	35	3	after 2007	0	0	0	0	1	1	0	0	0	1	0	0	0	0	0	0	0
1185	1	1	13	0	0	1	0	0	1	0	0	43	3	after 2007	0	0	0	0	0	0	1	1	0	1	0	0	0	0	0	0	0
1186	1	1	5	0	0	1	0	1	1	0	1	53	7	after 2007	0	0	0	0	0	0	0	1	1	1	0	0	0	1	0	0	0
1187	1	1	1	0	0	0	0	0	0	0	0	52	3	after 2007	0	0	0	0	0	0	1	0	0	0	0	0	0	0	0	0	0
1188	1	1	5	0	0	0	0	0	1	0	0	51	11	after 2007	0	0	0	0	0	0	0	1	0	1	0	0	0	1	0	0	0
1190	0	1	5	0	0	0	0	0	1	0	1	51	6	after 2007	0	0	0	0	0	0	1	1	1	1	0	0	0	1	0	0	0
1191	0	1	3	0	0	1	0	0	0	0	0	73	3	after 2007	0	0	0	0	0	0	0	1	0	0	0	0	0	0	0	0	0
1192	0	1	1	0	0	0	0	0	0	0	0	69	3	after 2007	0	0	0	0	0	0	0	0	0	0	0	0	0	0	0	0	0
1193	0	1	9	0	0	0	0	0	0	0	0	30		after 2007	0	0	0	0	0	0	1	1	0	1	0	0	0	0	0	0	0
1194	1	2	7	0	0	0	0	0	1	0	1	17	6	after 2007	0	0	0	0	0	0	0	1	1	1	0	0	1	0	0	0	0
1198	0	1	3	0	0	1	0	0	1	0	0	60	8	after 2007	1	0	1	1	0	0	0	1	0	0	0	0	0	0	0	0	0
1200	1	1	4	0	0	0	1	0	0	0	0	67	3	after 2007	0	0	0	0	0	0	0	0	0	1	0	0	0	0	0	0	0
1202	1	1	5	0	0	0	0	0	0	0	0	38	10	after 2007	0	0	0	0	0	0	0	1	0	0	0	0	0	0	0	0	0
1203	1	1	4	0	0	0	0	1	0	0	0	35	3	after 2007	0	0	0	0	0	0	1	0	1	0	1	0	0	0	0	0	0
1204	0	1	4	0	0	1	0	0	0	1	0	50	3	after 2007	0	0	0	0	0	0	1	1	1	0	0	0	0	0	0	0	0
1207	1	3	3	0	0	0	0	0	0	0	0	33	3	after 2007	0	0	0	0	0	0	1	0	0	0	0	0	0	0	0	0	0
1209	0	1	20	0	0	1	0	1	1	0	0	37	3	after 2007	0	0	0	0	0	0	0	0	1	0	0	0	0	0	0	0	1
1210	0	1	10	0	0	0	0	0	0	0	0	49	5	after 2007	1	0	1	0	0	0	0	0	0	1	0	1	0	1	0	0	0
1211	1	1	24	0	0	1	0	0	1	0	1	58	7	after 2007	0	0	0	0	0	0	0	1	0	0	0	0	0	0	0	0	0
1212	0	1	15	0	0	0	0	0	0	0	0	62	4	after 2007	0	0	0	0	0	0	0	0	1	0	0	0	0	1	1	0	0
1213	1	1	6	0	0	0	0	0	0	0	0	72	3	after 2007	0	0	0	0	0	0	0	0	0	1	0	0	0	0	0	0	0
1214	1	1	1	0	0	0	0	0	1	0	1	44	4	after 2007	0	0	0	0	0	0	0	1	0	0	1	0	0	0	0	0	1
1215	1	1	1	0	0	1	0	0	1	0	1	46	3	after 2007	0	0	0	0	1	0	0	1	1	0	0	0	0	0	0	0	0
1216	1	1	17	0	0	1	0	0	0	0	1	33	8	after 2007	0	0	0	0	0	0	0	1	0	0	0	0	0	0	0	0	0
1217	0	1	13	0	1	0	0	0	1	0	0	55	10	after 2007	0	0	0	0	0	0	0	1	1	0	0	0	0	0	0	0	0
1218	0	1	16	0	1	1	0	0	0	0	0	61	7	after 2007	0	0	0	0	0	0	0	1	0	1	0	0	1	0	0	0	0
1219	1	1	1	0	0	0	0	0	1	0	1	37	11	after 2007	0	0	0	1	0	0	0	1	0	0	0	0	0	0	0	1	0
1221	0	1	11	0	0	1	0	0	1	0	1	47	10	after 2007	0	0	0	0	0	0	0	1	0	1	0	0	0	0	0	1	0
1222	0	3	10	0	0	0	0	0	0	0	0	62	8	after 2007	0	0	0	0	0	0	0	0	1	0	0	0	0	0	0	0	0
1223	1	1	2	0	0	1	0	0	0	0	0	42	8	after 2007	0	0	0	0	0	0	1	0	0	1	0	0	0	1	0	0	0
1225	1	2	5	0	1	1	0	0	0	1	0	24	6	after 2007	0	0	0	0	0	0	0	1	0	0	0	0	0	0	0	0	0
1226	0	1	12	0	0	0	0	0	0	0	0	74	3	after 2007	0	0	0	0	0	0	0	1	0	1	0	0	0	0	0	0	0
1230	1	1	22	0	0	0	0	0	0	0	0	35	5	after 2007	0	0	0	0	0	0	1	1	1	0	0	1	0	1	0	1	0
1231	0	1	9	0	0	0	0	0	1	0	0	54	3	after 2007	0	0	0	0	0	0	0	1	0	1	0	0	0	0	0	0	0
1238	1	1	3	0	0	0	0	0	0	0	0	53	3	after 2007	0	0	0	0	0	0	1	0	1	0	0	0	0	0	1	0	0
1239	0	1	24	0	0	0	0	0	0	0	0	50	3	after 2007	0	0	0	0	0	0	1	0	0	0	0	0	0	0	0	0	1
1240	1	2	3	0	1	0	0	0	1	0	1	57	3	after 2007	0	0	0	0	0	0	0	1	1	0	0	0	0	0	0	0	0
1242	0	1	5	0	0	1	1	0	1	0	0	50	3	after 2007	0	0	0	0	0	0	0	1	1	0	0	0	0	0	0	0	0
1243	1	1	6	0	1	0	0	0	0	0	0	64	3	after 2007	0	0	0	0	0	0	0	1	0	1	0	0	0	1	0	0	0
1251	0	1	7	0	0	1	0	0	0	0	0	56	3	after 2007	0	0	0	0	0	0	1	0	0	1	0	0	0	0	0	0	0
1252	0	1	18	0	0	1	0	0	0	0	0	44	7	after 2007	0	0	0	0	0	0	0	1	1	0	0	0	0	0	0	0	0
1253	1	1	6	0	0	0	0	0	0	0	0	37	3	after 2007	0	0	0	0	1	0	1	0	0	1	0	0	0	0	0	0	0
1254	0	1	1	0	0	1	0	0	0	1	0	46	3	after 2007	0	0	0	0	0	0	0	0	0	0	0	0	0	0	0	0	0
1255	1	1	18	0	0	1	0	0	0	0	0	65	3	after 2007	0	0	1	0	0	0	0	1	0	0	0	1	0	0	0	1	0
1256	0	2	20	0	0	1	0	0	1	0	1	59	11	after 2007	0	0	0	0	0	0	1	1	1	0	0	0	0	1	0	0	0
1257	0	1	3	0	0	1	0	0	1	0	0	63	3	after 2007	0	0	0	0	0	0	0	1	0	0	0	0	0	0	0	0	0
1258	0	1	4	0	0	0	0	0	0	0	0	60	6	after 2007	0	0	0	0	0	0	1	0	0	0	0	1	0	1	1	0	0
1262	1	1	3	0	0	0	0	0	0	0	0	47	10	after 2007	0	0	0	1	0	0	0	0	0	1	0	0	0	0	0	1	0
1264	1	1	7	0	0	0	0	0	1	0	1	54	3	after 2007	0	0	0	0	0	0	0	1	0	0	0	1	0	0	0	0	0
1265	1	1	3	0	0	1	0	0	1	0	1	25	3	after 2007	0	0	0	0	0	1	0	1	1	0	0	0	0	0	0	0	0
1266	1	1	24	0	0	0	0	0	0	1	1	34	9	after 2007	0	0	0	0	0	0	0	1	0	0	0	0	0	0	0	0	0
1270	1	2	1	0	1	0	0	0	1	0	1	46	9	after 2007	0	0	0	0	0	0	1	1	0	0	0	0	0	0	0	0	1
1271	1	1	6	0	0	0	0	0	0	0	0	50	10	after 2007	0	0	0	0	0	1	0	1	0	0	0	0	0	0	0	0	0
1273	1	1	8	0	0	0	0	0	1	0	0	55	7	after 2007	0	0	0	0	0	0	1	1	0	0	0	0	0	0	0	0	0
1274	0	1	6	0	0	0	0	0	0	0	0	48	3	after 2007	1	0	1	1	0	0	0	0	0	0	0	0	0	0	0	0	0
1275	1	1	1	0	0	0	0	1	1	0	0	36	11	after 2007	0	0	0	0	0	0	0	1	0	1	0	0	0	0	0	0	0
1276	1	1	7	0	0	0	0	1	1	0	1	41	6	after 2007	0	0	0	0	0	0	1	1	1	0	0	0	0	0	1	0	0
1278	1	1	9	0	0	1	0	0	0	1	1	53	10	after 2007	0	0	0	0	0	1	1	1	1	0	0	0	0	0	0	0	0
1281	0	1	6	0	0	0	0	0	0	0	0	45	6	after 2007	0	0	0	0	0	0	0	1	0	0	0	0	0	0	0	0	0
1283	1	1	9	0	0	0	0	0	0	0	0	62	3	after 2007	0	0	0	0	0	0	0	0	0	1	0	0	0	0	0	0	0
1287	1	1	1	0	0	1	0	0	1	0	0	16	3	after 2007	0	0	0	0	0	0	0	0	0	0	0	0	0	0	0	0	0
1297	1	1	24	0	0	0	0	0	0	0	1	63	9	after 2007	1	0	1	1	0	0	0	1	0	1	0	1	1	0	0	1	0
1298	1	1	2	0	0	1	0	0	0	0	0	33	3	after 2007	0	0	0	0	0	0	0	0	0	1	0	0	0	0	0	0	0
1299	0	1	4	0	0	0	1	0	0	0	0	79	4	after 2007	0	0	0	0	0	1	1	0	0	0	0	0	0	1	0	1	0
1302	1	5	7	0	0	0	0	0	1	0	1	41	3	after 2007	0	0	0	1	0	0	0	1	1	0	1	0	0	1	0	0	0
1303	0	1	1	0	0	0	0	0	0	0	0	59	12	after 2007	0	0	0	0	0	0	0	1	1	0	0	0	0	1	0	0	0
1305	0	1	1	0	0	1	0	0	0	1	0	50	3	after 2007	0	0	0	0	0	0	0	1	0	1	0	0	0	1	0	0	0
1307	0	1	2	0	0	1	0	0	1	0	0	73	3	after 2007	0	0	0	1	0	0	1	1	1	0	0	0	0	0	1	0	0
1309	0	1	7	0	0	0	0	0	1	0	0	42	5	after 2007	1	0	1	0	0	0	0	1	0	0	0	0	0	0	0	0	0
1311	0	1	10	0	0	0	0	0	0	0	0	64	3	after 2007	0	0	0	0	0	0	1	0	0	1	0	0	0	1	0	0	0
1314	0	1	9	0	0	0	0	0	0	0	0	76	3	after 2007	0	0	0	1	0	0	1	0	0	1	0	0	0	1	0	0	0
1315	1	2	3	0	0	0	0	0	1	0	1	27	4	after 2007	0	0	0	0	0	0	0	1	1	0	0	0	0	0	0	0	0
1316	0	1	2	0	0	1	0	0	0	0	0	50	3	after 2007	0	0	0	0	0	0	1	1	1	1	1	0	0	0	0	0	0
1318	1	2	5	0	0	0	0	0	1	0	1	36	7	after 2007	0	0	0	0	0	0	0	0	1	0	0	0	0	0	0	1	0
1319	1	1	1	0	0	1	0	0	0	0	0	49	3	after 2007	0	0	0	0	0	0	1	1	0	0	0	0	0	0	0	0	0
1326	1	1	7	0	0	0	0	0	1	0	0	30	3	after 2007	0	0	0	0	0	0	1	0	0	1	0	0	0	1	0	0	0
1327	1	2	3	0	0	0	0	0	1	0	1	30	3	after 2007	0	0	0	0	0	1	0	1	1	0	1	0	0	0	0	0	1
1329	0	3	2	0	0	0	0	0	1	0	1	22	7	after 2007	0	0	0	0	0	0	1	1	0	1	0	0	0	0	0	0	0
1331	0	1	1	0	0	0	0	0	0	0	0	40	4	after 2007	0	0	0	0	0	0	0	1	0	0	0	0	0	0	0	0	0
1334	1	1	2	0	0	1	0	0	1	0	1	31	7	after 2007	0	0	0	0	0	1	0	1	1	0	0	0	0	0	0	0	0
1336	1	1	21	0	0	0	0	1	1	0	1	49	3	after 2007	0	0	0	0	0	0	0	0	1	0	0	0	0	0	0	0	1
1338	1	2	3	0	0	0	0	0	1	0	1	50	10	after 2007	0	0	0	0	0	0	1	0	0	1	0	0	0	0	0	0	0
1341	0	2	10	0	0	0	0	0	0	0	0	59	3	after 2007	0	0	0	0	0	0	1	1	0	0	1	0	0	1	0	0	0
1346	1	1	2	0	0	0	0	0	0	0	0	46	3	after 2007	0	0	0	0	0	0	0	1	0	1	0	0	0	0	0	0	0
1347	1	1	5	1	0	0	0	0	1	0	1	35	3	after 2007	0	0	0	0	0	0	0	0	1	0	0	0	0	0	0	0	0
1349	1	1	4	0	0	0	0	0	0	0	0	63	3	after 2007	0	0	0	0	0	0	0	1	1	0	0	1	0	1	0	0	0
1352	1	1	6	0	0	0	0	0	0	0	0	18	3	after 2007	0	0	0	0	0	0	0	0	0	1	0	0	0	0	0	0	0
1353	0	1	9	0	0	0	0	0	0	0	1	42	3	after 2007	0	0	0	0	0	0	0	0	1	0	0	0	0	0	0	0	0
1355	1	1	11	0	0	0	0	0	1	0	0	66	3	after 2007	0	0	0	0	0	0	0	1	1	0	0	0	0	0	0	0	0
1357	1	1	8	0	0	0	0	0	0	0	0	56	5	after 2007	1	0	1	0	0	0	0	0	0	0	0	1	0	0	1	0	0
1358	0	1	1	0	0	0	0	0	0	0	0	67	6	after 2007	0	0	0	1	0	0	0	0	0	0	0	0	0	0	0	1	0
1360	1	1	3	0	0	0	0	0	1	0	1	39	3	after 2007	0	0	0	0	0	0	0	0	0	1	0	0	0	0	1	1	0
1366	1	2	2	1	0	1	0	0	0	0	1	60	3	after 2007	0	0	0	0	0	0	0	1	1	0	0	0	0	0	0	0	0
1368	1	1	4	0	1	1	0	0	0	0	0	63	3	after 2007	0	0	0	0	0	0	0	1	0	0	0	0	0	0	0	0	0
1370	1	1	1	0	0	1	0	0	1	0	1	72	3	after 2007	1	0	1	0	0	1	1	0	0	0	0	0	0	0	0	0	0
1373	0	1	24	0	0	1	0	0	0	0	0	62	3	after 2007	0	0	0	0	0	0	0	0	0	0	0	0	0	0	0	0	0
1374	0	4	4	0	0	1	0	1	1	0	0	48	4	after 2007	1	0	1	0	0	0	0	0	0	0	0	1	0	1	0	1	0
1377	0	1	3	0	1	0	0	0	0	0	0	57	3	after 2007	0	0	0	0	0	0	1	0	0	1	0	0	0	1	0	0	0
1382	1	1	1	0	0	0	0	0	0	0	0	56	3	after 2007	0	0	0	0	0	0	1	1	1	0	0	0	0	0	0	0	0
1384	1	1	8	0	0	0	0	1	1	0	1	38	3	after 2007	0	0	0	0	0	0	0	0	1	0	0	0	0	0	0	0	0
1389	0	1	10	0	0	1	0	0	0	0	0	84	3	after 2007	0	0	0	0	0	0	1	0	0	1	0	0	0	0	0	0	0
1390	1	1	10	0	0	0	0	0	1	0	0	52	7	after 2007	0	0	0	0	0	0	0	0	0	1	1	0	0	0	0	1	1
1394	0	1	7	0	0	0	0	0	1	0	1	23	10	after 2007	0	0	0	0	0	0	0	1	1	0	0	0	0	0	0	0	0
1396	1	1	5	0	0	1	0	1	1	0	1	57	3	after 2007	0	0	0	0	0	1	0	0	1	1	0	0	0	0	0	0	0
1399	0	2	7	0	0	1	0	0	1	0	1	66	3	after 2007	0	0	0	0	0	0	0	1	1	0	0	0	0	0	0	0	0
1400	1	1	11	0	0	0	0	1	1	0	0	27	3	after 2007	0	0	0	0	0	0	1	1	0	0	0	0	0	0	0	0	0
1402	0	1	2	1	0	1	0	0	0	0	0	47	3	after 2007	0	0	0	0	0	0	1	1	1	1	1	0	0	0	0	1	0
1404	0	5	4	0	1	1	0	0	0	0	0	39	11	after 2007	0	0	0	0	0	0	0	0	0	1	0	0	0	0	0	0	0
1406	1	3	3	0	0	0	0	0	1	0	0	55	5	after 2007	0	0	0	0	0	0	0	1	0	1	0	0	0	0	0	0	0
1411	0	1	24	0	0	0	0	0	0	0	1	41	3	after 2007	1	0	1	0	0	0	0	1	1	0	0	0	0	0	0	0	0
1412	0	1	10	0	0	0	0	0	0	0	0	61	3	after 2007	0	0	0	0	0	0	1	1	0	0	0	0	0	0	0	0	0
1413	0	1	2	0	0	0	0	0	0	0	1	56	3	after 2007	0	0	0	0	0	0	1	1	1	0	0	0	0	0	0	0	0
1421	1	2	2	1	1	0	0	0	0	0	0	82	3	after 2007	0	0	0	0	0	0	0	0	0	1	0	0	0	0	0	0	0
1423	1	1	6	0	0	0	0	0	0	0	0	62	3	after 2007	0	0	0	0	0	0	1	1	0	0	0	0	0	0	0	0	1
1426	1	1	10	0	0	0	0	0	0	0	0	37	7	after 2007	0	0	0	0	0	1	0	0	0	1	0	0	0	0	0	0	0
1427	1	1	4	0	0	0	0	0	1	0	0	81	3	after 2007	0	0	0	0	0	0	1	0	1	0	0	0	0	0	0	0	0
1429	0	1	2	0	0	0	0	0	1	0	1	34	11	after 2007	0	0	0	0	0	0	0	0	0	1	0	0	0	0	0	0	0
1431	1	1	3	0	1	0	0	0	0	0	0	60	6	after 2007	0	0	0	0	1	0	1	1	0	0	0	0	0	0	0	0	0
1439	1	1	1	0	0	0	0	0	0	0	0	65	5	after 2007	0	0	0	0	0	0	1	0	0	1	0	0	0	0	0	1	0
1441	0	1	3	0	0	0	0	0	1	0	1	76	3	after 2007	0	0	0	0	0	0	1	1	1	0	0	0	0	0	0	0	0
1445	1	1	4	0	0	0	0	0	0	0	1	52	3	after 2007	0	0	0	0	0	0	0	1	1	0	0	0	0	0	0	0	0
1447	1	1	2	0	0	0	0	0	0	0	0	59	3	after 2007	0	0	0	0	0	1	0	0	0	1	0	0	0	0	0	0	0
1452	1	1	24	0	0	1	0	0	0	1	0	40	4	after 2007	1	0	1	0	0	0	0	1	0	0	0	0	0	0	0	0	0
1455	1	1	1	0	1	1	0	0	1	0	0	38	3	after 2007	0	0	0	0	0	0	0	1	1	0	0	0	0	0	0	0	0
1456	0	1	4	0	0	0	0	0	0	0	0	61	3	after 2007	0	0	0	0	0	0	1	1	0	0	0	0	0	0	0	0	0
1457	1	1	4	0	0	0	0	0	0	0	0	53	3	after 2007	0	0	0	0	0	0	0	1	0	1	0	1	0	0	0	1	0
1458	1	1	24	0	0	0	0	0	0	0	0	34	14	after 2007	1	0	1	0	0	0	1	1	0	0	0	1	0	1	0	1	0
1464	1	1	3	0	0	0	0	0	0	0	0	50	7	after 2007	0	0	0	0	0	0	1	1	0	0	0	0	0	0	0	0	0
1468	1	1	1	0	0	1	0	0	1	0	1	47	3	after 2007	0	0	0	0	0	0	0	1	1	0	0	0	0	1	0	0	0
1471	1	1	1	0	0	0	0	0	0	0	0	70	3	after 2007	0	0	0	0	0	0	0	1	0	0	0	0	0	0	0	0	0
1479	0	1	6	0	1	0	0	0	0	0	0	58	3	after 2007	0	0	0	0	0	0	0	1	0	0	0	0	0	0	0	0	0
1480	0	1	24	0	0	1	0	0	0	0	0	40	3	after 2007	0	0	0	0	0	0	0	1	1	0	0	0	0	1	0	1	0
1485	1	1	24	0	0	0	0	0	0	0	0	67	9	after 2007	0	1	0	1	0	0	0	1	1	0	0	0	0	0	0	0	0
1486	1	1	1	0	0	0	0	0	0	0	0	51	3	after 2007	0	0	0	0	0	0	0	0	0	0	0	0	0	0	0	0	0
1487	0	1	13	0	0	0	0	0	0	0	0	57	4	after 2007	0	0	0	0	0	0	1	1	0	0	0	0	0	0	0	0	1
1488	0	1	5	1	0	1	0	0	0	1	0	43	8	after 2007	0	0	0	0	0	0	0	1	0	1	0	0	0	0	0	0	0
1490	0	1	7	0	0	1	0	0	1	0	1	49	3	after 2007	0	0	0	0	0	0	0	1	0	1	0	0	0	1	0	0	0
1491	0	1	24	0	0	0	0	0	0	0	0	62	3	after 2007	0	0	0	0	0	0	0	1	1	0	1	0	0	0	0	0	1
1497	1	1	1	0	0	0	0	0	0	0	1	54	6	after 2007	0	0	0	0	0	0	1	1	1	0	0	0	0	0	0	1	0
1498	1	1	6	0	0	0	0	0	0	0	0	67	6	after 2007	0	0	0	0	0	0	1	0	0	0	1	0	0	1	0	1	0
1499	1	1	1	0	0	0	0	0	0	0	0	41	3	after 2007	0	0	0	0	0	1	0	0	0	0	0	1	0	0	0	0	0
1502	1	1	1	0	0	0	0	0	0	0	0	86	3	after 2007	0	0	0	0	0	0	0	1	0	1	0	0	0	1	0	0	0
1503	0	1	5	0	0	0	0	0	1	0	1	48	3	after 2007	0	0	0	0	0	1	1	1	1	0	0	0	0	1	0	0	0
1510	1	1	8	0	0	0	0	0	0	0	0	67	8	after 2007	0	0	0	0	0	0	0	0	0	0	0	0	0	0	0	0	0
1511	1	1	1	0	0	0	0	0	0	0	0	87	3	after 2007	0	0	0	0	0	0	1	0	1	0	0	0	0	0	0	0	0
1512	0	1	3	0	0	0	0	0	0	0	0	84	3	after 2007	0	0	0	0	0	0	1	1	1	0	0	0	0	1	0	0	0
1514	0	2	6	0	0	1	0	0	0	1	0	63	5	after 2007	0	0	0	0	0	0	1	1	0	0	0	0	0	0	0	0	0
1516	1	1	5	1	0	1	0	0	0	0	0	61	3	after 2007	0	0	0	0	0	1	0	1	0	0	1	0	0	1	0	0	1
1517	0	1	1	0	0	0	0	0	1	0	1	49	3	after 2007	0	0	0	1	0	0	0	1	0	1	0	1	0	1	0	1	0
1518	0	1	13	0	0	0	1	1	0	0	0	82	3	after 2007	0	0	0	0	0	0	0	1	0	0	0	0	0	0	0	0	1
1519	1	2	11	0	0	0	0	0	0	0	1	54	3	after 2007	0	0	0	0	0	0	1	1	0	1	0	0	0	0	0	0	0
1521	0	1	2	0	0	0	0	0	0	0	0	35	3	after 2007	1	0	1	0	0	1	0	0	1	0	0	0	0	0	1	0	0
1522	1	1	7	0	0	1	0	0	0	0	0	50	5	after 2007	0	0	0	0	0	0	0	1	0	0	0	0	0	0	0	0	0
1524	0	1	3	0	1	0	0	0	1	0	0	34	5	after 2007	0	0	0	0	0	0	1	1	0	0	0	0	0	0	0	0	0
1526	1	1	1	0	0	1	0	0	0	1	0	43	3	after 2007	0	0	0	0	0	0	1	0	1	0	0	0	0	0	0	0	0
1528	1	1	1	0	1	0	1	0	1	1	0	54	3	after 2007	0	0	0	0	0	0	0	0	1	0	0	0	0	0	0	0	0
1530	1	1	2	0	0	1	0	0	0	0	0	42	6	after 2007	0	0	0	0	0	0	1	1	0	0	0	0	0	0	0	0	0
1532	0	1	8	0	0	0	0	0	0	0	0	50	7	after 2007	0	0	0	0	0	0	0	1	1	0	1	0	0	0	0	0	0
1535	0	1	4	0	0	1	0	1	0	1	0	53	3	after 2007	0	0	0	0	0	0	0	0	0	1	0	0	0	1	0	0	0
1536	1	5	2	0	0	0	0	0	0	0	0	54	3	after 2007	0	0	0	0	0	0	0	1	0	0	0	0	0	0	0	0	0
1538	1	1	7	0	1	0	0	1	0	0	0	61	3	after 2007	0	0	0	0	0	0	1	0	0	1	0	0	0	1	0	0	0
1540	1	1	15	0	0	0	0	0	1	0	1	41	11	after 2007	1	0	1	0	0	0	0	1	0	0	0	0	0	0	0	0	0
1541	0	1	4	0	0	0	0	0	0	0	0	51	9	after 2007	0	0	0	0	0	0	1	0	0	1	0	0	0	1	0	0	0
1542	1	2	5	0	0	1	1	0	1	0	1	79	3	after 2007	0	0	0	0	1	0	0	0	0	0	0	1	0	0	0	0	0
1547	1	2	7	0	0	0	0	0	0	0	0	65	3	after 2007	1	0	1	0	1	0	1	0	0	1	0	0	0	0	0	0	0
1549	0	1	2	0	1	0	0	0	0	0	0	82	3	after 2007	0	0	0	0	0	0	1	1	0	0	0	0	0	0	0	0	0
1551	0	2	13	0	0	1	0	1	0	0	0	61	11	after 2007	0	0	0	0	0	1	0	1	0	1	0	0	1	0	0	0	0
1553	1	1	4	0	1	0	0	0	0	1	0	80	3	after 2007	0	0	0	0	0	0	0	0	1	0	0	0	0	0	0	0	0
1562	1	3	11	0	0	0	0	0	0	0	0	53	11	after 2007	0	0	0	0	0	0	0	0	0	1	0	0	0	1	0	1	0
1563	0	1	5	0	0	0	0	0	0	0	0	89	3	after 2007	0	0	0	0	0	0	1	1	0	1	0	0	0	0	0	0	0
1565	1	2	1	0	0	1	0	0	0	1	0	53	8	after 2007	0	0	0	0	0	0	0	1	0	1	0	0	0	0	0	0	0
1566	0	2	16	0	1	1	0	0	0	1	1	45	10	after 2007	0	0	0	0	0	0	0	1	0	0	0	0	0	0	0	0	0
1567	1	2	2	1	0	0	0	1	0	1	1	37	3	after 2007	0	0	0	0	1	0	0	1	1	0	0	0	0	0	0	0	0
1568	1	6	13	0	0	0	0	0	1	0	0	60	3	after 2007	1	0	1	0	0	0	0	1	0	1	0	0	0	0	0	0	0
1569	0	2	3	0	0	0	0	0	0	0	0	51	3	after 2007	0	0	0	0	0	0	0	1	0	1	0	0	0	0	0	0	0
1570	0	3	8	0	0	1	0	0	1	1	0	29	3	after 2007	0	0	0	0	0	0	0	1	0	1	0	0	0	0	0	0	0
1572	1	4	5	0	1	1	0	0	0	1	0	83	3	after 2007	0	0	0	0	1	0	0	0	0	1	0	0	0	0	0	0	0
1576	0	2	4	0	0	0	0	1	1	0	1	59	3	after 2007	0	0	0	0	0	0	0	1	0	1	0	0	0	0	0	1	0
1577	0	1	3	0	0	0	0	0	0	0	1	65	3	after 2007	0	0	0	0	0	0	0	1	1	0	0	0	0	0	0	0	0
1578	1	2	3	0	0	0	0	1	0	0	0	44	3	after 2007	0	0	0	0	0	0	1	0	0	1	0	0	0	1	0	0	0
1579	0	1	9	0	0	0	0	0	0	0	1	76	3	after 2007	0	0	0	0	0	0	0	1	1	0	0	0	0	0	0	0	0
1580	1	1	2	0	0	0	0	0	1	0	0	31	3	after 2007	0	0	0	0	0	0	0	1	1	0	0	0	0	0	0	0	0
1585	1	2	6	0	0	0	0	0	0	0	1	44	3	after 2007	0	0	0	0	0	0	1	1	0	1	1	0	0	1	0	0	1
1588	1	2	3	0	0	0	0	0	1	0	1	43	10	after 2007	0	0	0	0	0	0	0	1	1	0	0	0	0	0	1	0	0
1591	1	2	8	1	0	0	0	0	1	0	0	33	10	after 2007	0	0	0	0	1	0	0	1	0	0	0	0	0	0	0	0	0
1594	0	1	3	0	0	0	0	0	0	1	0	69	3	after 2007	0	0	0	0	0	1	0	0	0	1	0	0	0	0	0	0	0
1596	1	1	2	0	0	0	0	0	0	0	0	54	3	after 2007	0	0	0	0	0	0	0	0	1	0	0	0	0	1	1	0	0
1597	1	1	22	0	0	0	0	0	1	0	0	45	3	after 2007	0	0	0	0	0	0	0	0	0	0	0	0	0	0	0	0	0
1598	1	1	1	0	0	0	0	0	1	0	1	33	3	after 2007	0	0	0	0	0	0	0	1	0	1	0	0	0	0	0	0	0
1600	1	2	4	0	0	0	0	0	1	0	1	25	3	after 2007	0	0	0	0	0	0	0	1	0	1	0	0	0	0	0	0	0
1601	0	1	17	0	0	0	0	0	0	0	0	69	3	after 2007	0	0	0	0	0	0	1	1	0	0	0	0	0	0	0	0	0
1603	1	3	8	0	0	0	0	0	0	0	0	23	7	after 2007	0	0	0	0	0	0	0	1	0	0	1	0	0	0	0	0	1
1605	0	1	9	0	0	0	0	1	0	0	0	81	3	after 2007	0	0	0	0	0	1	0	1	0	0	0	0	0	0	0	0	1
1607	1	1	3	0	0	0	0	0	0	0	0	52	3	after 2007	0	0	0	0	0	0	1	0	0	1	0	0	0	0	0	0	0
1608	1	1	3	0	0	0	0	0	1	0	0	48	3	after 2007	0	0	0	0	0	0	1	0	0	1	0	0	0	0	0	0	0
1611	1	1	3	0	0	0	0	1	0	0	0	38	3	after 2007	0	0	0	0	0	0	0	1	0	0	0	0	0	0	0	0	0
1613	1	1	10	0	0	0	0	0	0	0	0	50	6	after 2007	0	0	0	0	0	0	1	0	0	0	0	0	0	0	0	0	0
1614	1	1	2	0	0	0	0	0	0	0	0	66	3	after 2007	0	0	0	0	0	0	0	1	1	0	1	0	0	0	0	0	0
1615	1	2	6	0	0	0	0	0	1	0	1	64	3	after 2007	0	0	0	0	0	0	0	0	0	1	0	0	0	1	0	0	0
1617	1	1	17	0	0	0	0	0	0	0	1	39	3	after 2007	0	0	0	0	0	1	1	1	0	1	0	0	0	0	0	0	0
1622	0	1	3	0	0	0	0	0	0	0	0	65	3	after 2007	0	0	0	0	0	0	0	0	1	0	0	0	0	0	0	0	0
1623	1	2	6	0	0	0	0	0	1	0	0	60	5	after 2007	0	0	0	0	0	1	0	1	1	0	0	0	0	0	0	0	0
1625	1	2	2	0	0	0	0	0	0	0	0	87	3	after 2007	0	0	0	0	0	1	1	1	0	0	0	1	0	1	0	0	0
1626	0	1	13	0	0	1	0	0	0	0	0	77	3	after 2007	0	0	0	0	0	0	0	1	0	1	0	0	0	0	0	0	0
1628	1	2	21	1	0	0	0	1	0	0	1	66	3	after 2007	1	0	1	0	0	0	0	1	0	1	0	1	0	0	0	0	0
1629	0	1	2	0	0	0	0	0	0	0	1	64	3	after 2007	0	0	0	0	0	0	1	0	0	1	0	0	0	0	0	0	0
1632	1	2	2	0	0	0	1	0	0	0	0	48	10	after 2007	0	0	0	0	0	0	0	1	0	1	0	0	0	0	0	0	0
1634	1	2	4	0	0	0	0	0	0	0	1	50	3	after 2007	0	0	0	0	0	0	0	1	1	1	0	0	0	0	0	0	0
1639	1	1	1	0	0	0	0	0	1	0	1	43	3	after 2007	0	0	0	0	0	0	0	1	1	0	0	0	0	0	0	0	0
1641	1	2	5	1	0	0	0	0	0	0	0	61	3	after 2007	0	0	0	0	0	0	0	0	1	0	0	0	0	1	0	0	0
1644	0	1	21	1	0	0	0	0	0	0	0	61	10	after 2007	0	0	0	0	0	0	0	0	0	0	1	0	0	0	0	0	1
1645	1	3	1	0	0	0	0	1	1	0	0	31	10	after 2007	0	0	0	0	0	0	0	1	0	1	0	0	0	0	0	0	0
1650	1	2	12	0	0	0	0	0	0	0	0	99	3	after 2007	0	0	0	0	0	0	0	1	0	0	0	0	0	0	0	0	0
1655	1	1	1	0	0	0	0	0	1	0	1	72	3	after 2007	0	0	0	0	0	0	0	1	1	0	0	0	0	0	0	0	0
1660	1	2	1	0	0	0	0	0	1	0	0	56	3	after 2007	0	0	0	0	0	1	0	1	0	1	0	0	0	0	0	0	0
1662	0	1	7	0	0	0	0	0	1	0	1	79	3	after 2007	0	0	0	0	0	0	1	0	0	1	0	0	0	0	0	0	0
1665	1	1	8	0	0	0	0	0	0	0	1	39	3	after 2007	0	0	0	1	0	0	0	0	0	0	0	0	0	0	0	1	0
1666	1	1	11	0	0	0	0	0	0	0	0	48	3	after 2007	0	0	0	0	0	0	1	0	0	1	0	0	0	0	0	0	0
1667	1	1	24	0	0	0	0	0	0	0	0	27	6	after 2007	0	0	0	0	0	0	0	0	0	0	0	0	0	0	0	0	0
1669	0	1	2	0	0	0	0	0	0	0	0	65	3	after 2007	0	0	0	0	0	0	0	1	0	0	0	0	0	0	0	0	0
1670	1	1	11	0	0	0	0	0	0	0	0	42	3	after 2007	0	0	0	0	0	1	0	1	0	0	0	0	0	0	0	0	0
1671	1	9	9	0	0	0	0	0	1	0	0	69	4	after 2007	0	0	0	0	0	0	0	0	0	0	0	1	0	0	0	0	0
1673	1	1	1	0	0	0	0	0	0	0	0	62	3	after 2007	0	0	0	0	0	0	0	1	0	0	0	0	0	0	0	0	0
1676	1	2	1	0	0	0	0	0	0	0	0	45	3	after 2007	1	0	1	0	0	0	1	0	1	0	0	0	0	0	1	0	0
1678	0	1	5	0	0	0	0	1	0	0	0	102	3	after 2007	0	0	0	0	0	1	0	0	0	0	0	0	0	0	0	0	0
1679	0	1	4	0	1	1	0	0	0	0	0	45	3	after 2007	0	0	0	0	1	0	0	0	0	0	0	0	0	0	0	0	0
1680	1	2	2	0	0	0	0	0	0	0	0	57	4	after 2007	0	0	0	0	0	0	0	1	0	1	0	0	0	0	0	0	0
1684	1	1	24	0	0	0	1	0	0	0	0	66	3	after 2007	1	0	1	0	1	0	1	0	0	0	0	0	0	1	0	0	0
1687	1	2	7	0	0	0	0	0	0	0	1	41	10	after 2007	0	0	0	0	0	0	0	1	1	1	0	0	0	0	0	0	0
1688	0	3	1	0	0	0	0	0	0	0	0	79	3	after 2007	0	0	0	0	0	0	0	1	1	0	0	0	0	0	0	0	0
1691	1	2	1	0	0	0	0	0	1	0	1	47	3	after 2007	1	0	1	0	0	0	0	1	1	0	0	0	0	0	0	0	0
1692	1	1	5	0	0	0	0	0	1	0	0	50		after 2007	0	0	0	0	0	0	0	1	0	1	0	0	0	1	0	0	0
1693	0	1	3	0	0	0	0	0	0	0	0	78	3	after 2007	0	0	0	0	0	0	1	1	0	1	0	0	0	0	0	0	0
1694	1	1	4	0	0	0	1	0	0	0	0	67	3	after 2007	0	0	0	0	0	0	0	1	0	0	0	0	0	0	0	0	0
1695	0	1	9	0	0	0	0	0	0	0	1	92	3	after 2007	0	0	0	0	0	0	0	0	1	0	0	0	0	0	1	0	0
1697	1	15	10	0	0	0	0	0	0	0	0	50	3	after 2007	0	0	0	0	0	0	0	1	0	1	0	0	0	0	0	0	0
1698	0	1	8	0	0	0	0	0	0	0	0	62	3	after 2007	0	0	0	0	0	1	0	1	1	0	0	0	0	0	1	0	0
1700	1	2	9	0	0	0	0	0	1	0	1	41	3	after 2007	0	0	0	0	0	0	0	1	0	1	0	0	0	0	0	0	0
1701	1	2	4	0	0	0	0	0	0	0	1	48	6	after 2007	0	0	0	0	0	0	0	0	0	1	0	0	0	0	0	0	0
1707	0	1	2	0	0	0	0	0	0	0	0	45	4	before 2001	0	0	0	0	0	0	0	0	0	0	0	0	0	0	0	0	0
1710	1	1	10	0	0	1	0	0	0	1	0	35	4	before 2001	0	0	0	1	0	0	0	0	0	0	1	0	0	0	0	0	1
1711	1	1	10	0	1	0	0	0	0	0	0	28	6	before 2001	0	0	0	0	0	0	0	0	0	1	0	0	0	0	0	0	0
1714	1	1	5	0	0	1	0	0	1	0	0	37	6	before 2001	0	0	0	0	0	0	0	0	0	0	0	0	0	0	0	0	0
1719	0	1	1	0	0	1	0	0	0	0	0	38	6	before 2001	0	0	0	1	0	0	0	0	0	0	0	0	0	0	0	0	0
1721	1	1	5	0	0	1	0	0	1	0	1	37	3	before 2001	0	0	0	0	0	0	0	0	0	0	0	0	0	0	1	0	0
1724	1	8	5	0	1	1	0	0	1	0	0	43	6	before 2001	0	0	0	0	0	0	0	0	0	0	0	0	0	0	0	0	0
1725	0	1	23	0	0	1	0	0	0	1	0	45	6	before 2001	0	0	0	0	0	0	0	0	0	1	0	0	0	0	0	0	0
1726	0	1	3	0	0	0	0	0	0	0	0	24	6	before 2001	0	0	0	0	0	0	0	0	0	1	0	0	0	1	0	0	0
1731	1	1	3	1	0	0	0	0	0	0	0	55	4	before 2001	0	0	0	0	0	0	0	0	0	0	0	0	0	0	0	0	0
1735	1	1	1	0	0	0	0	1	0	0	1	28	10	before 2001	0	0	0	0	0	0	0	1	0	1	0	0	0	0	1	0	0
1737	1	1	18	0	0	0	0	0	0	0	0	46	3	before 2001	0	0	0	0	0	0	0	0	0	0	0	0	0	0	0	0	1
1739	1	1	10	0	0	0	0	0	0	0	1	47	4	before 2001	0	0	0	0	0	0	0	0	0	1	0	0	0	0	0	0	0
1740	1	1	1	0	0	0	0	0	1	0	1	12	14	before 2001	0	0	0	0	0	0	0	0	0	1	0	0	1	1	0	0	0
1743	1	1	1	0	0	0	0	0	0	0	1	46	6	before 2001	0	0	0	0	0	0	0	1	0	0	0	0	0	0	0	0	1
1744	1	1	4	0	0	0	0	0	0	0	0	60	3	before 2001	0	0	0	0	0	0	0	1	0	1	0	0	0	0	0	0	0
1747	1	1	24	0	1	0	0	0	1	0	0	46	3	before 2001	0	0	0	0	0	0	0	0	0	0	0	1	0	0	0	0	0
1748	1	1	5	1	0	0	0	0	1	0	1	39	4	before 2001	0	0	0	0	0	0	0	1	0	1	0	0	1	0	0	0	0
1749	0	1	15	0	0	0	0	0	0	0	0	63	6	before 2001	0	1	0	0	0	0	0	0	0	1	0	1	0	1	0	0	0
1750	0	1	16	0	1	0	0	0	0	0	0	43	12	before 2001	0	0	0	0	0	0	0	0	0	0	0	0	0	0	0	0	0
1752	0	3	4	0	0	0	0	0	1	0	1	33	14	before 2001	0	0	0	0	0	1	0	1	0	0	1	0	1	0	0	0	0
1757	0	1	15	0	0	0	0	0	1	0	1	50	3	before 2001	0	0	0	0	0	0	0	0	0	0	0	0	0	0	0	0	1
1758	0	1	6	0	0	0	0	1	0	0	0	53	3	before 2001	0	0	0	0	0	0	0	0	1	0	0	1	0	1	1	0	0
1759	0	1	24	0	0	0	0	1	0	0	0	47	3	before 2001	0	0	0	0	0	0	0	0	0	1	0	0	0	1	1	0	0
1760	1	1	7	0	0	0	0	0	0	0	1	45	15	before 2001	0	0	0	0	0	0	0	1	0	0	1	0	0	0	0	0	1
1762	1	1	18	0	0	0	0	0	0	0	0	37	3	before 2001	0	0	0	0	0	0	0	0	0	0	0	1	0	1	0	0	0
1763	1	1	24	0	0	0	0	0	0	0	0	63	3	before 2001	0	0	0	0	0	0	0	0	0	0	0	0	0	0	0	0	0
1765	1	1	20	0	0	0	0	0	0	0	0	66	3	before 2001	0	0	0	0	0	0	0	0	0	1	0	0	1	1	0	0	0
1766	0	1	11	0	0	0	0	1	1	0	0	47	6	before 2001	0	0	0	0	0	0	0	0	0	1	0	0	0	0	0	0	0
1767	0	1	4	0	0	0	1	0	0	0	0	41	4	before 2001	0	0	0	0	0	0	0	0	0	0	0	1	0	1	0	0	0
1768	0	2	12	0	0	0	0	0	1	0	0	40	3	before 2001	0	0	0	0	0	1	0	0	0	0	0	1	0	1	0	1	0
1769	0	1	6	0	0	0	0	0	1	0	0	26	13	before 2001	0	0	0	0	0	0	0	0	0	1	0	0	0	0	0	0	1
1773	1	3	9	0	0	1	0	0	0	1	0	31	3	before 2001	0	0	0	0	0	1	0	1	0	1	0	0	0	0	0	0	0
1774	1	1	13	0	1	0	0	0	0	0	0	53	6	before 2001	0	0	0	1	0	1	0	0	0	0	0	0	0	0	0	0	0
1777	0	3	5	0	0	1	0	0	0	1	0	34	14	before 2001	0	0	0	0	0	0	0	1	0	0	0	0	0	0	0	0	0
1778	0	1	23	0	1	0	0	0	0	0	0	34	3	before 2001	0	0	0	0	0	0	0	0	0	0	0	0	0	0	0	0	0
1779	0	6	5	0	0	0	0	0	1	0	1	42	3	before 2001	0	0	0	0	0	0	0	0	0	0	1	0	0	0	0	0	1
1780	1	1	1	0	1	0	0	1	1	0	1	46	3	before 2001	0	0	0	0	0	0	0	0	0	1	0	0	0	1	0	0	0
1781	0	1	24	0	0	0	0	0	0	0	0	75	4	before 2001	0	0	0	0	0	0	0	0	0	0	0	0	0	0	1	0	0
1782	1	1	4	0	1	0	0	0	1	0	1	49	3	before 2001	0	0	0	0	0	0	0	1	0	0	1	0	0	0	0	0	1
1783	1	1	2	0	1	1	0	1	0	0	0	21	6	before 2001	0	0	0	0	0	0	0	0	0	0	0	0	0	0	0	0	0
1784	1	1	18	0	0	0	0	0	1	0	0	31	3	before 2001	0	0	0	1	0	0	0	0	0	1	0	0	0	0	0	0	0
1785	0	1	24	0	0	0	0	0	0	0	0	37	3	before 2001	0	0	0	0	0	0	0	1	0	0	1	0	0	1	0	0	1
1787	1	1	2	0	0	0	0	0	0	0	0	37	6	before 2001	0	1	0	1	1	0	0	0	0	1	0	0	0	0	0	1	0
1791	1	1	6	0	0	0	0	0	0	0	0	12	14	before 2001	0	0	0	0	0	1	0	1	0	0	0	0	0	0	0	1	0
1792	1	2	24	0	0	0	0	0	1	0	1	45	3	before 2001	0	0	0	0	0	1	0	1	0	0	0	0	1	0	1	0	0
1796	0	1	7	0	0	0	0	0	0	0	0	49	3	before 2001	0	0	0	0	0	0	0	0	0	0	0	0	0	0	0	0	0
1797	1	1	6	0	0	0	0	0	0	0	0	25	8	before 2001	0	0	0	0	0	1	0	0	0	1	0	0	0	0	0	0	0
1799	0	1	1	0	0	0	0	0	0	0	0	39	4	before 2001	0	0	0	0	0	0	0	0	0	1	0	0	0	0	0	0	0
1800	0	1	12	0	0	0	0	0	1	0	0	33	3	before 2001	0	0	0	0	0	1	0	0	0	1	0	0	0	0	0	0	0
1801	0	2	16	0	0	0	0	0	1	0	1	41	6	before 2001	0	0	0	0	0	0	0	1	0	0	0	0	0	0	1	0	0
1803	1	1	13	0	0	0	0	0	1	0	0	26	13	before 2001	0	0	0	0	0	0	0	0	0	1	0	0	0	0	0	0	0
1805	1	1	24	0	1	1	0	1	1	0	0	43	3	before 2001	0	0	0	0	0	0	0	0	0	1	1	0	0	1	0	0	0
1807	0	1	3	0	0	0	0	0	0	0	0	40	9	before 2001	0	0	0	1	0	0	0	0	0	0	0	0	1	1	0	0	0
1808	1	1	1	0	0	0	0	0	1	0	0	29	8	before 2001	0	0	0	0	0	0	0	0	0	0	0	0	0	0	0	1	0
1809	1	2	3	0	1	1	0	0	1	1	0	39	3	before 2001	0	0	0	0	0	0	0	1	0	0	0	0	0	0	1	0	0
1810	1	1	3	0	0	0	0	0	1	0	0	19	3	before 2001	0	0	0	0	0	0	0	0	0	0	0	0	0	0	0	1	1
1811	0	1	18	0	1	0	0	0	0	0	0	36	4	before 2001	0	0	0	1	0	0	0	0	0	1	0	0	0	0	0	0	0
1815	0	2	24	0	0	0	0	0	0	0	0	37	4	before 2001	0	0	0	0	0	0	0	0	0	1	0	0	0	1	0	0	0
1816	1	1	15	0	0	1	0	0	0	1	0	45	14	before 2001	0	0	0	0	1	0	0	1	0	1	0	0	0	0	0	0	0
1817	0	1	11	0	0	0	0	0	0	0	0	48	4	before 2001	0	0	0	0	0	0	0	0	0	1	0	0	0	0	0	0	0
1818	0	2	21	0	0	1	0	0	0	1	0	44	15	before 2001	0	0	0	0	0	0	0	0	0	1	0	0	0	0	0	0	0
1819	1	1	2	0	0	0	0	1	0	0	1	52	8	before 2001	0	0	0	0	0	0	0	0	0	1	0	0	0	0	0	0	0
1820	1	1	1	0	0	0	1	0	1	0	0	51	4	before 2001	0	0	0	0	0	0	0	0	0	0	0	0	0	0	0	0	0
1824	1	1	1	1	0	0	0	0	0	0	0	45	3	before 2001	0	0	0	0	0	0	0	0	0	1	0	0	0	0	0	0	0
1825	0	2	22	0	1	0	0	0	1	0	0	50	6	before 2001	0	0	0	0	0	0	0	0	0	0	1	0	0	0	0	0	1
1826	1	3	14	0	0	0	0	1	0	0	0	58	3	before 2001	0	0	0	0	0	0	0	0	0	1	0	0	0	1	0	0	0
1827	1	5	1	0	0	0	0	1	0	0	0	28	6	before 2001	0	0	0	0	0	0	0	0	0	1	1	0	1	1	0	0	0
1828	1	1	11	0	0	0	0	0	0	0	0	28	3	before 2001	0	0	0	0	0	0	0	0	0	0	0	1	0	1	1	0	0
1831	0	7	24	0	0	0	0	0	0	0	0	36	10	before 2001	0	0	0	0	0	0	0	0	0	0	0	0	0	0	0	1	0
1832	0	1	1	0	0	0	0	0	0	0	0	34	4	before 2001	0	0	0	0	0	0	0	0	0	1	0	1	0	1	0	0	0
1833	0	1	11	0	1	0	0	0	1	0	0	40	4	before 2001	0	0	0	0	0	0	0	0	0	0	0	0	0	1	0	1	0
1834	1	2	3	0	0	0	0	1	1	0	1	37	3	before 2001	0	0	0	0	0	0	0	0	0	0	0	0	0	0	0	0	1
1836	1	1	6	0	0	0	0	0	0	0	0	51	3	before 2001	0	0	0	0	0	0	0	0	0	0	1	0	0	1	0	0	0
1837	1	5	5	0	0	0	0	1	1	0	1	39	3	before 2001	0	0	0	0	1	0	0	0	0	0	1	0	0	0	1	0	0
1839	1	2	3	0	1	1	0	0	0	1	0	47	3	before 2001	0	0	0	0	0	0	0	0	0	1	0	0	0	0	0	0	0
1840	1	3	1	0	0	0	0	0	1	0	1	29	3	before 2001	0	0	0	0	1	0	0	1	0	0	1	0	0	0	0	0	1
1841	1	1	14	0	0	1	0	0	0	0	1	33	3	before 2001	0	0	0	0	0	0	0	0	0	0	0	1	0	1	0	1	0
1842	1	1	8	0	0	0	0	0	0	0	0	64	3	before 2001	0	0	0	0	0	0	0	0	0	0	0	1	0	1	0	0	0
1844	1	5	4	0	0	1	0	0	1	0	1	22	4	before 2001	0	0	0	0	0	1	0	1	0	0	0	1	0	0	0	0	0
1846	1	4	3	0	0	0	0	0	0	0	0	40	4	before 2001	0	0	0	0	0	0	0	1	1	0	0	0	1	0	0	0	0
1850	1	1	6	0	0	0	0	0	0	0	0	42	4	before 2001	0	0	0	0	0	0	0	0	0	0	0	0	0	0	0	0	0
1851	1	1	3	0	1	1	0	0	0	0	0	37	3	before 2001	0	0	0	0	0	0	0	0	0	0	0	0	0	0	0	0	0
1852	1	1	8	0	0	1	0	0	1	0	0	37	8	before 2001	0	0	0	0	1	0	0	1	0	0	0	0	0	0	0	0	0
1853	1	1	3	0	1	0	0	0	1	0	1	44	3	before 2001	0	0	0	0	0	1	0	1	0	0	1	1	0	1	0	1	0
1854	1	1	1	0	1	0	0	0	1	0	0	36	7	before 2001	0	0	0	0	0	0	0	0	0	1	0	0	1	0	0	0	0
1855	0	1	11	0	1	0	0	0	1	0	1	70	6	before 2001	0	0	0	1	0	0	0	0	0	0	0	1	1	0	0	0	0
1857	0	3	11	0	0	1	0	0	0	1	0	33	6	before 2001	0	0	0	0	0	0	0	0	0	1	0	0	0	0	0	0	0
1860	1	1	2	0	0	0	0	0	0	0	0	46	3	before 2001	0	0	0	0	0	0	0	1	0	1	0	0	0	0	0	0	0
1861	1	2	10	0	0	1	0	0	0	1	1	48	3	before 2001	0	0	0	0	0	0	0	0	0	0	1	0	0	1	0	1	0
1863	1	1	9	0	1	0	0	0	1	0	0	41	4	before 2001	0	0	0	0	0	0	0	0	0	0	0	0	0	0	0	0	0
1864	1	3	2	0	0	0	0	0	0	0	0	17	4	before 2001	0	0	0	0	0	0	0	1	0	1	0	0	0	0	0	0	0
1866	1	2	3	0	0	0	0	0	0	0	0	60	4	before 2001	0	0	0	0	0	0	0	0	0	0	0	1	0	1	0	0	0
1867	0	1	2	0	1	0	0	0	0	0	0	54	7	before 2001	0	0	0	0	0	0	0	0	0	0	0	0	0	0	0	0	0
1868	1	1	12	0	0	0	0	0	0	0	0	49	3	before 2001	1	0	1	0	0	0	0	0	0	1	0	1	0	0	0	0	0
1869	0	1	1	0	0	0	0	0	1	0	0	24	10	before 2001	0	0	0	0	0	0	0	0	0	0	0	0	0	0	1	0	0
1872	1	1	9	0	1	0	0	0	0	0	1	56	4	before 2001	0	0	0	0	0	0	0	0	0	1	0	0	0	0	0	0	0
1873	1	1	13	0	0	0	0	0	1	0	1	44	3	before 2001	0	0	0	0	0	0	0	0	0	1	0	1	1	0	0	1	0
1876	1	1	3	0	0	0	0	0	1	0	0	39	4	before 2001	0	0	0	0	0	0	0	0	0	1	0	0	0	0	0	0	0
1878	1	1	11	0	1	0	0	0	1	0	0	35	3	before 2001	0	0	0	0	0	0	0	0	0	1	0	0	0	0	0	0	0
1879	1	1	5	0	0	1	0	0	1	0	0	26	8	before 2001	0	0	0	0	0	0	0	0	0	1	0	0	0	0	0	0	0
1880	1	6	7	0	0	0	0	1	1	0	1	59	3	before 2001	0	0	0	0	0	0	0	0	0	0	0	0	0	0	0	0	1
1881	1	5	6	0	1	0	0	0	0	0	0	33	3	before 2001	0	0	0	1	0	0	0	0	0	0	0	0	0	1	0	1	0
1885	1	2	7	0	0	0	0	0	0	0	0	39	3	before 2001	0	0	0	0	0	0	0	0	0	0	0	0	0	0	1	1	0
1889	0	1	24	0	1	0	0	0	0	0	0	42	4	before 2001	0	0	0	0	0	0	0	0	0	0	1	0	0	0	0	0	1
1890	1	1	1	0	1	0	0	0	0	0	0	66	3	before 2001	1	0	1	0	0	1	0	0	0	1	0	0	0	0	0	1	0
1891	1	1	18	0	0	0	0	0	0	0	0	51	3	before 2001	0	0	0	0	0	0	0	0	0	0	0	0	0	1	1	0	0
1893	1	3	9	0	0	0	0	0	0	0	0	25	8	before 2001	0	0	0	0	0	1	0	1	0	1	0	0	0	0	0	0	0
1895	1	3	8	0	0	0	0	0	0	0	1	43	6	before 2001	0	0	0	0	0	0	0	0	0	1	0	0	0	0	0	0	0
1897	1	2	2	0	0	0	0	0	1	0	1	51	3	before 2001	0	0	0	0	0	0	0	0	0	1	0	0	0	0	0	0	0
1900	1	1	3	0	0	1	0	0	1	0	0	48	4	before 2001	0	0	0	0	0	0	0	0	0	0	1	0	0	1	0	0	0
1901	1	1	14	0	0	0	0	0	0	0	0	42	3	before 2001	0	0	0	0	0	0	0	0	1	1	0	0	0	1	1	0	0
1903	1	1	1	0	0	0	0	0	0	0	0	34	6	before 2001	0	0	0	0	0	1	0	0	0	0	0	0	0	0	0	0	0
1907	0	1	7	0	0	1	0	0	0	1	1	46	3	before 2001	0	0	0	0	0	0	0	0	0	1	0	0	0	1	0	0	0
1908	0	1	19	0	0	0	0	0	0	0	0	71	3	before 2001	0	0	0	0	0	0	0	0	0	1	0	0	0	0	0	0	0
1909	1	1	1	0	0	0	0	0	0	0	0	40	13	before 2001	0	0	0	0	0	0	0	0	0	0	0	0	0	0	1	0	0
1910	1	1	8	0	1	0	0	0	0	0	0	52	5	before 2001	0	0	0	0	0	0	0	0	0	1	0	0	0	0	0	0	0
1911	1	1	8	0	0	0	0	0	0	0	0	37	10	before 2001	0	0	0	0	0	0	0	0	0	0	0	0	0	0	0	1	0
1912	1	1	4	0	0	0	0	1	1	0	1	42	3	before 2001	0	0	0	0	0	0	0	1	0	1	0	0	0	1	0	0	0
1914	0	1	13	0	0	1	0	0	0	1	0	55	3	before 2001	0	0	0	1	0	0	0	1	0	0	0	0	0	0	0	0	0
1915	1	4	3	0	0	0	0	0	1	0	1	44	3	before 2001	0	0	0	0	0	0	0	1	0	0	0	0	0	0	0	0	1
1916	1	1	7	0	0	1	0	0	1	0	0	37	10	before 2001	0	0	0	0	0	0	0	1	0	0	0	0	0	0	0	1	0
1918	1	2	18	0	0	0	0	0	0	0	1	51	3	before 2001	0	0	0	0	0	0	0	0	0	0	0	0	0	0	1	0	0
1919	0	2	12	0	0	1	0	0	0	1	0	73	5	before 2001	0	0	0	0	0	0	0	0	0	0	0	0	0	0	0	0	0
1922	0	1	5	0	1	0	0	0	0	0	0	48	3	before 2001	0	0	0	0	0	0	0	0	0	0	0	0	0	0	0	0	0
1923	0	1	4	0	1	0	0	0	0	0	0	53	3	before 2001	0	0	0	0	0	0	0	0	0	0	0	0	0	0	0	0	1
1924	0	2	14	0	0	0	0	0	0	0	1	56	5	before 2001	0	0	0	0	0	0	0	1	0	0	1	0	0	0	0	0	1
1925	1	1	1	0	0	0	0	0	0	0	0	32	6	before 2001	0	0	0	0	0	0	0	0	0	1	0	0	0	0	0	0	0
1928	1	1	9	0	0	0	0	1	0	0	0	39	3	before 2001	0	0	0	0	0	1	0	0	0	0	0	0	0	1	0	0	0
1929	0	1	19	0	0	0	0	0	1	0	1	54	4	before 2001	0	0	0	0	0	0	0	0	0	0	0	0	1	0	0	0	1
1930	1	1	17	0	0	0	0	0	1	0	1	42	3	before 2001	0	0	0	0	0	0	0	1	0	1	0	0	0	0	0	0	0
1931	0	1	24	0	0	0	0	1	0	0	0	53	4	before 2001	0	0	0	0	0	0	0	0	1	0	0	0	1	0	0	0	0
1934	1	2	6	0	0	0	0	0	0	0	0	49	3	before 2001	0	1	0	0	0	0	0	1	1	0	1	0	0	1	0	1	0
1936	1	2	3	0	0	0	0	0	1	0	1	35	14	before 2001	0	0	0	0	0	0	0	1	0	0	0	0	0	1	1	1	0
1937	1	1	3	0	0	1	0	0	0	0	0	26	6	before 2001	0	0	0	0	0	0	0	1	0	0	0	0	0	0	0	0	0
1938	1	1	4	0	0	0	0	0	0	0	1	69	3	before 2001	0	0	0	0	0	0	0	0	0	1	0	0	0	0	0	0	0
1939	1	2	14	0	0	0	0	0	0	0	0	36	3	before 2001	0	0	0	0	0	0	0	0	0	0	0	1	1	0	0	0	0
1940	0	1	2	0	0	0	0	0	1	0	0	37	6	before 2001	0	0	0	0	0	0	0	0	0	1	0	0	0	0	1	0	0
1945	1	1	12	0	0	0	0	1	0	0	1	63	4	before 2001	0	0	0	0	1	0	0	1	0	0	0	0	0	0	0	0	0
1947	1	1	5	0	1	1	0	0	0	0	0	76	3	before 2001	0	0	0	0	0	0	0	0	0	0	0	0	0	0	0	0	0
1948	1	1	8	0	0	0	0	0	0	0	0	51	4	before 2001	0	0	0	0	0	0	0	0	0	1	0	0	0	0	0	1	0
1952	1	1	10	0	0	0	0	0	0	0	0	53	4	before 2001	0	0	0	0	0	0	0	0	0	0	1	0	0	0	0	1	0
1954	0	1	24	0	0	1	0	1	0	0	0	45	6	before 2001	0	0	0	0	0	0	0	0	0	1	0	0	0	1	0	1	0
1955	1	1	8	0	0	0	0	0	1	0	1	32	10	before 2001	0	0	0	0	0	0	0	0	0	1	0	0	1	0	0	1	0
1956	1	2	1	0	0	0	0	1	0	0	0	25	6	before 2001	0	0	0	0	0	0	0	1	0	0	0	0	0	0	0	1	0
1957	0	1	1	0	0	0	0	0	0	0	0	26	4	before 2001	0	0	0	0	0	0	0	0	0	1	0	0	0	0	0	0	0
1958	0	1	6	0	0	0	0	0	0	0	0	46	4	before 2001	0	0	0	0	0	0	0	0	0	1	0	0	0	1	1	1	0
1960	1	1	2	0	0	0	0	0	0	0	0	19	14	before 2001	0	0	0	0	0	1	0	0	0	0	0	0	0	0	0	0	1
1961	1	2	10	0	0	1	0	0	0	1	0	36	4	before 2001	0	0	0	0	0	1	0	0	0	0	0	0	0	1	1	0	0
1963	1	1	16	0	0	0	0	0	0	0	0	53	3	before 2001	0	0	0	0	1	0	0	0	0	0	0	0	0	0	0	0	0
1964	1	1	7	0	0	1	0	1	0	1	0	41	6	before 2001	0	0	0	0	0	0	0	1	0	0	0	0	0	0	1	0	0
1966	1	1	4	0	0	1	0	0	0	0	0	73	3	before 2001	0	0	0	0	0	0	0	0	0	0	0	0	0	0	0	0	0
1967	0	1	3	0	0	1	0	0	0	1	0	39	3	before 2001	0	0	0	0	0	0	0	0	0	0	0	0	0	0	0	0	0
1968	0	3	24	0	1	0	0	0	0	0	0	42	4	before 2001	0	0	0	0	0	0	0	0	0	0	0	0	0	0	1	1	0
1969	0	1	2	0	0	0	0	0	0	0	0	27	4	before 2001	0	0	0	0	0	0	0	0	0	1	0	0	0	0	0	0	0
1970	1	1	10	0	0	0	0	0	1	0	1	51	4	before 2001	1	0	1	0	0	0	0	0	0	1	0	0	0	0	1	0	0
1972	1	3	4	0	0	0	0	0	0	0	0	41	6	before 2001	0	0	0	0	0	0	0	0	0	1	0	0	1	1	0	0	0
1974	0	1	1	0	0	0	0	0	1	0	0	32	6	before 2001	0	0	0	0	0	0	0	0	0	0	0	0	0	0	0	0	1
1975	1	1	4	0	0	0	1	1	0	0	1	59	4	before 2001	0	1	0	1	0	0	0	0	0	0	0	1	1	0	0	1	0
1976	0	1	4	0	0	1	0	0	0	0	0	53	3	before 2001	0	0	0	0	0	0	0	0	0	0	0	0	0	0	0	0	0
1977	1	2	5	0	0	0	0	0	0	0	0	66	8	before 2001	0	0	0	0	0	0	0	1	0	0	0	0	0	1	0	0	1
1980	0	2	6	0	0	0	0	0	1	0	0	43	15	before 2001	0	0	0	0	0	0	0	1	0	0	0	0	0	0	0	0	1
1982	1	1	10	0	0	1	0	0	0	0	0	27	4	before 2001	0	1	0	1	0	0	0	0	0	1	0	0	0	1	0	0	0
1984	0	1	2	1	0	0	0	0	0	0	0	57	6	before 2001	0	0	0	0	0	0	0	0	0	0	0	0	1	1	1	0	0
1987	1	2	9	0	0	0	0	0	1	0	1	24	4	before 2001	0	0	0	0	0	0	0	1	0	0	0	0	0	0	0	0	1
1990	1	1	14	0	0	0	0	0	0	0	0	33	3	before 2001	0	0	0	0	0	0	0	0	0	1	0	0	0	1	0	0	0
1992	1	1	4	1	0	0	0	0	0	0	0	37	3	before 2001	0	0	0	0	0	1	0	0	0	0	0	0	0	0	0	0	0
1994	0	2	10	0	0	0	0	0	1	0	0	45	3	before 2001	0	0	0	0	0	0	0	0	0	1	0	0	0	1	0	0	0
1995	1	5	3	0	0	0	0	0	0	0	1	36	4	before 2001	0	0	0	0	0	0	0	0	0	1	0	0	0	0	1	0	0
1996	0	1	6	0	0	0	0	0	0	0	0	50	4	before 2001	0	0	0	0	0	0	0	0	0	0	1	0	0	1	0	0	0
1997	1	2	4	0	0	0	0	0	0	0	0	22	4	before 2001	0	0	0	0	1	0	0	0	0	0	0	0	0	0	1	0	0
1998	1	2	9	0	0	0	0	0	1	0	1	33	3	before 2001	0	0	0	0	0	0	0	1	0	0	0	0	0	0	0	0	1
1999	0	1	6	0	0	1	0	0	1	0	1	43	3	before 2001	0	0	0	0	0	0	0	0	0	0	0	0	0	0	1	0	1
2000	0	1	5	0	0	0	0	0	0	0	1	54	5	before 2001	0	0	0	0	0	0	0	1	0	1	0	0	0	0	0	0	0
2001	0	1	3	0	0	0	0	0	0	0	0	35	10	before 2001	0	1	0	0	0	0	0	0	1	0	0	0	0	0	0	1	0
2002	0	1	13	0	0	1	0	0	1	0	1	43	4	before 2001	0	0	0	0	0	0	0	0	0	1	0	0	0	0	0	0	0
2004	1	1	7	0	0	0	1	0	1	0	0	43	3	before 2001	0	0	0	0	0	0	0	0	0	0	0	0	0	0	0	0	0
2007	1	1	10	0	0	0	0	0	1	0	0	43	6	before 2001	0	0	0	0	1	0	0	0	0	0	0	0	0	0	0	0	0
2008	1	2	8	0	0	0	0	1	1	0	0	56	3	before 2001	0	0	0	0	0	1	0	1	0	0	1	0	0	1	0	0	0
2009	1	1	1	0	0	0	1	1	0	0	0	41	3	before 2001	0	0	0	1	0	0	0	0	0	0	0	1	0	1	0	1	0
2010	1	3	13	0	0	0	0	0	1	0	1	21	4	before 2001	0	0	0	0	0	0	0	1	0	1	0	0	0	0	0	0	1
2011	0	3	17	0	0	0	0	0	0	0	0	54	3	before 2001	0	0	0	0	0	1	0	0	0	0	0	0	0	0	1	0	0
2013	1	1	24	0	0	0	0	0	0	0	0	49	4	before 2001	0	0	0	0	0	0	0	0	0	0	0	0	1	0	0	0	0
2015	1	1	4	0	1	0	0	0	1	0	0	41	4	before 2001	0	0	0	0	0	0	0	0	0	1	0	0	0	0	0	0	0
2017	1	1	21	0	0	0	0	0	0	0	0	48	3	before 2001	0	0	0	0	0	0	0	0	0	0	0	0	1	0	1	1	1
2020	1	1	6	0	0	1	0	0	0	0	0	14	4	before 2001	0	1	0	0	0	0	0	0	0	0	0	0	0	0	0	0	1
2021	1	1	19	1	0	0	0	0	0	0	1	29	3	before 2001	0	0	0	0	0	0	0	0	0	1	0	0	1	0	0	1	0
2023	1	1	3	0	1	0	0	0	1	0	0	25	10	before 2001	0	0	0	1	0	0	0	0	0	1	0	0	0	0	0	0	0
2024	0	1	3	0	0	0	0	0	0	0	1	72	4	before 2001	0	0	0	0	0	0	0	1	0	1	0	0	0	0	0	0	0
2025	1	1	1	0	0	0	0	0	0	0	0	32	3	before 2001	0	0	0	0	0	0	0	0	0	0	0	0	0	0	0	0	0
2026	1	1	24	0	0	1	0	0	1	0	0	20	3	before 2001	0	0	0	0	1	0	0	0	0	0	0	0	0	0	0	0	0
2028	1	1	11	0	0	0	0	0	0	0	1	49	3	before 2001	0	0	0	1	0	0	0	0	0	0	0	1	0	1	0	1	0
2029	0	2	10	0	0	0	0	0	0	0	1	35	10	before 2001	0	0	0	0	0	0	0	1	0	0	0	0	0	0	0	0	1
2031	1	1	16	0	0	0	0	1	1	0	1	45	4	before 2001	0	0	0	0	0	0	0	1	1	0	0	0	1	0	1	1	0
2033	1	2	15	0	0	1	0	0	0	1	0	28	6	before 2001	0	0	0	0	0	0	0	0	0	1	0	0	0	0	0	0	0
2034	1	1	3	0	0	0	0	0	0	0	0	34	3	before 2001	0	0	0	0	0	0	0	0	0	0	1	0	0	1	0	0	0
2035	0	1	6	0	0	0	0	1	1	0	1	71	3	before 2001	0	0	0	1	0	0	0	0	0	0	0	0	0	1	0	1	0
2036	1	7	6	0	0	0	0	0	1	0	0	34	6	before 2001	0	0	0	0	0	0	0	1	0	0	1	0	1	0	0	0	0
2039	1	1	4	0	0	1	0	0	0	0	0	33	6	before 2001	0	0	0	0	0	0	0	1	0	0	0	0	0	0	0	0	0
2041	0	1	14	0	0	0	0	0	0	0	0	40	3	before 2001	0	0	0	0	0	0	0	0	0	0	0	0	0	0	0	0	0
2045	1	1	7	0	0	0	0	0	1	0	1	45	3	before 2001	0	0	0	0	0	0	0	0	1	0	0	0	0	1	1	0	0
2047	1	1	24	0	1	0	0	0	1	0	0	50	10	before 2001	0	0	0	0	0	0	0	1	0	0	1	0	0	1	0	0	0
2048	0	1	11	0	0	0	0	0	0	0	1	54	5	before 2001	0	0	0	0	0	0	0	0	0	1	0	0	0	0	0	0	0
2049	1	1	7	0	0	0	0	0	0	0	0	35	3	before 2001	0	0	0	0	0	0	0	0	0	0	0	0	0	0	0	0	0
2050	0	2	16	0	0	0	0	0	1	0	1	29	3	before 2001	0	0	0	0	0	0	0	0	0	0	0	0	1	0	0	0	1
2051	1	1	3	0	0	0	0	0	0	0	0	59	3	before 2001	0	0	0	0	0	0	0	0	0	1	0	0	0	1	0	0	0
2055	0	1	7	0	0	0	0	0	1	0	0	38	3	before 2001	0	0	0	0	0	0	0	0	0	0	0	0	0	0	0	0	1
2058	0	1	2	0	0	0	0	0	1	0	1	34	10	before 2001	0	0	0	0	0	0	0	0	0	1	0	0	0	0	1	0	0
2062	1	1	18	0	1	0	0	0	1	0	1	38	8	before 2001	0	1	0	1	0	0	0	0	0	0	0	0	0	0	0	1	0
2064	1	3	2	0	0	1	0	0	0	1	0	40	14	before 2001	0	0	0	0	1	0	0	1	0	1	0	0	0	1	0	0	0
2065	0	1	24	0	0	0	0	1	0	0	0	72	3	before 2001	0	0	0	0	0	0	0	0	0	0	0	0	1	1	0	0	0
2066	1	1	1	0	0	1	0	0	1	0	1	28	3	before 2001	0	0	1	1	0	0	0	1	0	0	1	0	0	0	0	1	0
2067	0	1	9	0	0	0	1	0	0	0	0	61	4	before 2001	0	0	0	1	0	0	0	0	0	0	0	0	0	0	0	1	0
2069	0	1	3	0	0	0	0	0	0	0	1	51	3	before 2001	0	0	0	0	0	0	0	0	0	0	1	0	0	0	0	0	1
2070	1	1	1	0	0	1	0	0	0	0	0	54	7	before 2001	0	0	0	0	0	0	0	0	0	0	0	0	0	0	1	0	0
2073	1	1	4	0	0	0	0	0	0	0	0	29	9	before 2001	0	0	0	0	0	0	0	0	0	0	0	0	0	0	0	0	0
2075	1	1	1	0	0	0	0	1	1	0	0	32	6	before 2001	0	0	0	0	0	0	0	0	0	0	0	0	0	0	0	0	0
2078	0	1	2	0	0	0	0	0	0	0	0	36	3	before 2001	0	0	1	0	0	1	0	0	0	1	0	0	0	1	1	1	0
2079	1	3	7	0	0	1	0	0	0	1	0	46	4	before 2001	0	0	0	0	0	0	0	1	0	1	0	0	0	0	0	0	0
2080	0	1	1	0	0	0	0	0	0	0	0	17	15	before 2001	0	1	0	0	0	0	0	1	0	1	0	1	0	0	0	0	0
2081	0	1	6	0	1	0	0	1	1	0	0	42	3	before 2001	0	0	0	0	0	0	0	0	0	0	0	0	0	0	0	0	1
2082	1	1	7	0	0	1	0	0	0	0	1	33	3	before 2001	0	0	0	0	0	0	0	0	0	0	0	1	0	1	0	1	0
2083	0	1	7	1	0	1	0	0	0	0	0	80	4	before 2001	0	0	0	0	0	0	0	0	0	0	0	0	0	0	0	0	1
2084	0	1	15	0	0	0	0	0	0	0	0	57	4	before 2001	0	0	0	0	0	0	0	1	0	0	0	0	0	0	0	0	0
2086	1	1	1	0	0	0	0	0	0	0	0	36	15	2001-2006	0	0	0	0	0	1	0	0	1	0	0	0	0	0	0	0	0
2087	1	2	5	0	0	0	0	0	1	0	1	46	10	2001-2006	0	0	0	1	0	0	0	1	0	1	0	0	0	1	0	1	0
2088	0	1	24	0	0	1	0	0	0	0	0	79	3	2001-2006	0	0	0	0	0	1	1	1	0	1	0	0	0	1	0	0	0
2091	0	1	2	0	0	0	0	0	1	0	1	32	3	2001-2006	0	0	0	0	0	0	0	1	0	0	0	0	1	0	0	0	0
2092	1	1	1	0	0	0	0	1	1	0	1	76	3	2001-2006	0	0	0	0	0	0	0	0	1	0	0	0	1	0	0	0	0
2094	1	1	1	0	1	0	0	0	1	0	0	44		2001-2006	0	0	0	0	0	0	0	0	0	0	0	0	0	0	0	0	0
2098	0	1	4	0	0	0	0	0	0	0	0	71	4	2001-2006	0	0	0	0	0	0	0	0	0	0	1	0	0	0	0	0	1
2100	1	2	4	0	0	0	0	0	0	0	0			2001-2006	0	0	0	0	0	0	0	0	0	0	1	0	1	0	0	0	0
2101	0	1	3	0	0	0	0	0	1	0	0	89		2001-2006	0	0	0	0	0	0	0	0	0	0	1	0	0	0	0	0	1
2104	0	1	10	0	0	0	0	1	0	0	0	89		2001-2006	0	0	0	0	0	0	0	0	0	0	1	0	0	0	0	0	1
2105	0	2	1	0	0	0	0	0	0	0	0			2001-2006	0	0	0	0	0	0	0	0	0	0	0	0	0	0	0	0	0
2106	1	1	3	0	0	1	0	0	0	0	0	59		2001-2006	0	0	0	0	0	0	0	0	0	0	0	0	0	0	0	0	0
2108	0	5	8	0	0	0	0	1	0	0	0			2001-2006	0	0	0	0	0	0	0	0	0	0	0	1	1	0	0	1	0
2111	1	1	5	0	0	0	0	0	1	0	1	64		2001-2006	0	0	0	0	0	0	0	0	1	0	0	0	1	0	0	0	0
2116	1	1	1	1	0	0	0	0	0	0	0	77	5	2001-2006	0	0	0	0	1	0	1	0	0	0	1	0	0	1	0	0	0
2119	1	3	6	0	0	0	0	1	0	0	0		14	2001-2006	0	0	0	0	0	0	0	0	1	0	0	0	0	0	1	0	0
2122	0	1	15	0	0	0	0	0	0	0	1	62		2001-2006	0	0	0	0	0	0	0	0	0	0	0	0	0	0	0	0	0
2124	1	1	2	0	0	0	0	0	0	0	0	45		2001-2006	0	0	0	1	0	0	0	0	0	0	0	0	0	0	0	0	0
2129	1	1	2	0	0	0	0	0	1	1	0	28	6	2001-2006	0	0	0	0	0	0	0	0	0	0	0	0	0	0	0	0	0
2130	1	2	1	0	0	0	0	0	0	0	0		10	2001-2006	0	0	0	0	0	0	0	0	0	0	0	0	0	0	0	0	0
2137	1	1	1	1	0	0	0	0	0	0	0	39	10	2001-2006	0	0	0	0	0	0	0	0	0	0	0	0	0	0	0	0	0
2138	1	13	2	0	0	0	0	0	0	0	0			2001-2006	0	0	0	0	0	0	0	0	0	1	0	0	0	0	0	0	0
2139	0	10	11	0	1	0	0	0	0	0	0			2001-2006	0	0	0	0	0	0	0	0	0	0	0	0	0	0	0	0	0
2142	0	4	8	0	0	0	0	0	1	0	1	40	3	2001-2006	0	1	0	0	0	0	0	1	1	0	0	0	1	0	0	0	0
2146	0	2	2	0	0	0	0	1	0	0	0	22	14	2001-2006	0	0	0	0	0	0	0	0	0	0	0	0	0	0	0	0	0
2148	1	1	5	0	0	0	0	0	0	0	0	61		2001-2006	0	0	0	0	0	0	0	0	0	0	0	0	0	0	0	0	0
2150	1	1	5	0	1	0	0	1	0	0	0	86		2001-2006	0	0	0	0	0	0	0	0	0	0	0	0	0	0	0	0	0
2152	1	1	4	0	1	0	0	0	1	0	1	60		2001-2006	0	0	0	0	0	0	0	0	0	0	0	0	0	0	0	0	0
2154	0	1	2	0	0	0	0	0	0	0	0	65	3	2001-2006	0	0	0	0	0	0	1	0	0	1	0	0	0	1	0	0	0
2159	1	1	7	0	0	0	0	1	1	0	1	63		2001-2006	0	0	0	0	0	0	0	0	0	0	0	1	0	0	0	0	0
2160	1	16	3	0	0	0	0	0	1	0	1	24	3	2001-2006	0	0	0	0	0	0	0	0	0	0	0	0	1	0	0	1	0
2166	1	1	3	0	0	0	0	0	0	0	0	55		2001-2006	0	0	0	0	0	0	0	0	0	0	0	0	0	0	0	0	0
2167	1	2	2	1	0	0	0	0	0	0	0			2001-2006	0	0	0	0	0	0	0	0	1	0	0	0	0	0	1	0	0
2176	1	1	7	0	0	0	0	0	0	0	0	65		2001-2006	0	0	0	0	0	0	0	0	0	1	0	0	0	0	0	1	0
2178	1	2	7	0	0	0	0	0	1	0	1		14	2001-2006	0	0	0	0	0	0	0	0	0	0	0	0	1	0	0	0	0
2180	1	1	2	0	0	0	0	0	0	0	0	56	3	2001-2006	0	0	0	0	0	0	0	0	0	0	0	0	0	0	0	0	0
2182	1	1	2	0	0	0	0	0	1	0	0	84		2001-2006	0	0	0	0	0	0	0	0	0	0	0	0	0	0	0	0	0
2184	1	1	3	0	0	1	0	0	1	0	0	45	4	2001-2006	0	0	0	0	0	1	1	0	0	0	0	0	0	0	0	0	0
2196	0	1	24	0	0	0	0	0	0	0	0	56	3	2001-2006	0	0	0	0	0	0	1	0	0	0	0	0	0	0	0	0	0
2201	1	1	1	0	0	0	0	1	0	0	0	68		2001-2006	0	0	0	0	0	0	0	0	1	0	0	0	0	0	0	1	0
2206	1	1	2	0	0	0	0	0	0	0	1	65		2001-2006	0	0	0	1	0	0	0	0	1	0	0	0	1	0	0	0	0
2208	1	1	20	0	0	0	0	0	0	0	0	49		2001-2006	0	0	0	0	0	0	0	0	0	1	0	0	0	0	0	0	0
2209	0	2	12	0	0	0	0	1	1	0	1			2001-2006	0	0	0	0	0	0	0	0	1	0	0	0	1	0	0	0	0
2214	1	1	1	0	0	0	0	0	0	0	0	55		2001-2006	0	0	0	0	0	0	0	0	0	1	0	0	0	0	0	0	0
2218	1	4	6	0	0	0	0	0	1	0	1			2001-2006	0	0	0	0	0	0	0	0	1	0	0	0	1	0	0	0	0
2222	1	1	4	1	1	0	0	0	0	0	0	72	3	2001-2006	0	0	0	0	0	0	0	0	0	1	0	0	0	0	0	0	0
2223	1	1	1	0	1	0	0	0	1	0	1	52		2001-2006	0	0	0	0	0	0	0	0	1	0	0	0	0	0	1	0	0
2224	1	1	2	0	0	0	0	0	1	0	1	31		2001-2006	0	0	0	0	0	0	0	0	1	0	0	0	1	0	0	0	0
2225	0	3	1	0	0	0	0	1	1	0	0	84	3	2001-2006	0	0	0	0	0	0	1	1	1	0	0	0	0	0	1	0	0
2234	1	2	1	0	0	0	0	0	1	0	0	34	5	2001-2006	0	0	0	0	0	0	0	1	0	1	0	0	0	0	0	0	0
2237	0	1	1	0	0	0	0	0	0	0	0	62	5	2001-2006	0	0	0	0	0	0	0	0	1	0	0	0	0	0	0	1	0
2238	1	1	1	0	0	0	0	0	0	0	0	49	3	2001-2006	0	0	0	0	0	0	1	0	0	1	0	0	0	1	0	0	0
2243	1	1	1	0	0	0	0	0	1	0	1	51		2001-2006	0	0	0	0	0	0	1	0	0	1	0	0	1	0	0	0	0
2245	0	1	4	0	0	0	0	1	1	0	0	34	6	2001-2006	0	0	0	0	0	0	0	0	0	1	0	0	0	1	0	0	0
2251	1	2	1	0	0	1	0	0	0	0	0	63	3	2001-2006	0	0	0	0	0	0	1	0	0	0	0	0	0	0	0	0	1
2254	0	1	3	0	0	0	0	0	0	0	0	53	3	2001-2006	0	0	0	0	0	0	1	0	1	0	0	0	0	0	0	0	0
2255	0	1	3	1	0	0	0	0	0	0	0	59	3	2001-2006	0	0	0	0	0	0	1	0	0	1	0	0	0	0	0	0	0
2257	1	2	4	0	0	0	0	0	0	0	1	50	3	2001-2006	0	0	0	0	0	0	1	0	1	0	0	0	0	0	1	0	0
2259	1	7	23	0	0	0	0	1	1	0	0			2001-2006	0	0	0	0	0	0	0	0	0	1	0	0	1	0	0	0	0
2261	1	1	2	0	0	0	0	0	0	0	0	48	3	2001-2006	0	0	0	0	0	0	1	1	0	1	0	0	0	0	0	0	0
2262	1	3	6	0	0	1	0	1	0	0	0			2001-2006	0	0	0	0	0	0	0	0	0	0	0	1	1	0	0	0	0
2265	1	1	3	0	0	0	0	0	0	0	1	59		2001-2006	0	0	0	0	0	0	0	0	0	1	0	0	1	0	0	0	0
2267	0	1	3	0	0	0	0	0	0	0	0	56	3	2001-2006	0	0	0	0	0	0	1	0	1	0	0	0	1	1	1	0	0
2271	0	1	24	0	0	0	0	0	0	0	0	50		2001-2006	0	0	0	0	0	0	0	0	0	0	0	0	0	0	0	0	0
2275	0	2	8	0	0	0	0	1	0	0	0	50	4	2001-2006	0	0	0	0	0	0	0	0	1	0	0	0	0	0	0	0	0
2276	1	1	6	0	1	0	1	0	0	0	0	83	3	2001-2006	0	0	0	0	0	0	1	0	0	1	0	0	0	1	0	0	0
2281	1	1	1	0	0	0	0	0	0	0	0	46	4	2001-2006	0	0	0	0	0	0	1	0	0	1	0	0	0	1	0	0	0
2282	1	1	1	0	0	0	0	0	0	0	0	90		2001-2006	0	0	0	0	0	0	0	0	0	0	0	0	0	0	0	0	0
2283	0	2	3	0	0	0	0	0	0	0	0			2001-2006	0	0	0	0	0	0	0	0	0	0	0	1	0	0	0	0	0
2291	1	2	5	0	0	0	0	1	0	0	0	67	3	2001-2006	0	0	0	0	0	0	0	0	0	1	0	0	1	1	0	0	0
2292	0	1	6	0	0	0	0	0	1	0	0	19	3	2001-2006	0	0	0	0	0	0	0	0	0	0	1	0	1	0	0	0	0
2295	1	1	9	0	0	0	0	0	1	0	0	35	5	2001-2006	0	0	0	0	0	0	1	0	0	1	0	0	1	0	0	0	0
2298	1	1	2	0	0	0	0	0	0	0	0	30	11	2001-2006	0	1	1	1	0	0	0	0	0	0	0	0	0	0	0	0	1
2300	1	24	4	0	0	0	1	0	1	0	0		15	2001-2006	0	0	0	0	0	0	0	0	0	1	0	0	0	0	0	1	0
2303	0	1	2	0	0	0	0	1	0	0	0	75	3	2001-2006	0	0	0	0	0	0	1	0	0	1	0	0	0	0	0	1	0
2304	1	1	2	0	0	0	0	1	1	0	1	65		2001-2006	0	0	0	0	0	0	0	0	0	1	0	0	1	0	0	0	0
2305	1	8	17	0	0	0	0	1	1	0	0		15	2001-2006	0	0	0	0	0	0	0	0	0	1	0	0	0	1	1	1	0
2311	1	1	10	0	0	0	0	0	1	0	1	25	6	2001-2006	0	0	0	0	0	0	0	0	0	1	0	0	0	0	0	0	0
2316	0	1	2	1	1	1	0	0	0	0	0	79	6	2001-2006	0	0	0	0	0	0	0	0	1	0	0	0	0	1	1	0	0
2318	1	1	9	0	0	0	0	1	1	0	0	60		2001-2006	0	0	0	0	0	0	0	0	1	1	0	0	1	1	0	0	0
2320	0	1	4	0	0	0	0	1	0	0	0	30	8	2001-2006	0	0	0	1	0	0	0	0	0	0	0	1	1	0	0	1	0
2325	0	1	7	0	0	1	0	0	1	0	0	64		2001-2006	0	0	0	0	0	0	0	0	1	0	0	0	1	0	0	0	0
2327	0	2	23	1	0	0	0	0	0	0	0	43	4	2001-2006	0	0	0	0	0	0	1	0	0	1	0	0	0	0	0	0	0
2329	0	1	1	0	0	0	0	0	0	0	0	19	3	2001-2006	0	1	0	0	0	0	1	0	0	1	0	0	0	0	0	0	0
2333	1	3	1	1	0	0	0	1	0	0	0			2001-2006	0	0	0	0	0	0	0	0	0	0	0	1	0	0	0	0	0
2336	1	1	10	0	0	0	0	0	1	0	1	55		2001-2006	0	0	0	0	0	0	0	0	1	0	0	0	1	0	1	0	0
2337	1	1	5	0	0	0	0	0	1	0	1	33		2001-2006	0	0	0	0	0	0	0	0	0	0	0	0	0	0	0	0	0
2338	0	1	1	0	0	0	0	0	0	0	0	63	6	2001-2006	0	0	0	0	0	0	0	0	0	1	0	0	0	0	0	0	0
2339	1	1	5	0	0	0	0	0	1	0	0	29	15	2001-2006	0	0	0	0	0	0	0	0	0	0	0	0	0	0	0	0	0
2340	0	1	14	0	0	0	0	0	0	0	0	37	3	2001-2006	0	0	0	0	0	0	0	0	1	0	0	0	0	0	0	1	0
2341	0	1	1	0	0	0	0	0	0	0	0	33	6	2001-2006	0	0	0	0	0	1	0	0	0	1	0	0	0	0	0	0	0
2343	1	1	1	0	0	1	0	0	0	1	0	40		2001-2006	0	0	0	0	0	0	0	0	0	0	0	0	0	0	0	0	0
2344	1	1	2	0	0	0	0	0	0	0	0	24	3	2001-2006	0	0	0	0	0	0	0	0	0	0	0	0	0	0	0	0	0
2346	1	1	4	0	1	0	0	0	0	0	0	84	3	2001-2006	0	0	0	0	0	0	0	0	0	1	0	0	0	0	0	0	0
2348	0	1	3	0	0	0	0	0	0	0	0	43	8	2001-2006	0	0	0	0	0	0	0	0	0	1	0	0	0	0	0	0	0
2349	1	2	2	0	0	0	0	0	1	0	1	28		2001-2006	0	0	0	0	0	0	0	0	1	0	0	0	0	0	0	0	0
2350	0	1	3	0	0	0	0	1	0	0	0	43		2001-2006	0	0	0	0	0	0	0	0	0	1	0	0	0	1	0	1	0
2359	1	1	4	0	0	0	0	0	0	0	0	13		2001-2006	0	0	0	0	0	0	0	0	0	0	0	0	0	0	0	0	0
2360	1	1	1	0	0	0	0	0	0	0	1	31	5	2001-2006	0	0	0	0	0	0	0	0	0	0	0	0	0	0	0	0	0
2362	1	1	4	0	0	0	0	1	0	0	1	71		2001-2006	0	0	0	0	0	0	0	0	1	0	0	0	1	0	1	0	0
2363	1	3	7	0	1	0	0	0	1	0	0	24	15	2001-2006	0	0	0	0	0	0	0	0	0	0	0	0	0	0	0	0	0
2365	1	2	4	0	0	0	0	0	1	0	1	33		2001-2006	0	0	0	0	0	0	0	0	1	0	0	0	0	0	0	0	0
2366	1	1	12	0	0	0	0	0	0	0	0	71		2001-2006	0	0	0	0	0	0	0	0	0	0	0	0	0	0	0	0	0
2369	1	1	4	0	0	0	0	1	1	0	1	54	15	2001-2006	0	0	0	0	0	0	0	0	1	0	0	0	0	0	1	0	0
2372	0	1	1	0	0	0	0	0	0	0	1	25	6	2001-2006	0	0	0	0	0	0	0	0	0	1	0	0	0	0	0	0	0
2375	1	7	8	0	0	0	0	0	1	0	1			2001-2006	0	0	0	0	0	0	0	0	0	1	0	0	1	0	0	0	0
2377	1	1	5	0	0	0	0	0	0	0	1	27		2001-2006	0	0	0	0	0	0	0	0	1	0	0	0	0	0	1	0	0
2378	0	1	12	0	0	0	0	1	0	0	0	61		2001-2006	0	0	0	0	0	0	0	0	0	1	0	0	0	0	0	0	0
2379	0	1	17	0	0	0	0	1	0	0	0	66	3	2001-2006	0	0	0	0	0	0	0	0	0	0	0	1	0	0	0	0	1
2384	0	1	2	1	0	0	0	1	0	0	0	33		2001-2006	0	0	0	0	0	0	0	0	0	1	0	0	0	0	0	0	0
2392	0	2	1	0	0	0	0	1	0	0	0		15	2001-2006	0	0	0	0	0	0	0	0	0	0	1	0	0	1	0	0	0
2395	1	1	1	1	0	0	0	0	1	0	0	65	13	2001-2006	0	0	0	0	0	0	0	0	0	1	0	0	0	1	0	0	0
2399	1	3	8	0	0	0	0	0	1	0	1		15	2001-2006	0	0	0	0	0	0	0	0	0	1	0	0	1	0	0	1	0
2400	1	1	4	0	0	0	0	0	0	0	0	48		2001-2006	0	0	0	0	0	0	0	0	1	0	0	0	0	0	1	0	0
2402	0	2	2	0	0	0	0	0	0	0	0			2001-2006	0	0	0	0	0	0	0	0	0	1	0	0	0	1	0	0	0
2403	1	1	19	0	1	1	0	1	1	0	0	51		2001-2006	0	0	0	1	0	0	0	0	1	0	1	0	0	1	0	0	1
2408	0	1	2	0	0	0	0	0	0	0	0	54		2001-2006	0	0	0	0	0	0	0	0	0	0	0	0	0	0	0	0	0
2410	1	1	3	0	0	0	0	0	1	0	1	47	10	after 2007	0	0	0	0	0	0	0	0	0	1	0	0	1	0	0	0	0
2412	0	1	3	0	0	0	0	0	0	0	0	46	9	after 2007	0	0	0	0	0	1	0	0	1	0	0	0	0	0	0	1	0
2413	1	2	12	0	0	0	0	0	0	1	0	67	3	after 2007	0	1	0	0	0	0	0	0	0	1	0	0	1	0	0	0	0
2415	0	1	1	0	0	0	0	0	1	0	1	58	3	after 2007	0	0	0	0	0	0	0	0	1	0	0	0	1	0	0	0	0
2418	0	1	14	0	0	0	0	0	0	0	0	93	3	after 2007	0	0	0	0	0	0	0	0	0	1	0	0	0	1	0	0	0
2419	0	1	1	0	0	0	0	0	1	0	1	48	5	after 2007	0	0	0	0	0	0	1	0	1	1	1	0	0	1	0	0	0
2424	1	3	3	0	0	0	0	0	0	0	0	47	3	after 2007	0	0	0	0	0	0	1	0	0	1	0	0	0	1	0	0	0
2426	1	1	1	0	0	0	0	0	0	0	0	60	5	after 2007	0	0	0	0	1	1	1	0	1	0	0	0	0	0	0	0	0
2430	1	1	12	0	0	0	0	0	0	0	0	56	3	after 2007	0	0	0	0	0	0	1	0	0	1	0	0	0	0	0	0	0
2433	0	1	6	0	0	0	0	0	0	1	0	42	6	after 2007	0	0	0	0	0	0	1	0	0	1	0	0	0	0	0	0	0
2434	1	1	2	0	0	0	0	0	1	1	0	44	3	after 2007	0	0	0	0	0	0	1	0	0	1	0	0	1	0	0	0	0
2436	1	2	21	0	0	0	0	0	0	0	0	40	4	after 2007	0	0	0	0	0	0	1	0	0	1	0	0	0	0	0	0	0
2438	1	2	3	0	0	0	0	0	0	0	0	59	7	after 2007	0	0	0	1	0	0	1	1	1	1	0	0	0	0	1	0	0
2439	0	1	5	0	0	0	0	0	0	0	1	67	5	after 2007	0	0	0	0	0	0	1	1	1	0	0	1	1	0	0	0	0
2441	0	1	6	1	0	0	0	0	0	0	0	63	3	after 2007	0	0	0	0	0	0	1	0	0	1	0	0	0	0	0	0	0
2442	0	2	1	1	0	0	0	0	1	0	1	40	3	after 2007	0	0	0	0	0	0	0	0	1	0	0	0	1	0	0	0	0
2443	1	1	3	1	0	0	0	0	0	0	0	43	3	after 2007	0	0	0	0	0	0	1	0	0	1	0	0	0	0	0	0	0
2448	0	1	1	0	0	0	0	0	1	0	0	35	3	after 2007	0	0	0	0	0	0	0	0	1	0	0	0	1	1	0	0	0
2449	1	1	8	0	0	0	0	0	0	0	0	40	3	after 2007	0	0	0	0	0	0	1	0	1	0	0	0	0	0	1	1	0
2453	1	1	4	0	0	0	0	0	1	0	0	65	3	after 2007	0	0	0	0	0	0	1	0	0	1	0	0	1	1	0	0	0
2454	1	1	24	0	0	0	0	0	0	0	0	50	3	after 2007	0	0	0	0	0	0	1	0	1	0	0	0	0	0	1	0	0
2457	0	1	2	0	0	0	0	0	1	0	0	48	7	after 2007	0	0	0	0	0	0	0	0	0	0	0	0	0	0	0	0	0
2459	1	1	9	0	0	0	0	0	1	0	1	27	3	after 2007	0	0	0	0	0	0	0	0	1	0	0	0	1	0	0	0	0
2461	0	1	9	0	0	0	0	0	1	0	1	48	7	after 2007	0	0	0	0	0	0	0	0	1	0	0	0	1	0	1	0	0
2464	1	1	1	0	0	0	0	0	0	0	0	55	3	after 2007	0	0	0	0	0	0	1	0	0	1	0	0	0	0	0	0	0
2465	1	4	1	0	0	0	0	1	1	0	1	49	3	after 2007	0	0	0	0	0	0	0	0	1	0	0	0	1	0	0	0	0
2467	0	3	24	0	1	0	0	0	0	0	0	47	7	after 2007	0	0	0	0	0	0	1	0	1	0	1	0	1	1	1	1	0
2469	1	2	9	1	0	0	0	0	1	0	0	45	3	after 2007	0	0	0	0	0	0	0	0	1	0	0	0	0	0	1	0	0
2472	1	1	1	0	0	0	0	0	0	0	0	55	3	after 2007	0	0	0	0	0	0	1	0	0	1	0	0	0	0	0	0	0
2478	1	2	2	0	0	0	0	1	0	0	0	62	7	after 2007	0	0	0	1	0	0	0	0	0	1	0	0	0	1	0	0	0
2485	0	2	6	0	0	0	1	1	1	0	1	52	3	after 2007	0	0	0	0	0	0	0	0	0	1	0	0	1	0	0	0	0
2487	0	1	4	0	0	0	0	0	0	0	0	53	3	after 2007	0	0	0	0	0	0	0	0	1	0	0	0	0	0	1	1	0
2489	1	5	2	0	0	0	0	0	0	0	0	56	15	after 2007	0	0	0	0	0	0	0	1	1	0	0	0	0	0	1	0	0
2491	0	1	1	0	0	1	0	0	0	0	0	62	3	after 2007	0	0	0	0	0	0	1	0	0	1	0	0	0	0	0	0	0
2493	0	1	1	0	0	0	0	0	0	0	1	47	3	after 2007	0	0	0	0	0	0	0	0	0	1	0	0	0	0	0	1	0
2499	1	1	1	0	0	0	0	0	1	0	0	34	5	after 2007	0	0	0	0	0	0	1	0	0	1	0	0	0	0	0	0	0
2500	1	1	24	0	0	0	0	0	0	0	0	57	3	after 2007	0	0	0	0	0	0	0	0	0	1	0	0	0	0	0	0	0
2501	1	1	3	0	0	0	0	0	1	0	0	45	3	after 2007	0	0	0	0	0	0	0	0	0	0	0	0	0	0	0	0	0
2503	1	1	9	0	0	0	0	0	1	0	1	23	7	after 2007	0	0	0	0	0	0	0	0	1	0	0	0	1	0	1	0	0
2506	0	2	1	0	0	0	0	0	1	0	0	46	3	after 2007	0	0	0	0	0	0	1	0	0	1	0	0	1	0	0	0	0
2509	1	4	9	0	0	0	0	1	0	0	0	68	3	after 2007	0	0	0	0	0	0	1	0	0	0	1	1	0	1	1	1	0
2515	1	4	5	0	0	0	0	0	1	0	1	31	7	after 2007	0	0	0	0	0	0	0	0	0	1	0	0	1	0	0	0	0
2516	1	1	5	1	0	0	0	0	0	0	0	63	3	after 2007	0	0	0	0	0	0	1	0	1	0	0	0	0	0	0	1	0
2517	1	1	5	0	0	0	0	0	0	0	0	56	3	after 2007	0	0	0	0	0	0	0	0	0	0	0	0	0	0	0	0	0
2520	0	1	4	1	0	0	0	0	0	0	0	67	3	after 2007	0	0	0	0	0	1	1	0	1	1	0	0	1	1	0	0	0
2521	1	2	12	0	0	0	0	1	1	0	1	71	7	after 2007	0	0	0	0	0	0	1	0	0	1	0	0	1	1	0	0	0
2523	1	1	19	0	0	0	0	0	1	0	1	25	3	after 2007	0	0	0	0	0	0	1	0	0	1	0	0	1	0	0	0	0
2532	1	2	2	1	0	0	0	0	0	0	0	46	3	after 2007	0	0	0	0	0	0	0	0	1	0	0	0	1	0	0	0	0
2534	1	2	2	1	0	0	0	0	0	0	0	72	3	after 2007	0	0	0	0	0	0	1	0	0	0	0	1	0	1	0	0	0
2535	1	2	7	1	0	0	1	1	1	0	0	68	7	after 2007	0	0	0	0	0	0	0	0	0	1	0	0	1	0	0	1	0
2540	0	1	15	0	0	0	0	0	0	0	0	41	7	after 2007	0	0	0	0	0	0	0	1	0	0	0	0	0	0	0	0	1
2541	1	1	2	0	0	0	0	0	1	0	0	67	3	after 2007	0	1	0	0	0	0	0	0	0	1	0	0	0	1	0	0	0
2544	1	1	6	0	0	0	0	1	0	0	0	74	5	after 2007	0	0	0	0	0	0	1	0	0	1	0	0	1	0	0	0	0
2547	1	1	6	0	1	1	0	1	1	0	0	61	3	after 2007	0	0	0	0	0	0	1	0	0	1	0	0	0	0	0	0	0
2551	1	1	17	0	0	0	0	0	0	0	1	75	3	after 2007	0	0	0	0	0	0	1	0	1	1	0	0	1	1	1	0	0
2553	1	2	3	0	0	0	0	0	1	0	0	80	3	after 2007	0	0	0	0	0	0	1	0	0	1	0	1	1	1	0	1	0
2554	0	3	2	0	0	0	0	0	1	0	0	23	7	after 2007	0	0	0	0	0	1	0	1	0	1	0	0	1	0	0	0	0
2555	1	1	4	1	0	0	0	0	0	0	0	57	3	after 2007	0	0	0	0	0	1	1	0	0	1	0	0	1	0	0	0	0
2563	1	2	24	0	0	0	0	0	1	0	1	54	3	after 2007	0	0	0	0	1	0	0	0	1	0	0	0	1	0	0	0	0
2564	1	1	2	0	0	1	0	0	1	0	0	58	3	after 2007	0	0	0	0	0	0	0	0	0	0	0	0	0	0	0	0	0
2580	1	1	24	0	0	0	0	0	0	0	0	50		after 2007	0	0	0	0	0	0	0	0	0	1	0	0	1	0	0	0	0
2581	0	7	1	0	0	0	0	0	0	0	0			after 2007	0	0	0	0	0	0	0	0	1	0	0	0	0	0	1	0	0
2584	1	1	1	0	0	0	0	0	0	0	0	45		after 2007	0	0	0	0	0	0	0	0	0	0	0	0	0	0	0	0	0
2589	0	3	12	0	0	0	0	0	0	0	0	53	7	after 2007	0	0	0	0	0	0	1	0	0	1	0	0	0	1	0	1	0
2591	1	1	2	0	0	0	0	0	0	1	1	38	3	after 2007	0	0	0	0	1	0	1	0	0	1	0	0	0	0	0	0	0
2594	1	1	8	0	0	0	0	0	0	0	0	68	3	after 2007	0	0	0	0	1	0	0	0	0	1	0	0	0	0	0	0	0
2595	0	1	5	0	0	0	0	0	0	0	0	76	3	after 2007	0	0	0	0	0	0	1	0	0	1	0	0	0	0	0	0	0
2597	1	1	16	0	0	1	0	0	1	0	1	62	3	after 2007	0	0	0	0	0	0	0	0	0	1	0	0	1	0	0	0	0
2598	1	1	2	0	0	0	0	0	0	0	0	70	3	after 2007	0	0	0	0	0	0	1	0	1	0	0	0	0	0	1	0	0
2600	0	4	19	0	0	0	0	0	0	0	0	53	3	after 2007	0	0	0	0	0	0	1	0	0	1	0	0	1	0	0	0	0
2601	1	1	1	0	1	0	0	0	1	0	1	41	12	after 2007	0	1	0	0	0	0	0	0	0	0	0	1	1	1	0	0	0
2606	0	1	3	0	0	0	0	0	0	0	0	61	3	after 2007	0	0	0	0	0	0	1	0	0	1	0	0	0	0	0	0	0
2611	1	1	1	0	0	0	0	0	0	0	1	66	3	after 2007	0	0	0	0	0	0	1	0	1	0	0	0	1	0	1	0	0
2612	0	3	1	0	0	0	0	0	1	0	1	27	12	after 2007	0	0	0	0	0	0	0	1	0	1	0	0	1	0	0	0	0
2613	1	2	2	1	0	0	0	0	1	0	1	55	5	after 2007	0	0	0	0	0	0	0	0	0	1	0	0	1	0	0	0	0
2614	0	2	11	0	0	0	0	1	0	0	0	64	3	after 2007	0	0	0	0	0	0	1	0	1	0	0	1	0	1	1	0	0
2615	1	2	9	0	0	0	0	0	0	0	0	53	4	after 2007	0	0	0	0	0	0	1	0	0	0	0	1	0	1	0	1	0
2621	0	2	10	0	0	0	0	0	0	0	0	46	3	after 2007	0	0	0	0	0	1	0	1	0	1	0	0	1	0	0	0	0
2623	1	1	8	0	0	1	0	0	1	1	0	57	3	after 2007	0	0	0	0	0	0	0	0	1	0	0	0	0	0	1	0	0
2626	0	2	5	0	1	0	0	0	1	0	0	26	3	after 2007	0	0	0	0	0	0	0	0	0	1	0	0	1	0	0	0	0
2628	1	1	4	0	0	0	0	1	1	0	0	57	15	after 2007	0	0	0	1	0	0	0	0	1	0	0	0	1	1	0	1	0
2630	1	1	1	0	1	0	0	0	1	0	0	59	4	after 2007	0	0	0	0	0	0	0	0	1	0	0	0	1	0	1	0	0
2633	1	1	18	0	0	0	0	0	0	0	0	58	3	after 2007	0	0	0	0	0	0	1	0	0	0	0	0	0	0	0	0	0
2635	1	1	4	0	0	0	0	0	0	0	0	53	7	after 2007	0	0	0	0	0	0	1	0	0	1	0	0	0	0	0	0	0
2638	0	1	1	0	0	0	0	1	0	0	0	71	3	after 2007	0	0	0	0	0	0	1	0	1	0	0	0	0	1	0	1	0
2641	1	3	14	0	0	0	0	1	1	0	1	52	7	after 2007	0	0	0	1	0	0	1	0	0	0	0	1	0	1	0	1	0
2644	1	2	5	0	0	0	0	0	1	0	0	40	3	after 2007	0	0	0	0	0	0	0	1	1	0	0	0	1	0	0	0	0
2647	0	2	24	0	0	0	0	0	0	0	0	41	3	after 2007	0	0	0	0	0	0	1	0	0	0	0	1	0	1	0	1	0
2649	1	1	6	0	0	0	0	0	1	0	1	52	8	after 2007	0	0	0	0	1	0	0	0	0	1	0	0	1	0	0	0	0
2653	1	1	6	0	0	0	0	0	0	0	0	53	4	after 2007	0	0	0	0	0	0	1	0	1	0	0	0	0	0	1	1	0
2655	0	1	23	0	0	1	0	0	1	0	1	32	4	after 2007	0	0	0	0	0	0	0	0	1	0	0	0	1	0	1	0	0
2658	0	2	5	0	0	0	0	0	1	0	1	38	7	after 2007	0	0	0	0	0	0	0	1	1	0	0	0	1	0	0	0	0
2660	1	1	1	0	0	0	0	0	0	0	0	22	7	after 2007	0	0	0	0	0	0	0	0	0	0	0	0	0	0	0	0	0
2664	0	4	6	0	0	0	0	0	1	0	1	19	3	after 2007	0	0	0	0	0	1	1	0	0	1	0	0	1	0	0	0	0
2666	1	1	8	1	0	0	0	0	1	0	1	38	7	after 2007	0	0	0	0	0	0	0	0	1	0	0	0	0	0	1	0	0
2668	0	2	5	0	0	0	0	0	0	0	0	65	3	after 2007	0	0	0	0	0	1	1	0	0	0	1	0	1	1	0	0	0
2672	0	2	3	0	0	1	0	0	0	1	0	39	5	after 2007	0	0	0	0	0	0	0	1	1	0	0	0	0	0	0	0	0
2673	1	1	13	0	0	0	0	0	0	0	0	41	7	after 2007	0	0	1	0	0	0	0	1	1	0	0	0	0	0	1	0	0
2674	1	1	2	0	0	0	0	0	0	0	0	49	6	after 2007	0	0	0	0	0	0	1	0	0	0	0	0	0	0	0	0	0
2676	1	2	4	1	0	0	0	0	0	0	0	26	3	after 2007	0	0	0	0	0	0	0	0	0	1	0	0	0	1	0	0	0
2681	0	2	1	0	1	0	0	0	0	0	0	46	6	after 2007	0	0	0	0	0	0	0	0	0	0	0	0	0	0	0	0	0
2682	1	1	16	0	0	0	0	1	0	0	0	48	3	after 2007	0	0	0	0	0	1	1	0	0	1	0	0	0	1	0	0	0
2683	1	1	2	0	0	0	0	0	0	0	0	36	6	after 2007	0	0	0	0	0	0	1	0	1	0	0	0	0	0	0	1	0
2685	1	1	17	0	0	0	1	1	1	0	0	61	3	after 2007	0	0	0	0	0	0	0	0	1	1	0	0	1	0	0	0	0
2688	0	1	4	0	0	0	0	0	0	0	0	65	4	after 2007	0	0	0	0	0	0	1	0	1	0	0	0	0	0	0	0	0
2689	0	1	7	1	0	0	0	1	0	0	0	65	3	after 2007	0	0	0	0	0	0	0	0	0	1	0	0	0	0	0	0	0
2691	1	3	1	0	0	0	1	1	0	0	0	34	4	after 2007	0	0	0	0	0	0	1	0	1	0	0	0	0	0	1	0	0
2693	0	1	11	0	0	0	0	0	1	0	0	41	11	after 2007	0	0	0	0	0	0	0	1	0	0	0	0	0	0	0	0	0
2694	0	1	1	0	0	0	0	1	0	0	0	55	3	after 2007	0	0	0	0	0	0	0	0	0	1	0	0	0	0	0	0	0
2695	1	2	20	0	0	0	1	1	0	0	0	80	3	after 2007	0	0	0	0	0	0	1	0	0	0	0	1	1	0	0	1	0
2696	0	2	4	0	0	0	0	0	1	0	0	47	3	after 2007	0	0	0	0	1	1	1	0	0	1	0	0	0	0	0	0	0
2698	1	1	7	0	0	0	0	0	0	0	0	40	6	after 2007	0	0	0	0	0	0	1	1	1	0	0	0	0	0	1	1	0
2702	1	1	2	0	0	0	0	0	1	0	1	58	6	after 2007	0	0	0	0	0	0	1	0	0	1	0	0	1	0	0	0	0
2704	1	1	4	0	0	0	0	0	0	0	1	56	3	after 2007	0	0	0	0	0	0	1	0	1	0	0	0	1	0	0	0	0
2706	1	1	1	0	1	0	0	0	1	0	0	64	5	after 2007	0	0	0	0	0	0	0	0	0	0	0	0	0	0	0	0	0
2707	1	4	5	0	0	0	0	0	1	0	0	49	15	after 2007	0	0	0	1	0	0	0	1	0	1	0	0	1	0	0	1	0
2708	0	2	9	0	0	0	0	0	0	0	0	48	7	after 2007	0	0	0	0	0	0	1	0	0	1	0	1	1	1	0	1	0
2709	1	6	4	0	0	0	0	1	0	0	0	74	15	after 2007	0	0	0	0	0	0	0	0	0	1	0	0	0	1	0	1	0
2710	0	2	9	0	0	0	0	0	1	0	0	34	7	after 2007	0	0	0	0	0	0	0	0	0	0	0	1	0	0	0	0	0
2711	1	15	3	1	0	0	0	0	1	0	0	36	7	after 2007	0	0	0	0	0	1	0	0	1	0	1	0	1	0	0	0	1
2716	0	2	12	0	0	0	0	0	0	0	0	48	7	after 2007	0	0	0	0	0	0	0	0	0	1	0	0	0	0	0	0	0
2719	0	2	1	0	0	0	0	0	0	0	0	48	3	after 2007	0	0	0	0	0	0	1	0	1	0	0	0	0	1	0	0	0
2723	0	1	3	0	0	0	0	0	0	0	0	52	3	after 2007	0	0	0	0	0	0	0	0	1	0	0	0	0	0	0	0	0
2727	0	1	4	0	0	0	0	0	0	0	0	67	3	after 2007	0	0	0	0	0	0	0	0	0	1	0	0	0	0	0	0	0
2731	1	1	24	0	0	0	0	0	1	0	1	53	3	after 2007	0	0	0	0	0	1	1	0	0	0	0	1	0	1	0	0	0
2732	1	1	6	0	0	0	0	0	0	1	0	67	7	after 2007	0	0	0	0	0	0	1	0	0	0	0	0	1	0	1	1	0
2738	1	1	4	0	0	0	0	0	0	0	0	61	3	after 2007	0	0	0	0	0	0	1	0	0	1	0	0	1	0	0	0	0
2740	1	1	3	0	0	0	0	0	0	0	0	64	3	after 2007	0	0	0	0	0	0	1	0	0	1	0	0	0	0	0	0	0
2741	1	1	10	0	0	1	0	0	1	0	1	49	8	after 2007	0	0	0	0	0	0	1	0	1	0	0	0	0	0	0	0	0
2742	1	1	7	0	0	0	0	0	0	0	0	29	14	after 2007	0	0	0	0	0	0	0	0	0	1	0	0	1	0	0	0	0
2743	1	2	5	0	0	0	0	0	1	0	1	48	3	after 2007	0	0	0	0	0	0	0	0	1	0	0	0	1	0	0	0	0
2745	1	1	7	0	0	0	0	0	0	0	0	65	3	after 2007	0	0	0	0	0	0	0	0	0	1	0	0	0	0	0	0	0
2746	1	1	21	0	0	0	0	0	0	0	0	39	5	after 2007	0	0	0	0	0	0	0	0	0	0	0	0	0	0	0	0	0
2747	0	2	1	0	0	0	0	0	1	0	0	45	7	after 2007	0	0	0	0	0	0	1	0	0	1	0	0	0	0	0	0	0
2748	1	21	11	0	0	1	0	0	1	0	1	27	7	after 2007	0	0	0	0	0	0	1	1	0	0	1	1	1	1	0	1	0
2749	0	1	3	0	0	0	0	0	0	0	0	48	5	after 2007	0	0	0	0	0	0	1	0	1	0	0	1	0	0	1	0	0
2750	1	1	1	0	0	0	0	1	1	0	1	80	6	after 2007	0	0	0	0	0	0	1	0	1	0	0	0	0	0	0	1	0
2752	1	1	3	0	0	0	0	0	1	0	0	63	3	after 2007	0	0	0	0	0	1	0	0	0	1	0	0	0	0	0	0	0
2755	1	1	7	0	0	0	0	0	1	0	0	54	3	after 2007	0	0	0	0	0	0	0	0	1	0	0	1	1	0	1	0	0
2756	0	3	9	0	0	0	0	1	0	0	0	18	3	after 2007	0	0	0	0	0	0	1	0	0	0	0	1	0	1	0	1	0
2758	1	1	7	0	0	0	0	1	1	0	0	56	3	after 2007	0	0	0	0	0	0	0	0	1	0	0	0	0	0	1	0	0
2759	1	3	11	0	0	0	0	1	1	0	0	31	3	after 2007	0	0	0	0	0	0	0	0	0	0	0	1	1	0	0	0	0
2760	0	1	3	0	0	0	0	0	0	1	0	54	3	after 2007	0	0	0	0	0	0	1	0	1	0	0	0	1	0	1	0	0
2773	1	1	19	0	0	0	0	0	0	0	0	37	3	after 2007	0	0	0	0	0	0	0	0	0	1	0	0	0	0	0	0	0
2775	1	4	1	0	0	0	0	0	1	0	1	56	5	after 2007	0	0	0	0	0	0	0	1	1	0	0	0	0	0	0	0	0
2776	1	1	2	0	0	0	0	0	0	1	0	78	3	after 2007	0	0	0	0	0	0	1	0	0	1	0	0	1	1	0	0	0
2779	1	1	5	0	0	0	0	0	1	0	0	58	7	after 2007	0	0	0	0	0	0	0	0	0	0	0	0	0	0	0	0	0
2781	1	1	5	0	0	0	0	0	1	0	0	43	11	after 2007	0	0	0	0	0	0	0	0	1	0	0	0	1	0	0	0	0
2782	1	1	2	0	0	0	0	0	0	0	0	59	3	after 2007	0	0	0	0	0	0	1	0	1	0	0	0	0	0	1	0	0
2784	1	2	5	0	0	0	0	0	1	0	0	73	3	after 2007	0	0	0	0	0	0	1	0	0	1	0	0	0	1	0	0	0
2785	0	2	10	0	0	0	0	0	0	0	0	65	3	after 2007	0	0	0	0	0	0	1	0	0	1	0	0	1	1	0	0	0
2786	1	1	6	0	0	0	0	0	0	0	0	49	3	after 2007	0	0	0	0	0	0	1	0	0	1	0	0	1	1	0	0	0
2787	1	1	9	0	0	0	0	0	0	0	0	64	3	after 2007	0	0	0	0	0	0	0	0	0	0	0	0	0	0	0	0	0
2790	1	2	7	0	0	0	0	0	1	0	1	47	3	after 2007	0	0	0	0	0	0	0	0	0	0	0	0	1	0	0	0	0
2793	0	1	1	0	0	0	0	0	0	0	0	52	3	after 2007	0	0	0	0	0	0	1	0	0	0	0	0	0	0	0	0	0
2801	1	1	10	0	0	0	0	1	1	0	0	40	3	after 2007	0	0	0	0	0	1	0	0	0	0	0	1	1	0	0	1	0
2807	1	1	1	0	0	0	0	0	0	0	0	86	3	after 2007	0	0	0	0	0	0	0	0	0	0	0	0	0	0	0	0	0
2808	0	4	6	0	0	0	0	0	0	1	0	32	3	after 2007	0	0	0	0	0	0	0	1	1	0	0	0	1	0	1	0	0
2809	1	1	2	0	0	0	0	1	0	0	0	58	4	after 2007	0	0	0	0	0	0	1	0	0	1	0	0	0	0	0	0	0
2810	0	2	10	0	1	0	0	0	0	0	0	52	3	after 2007	0	0	0	0	0	0	1	0	1	0	0	0	1	1	0	0	0
2811	0	2	3	0	0	0	0	0	0	0	0	68	7	after 2007	0	0	0	0	0	0	0	0	1	0	0	0	1	1	0	0	0
2812	1	3	19	0	0	0	0	0	0	0	0	52	3	after 2007	0	0	0	0	0	0	1	1	1	1	0	0	1	0	1	0	1
2813	0	1	10	0	0	0	0	0	0	0	0	56	3	after 2007	0	0	0	0	0	0	1	0	0	1	0	0	0	1	0	0	0
2816	1	1	7	0	0	0	0	0	1	0	0	46	3	after 2007	0	0	0	0	0	1	0	0	0	1	0	0	1	1	0	0	0
2820	1	2	15	0	0	0	0	0	0	0	0	68	3	after 2007	0	0	0	0	0	0	1	0	0	1	0	0	0	1	1	1	0
2825	1	1	9	0	0	1	0	0	1	0	1	72	3	after 2007	0	0	0	0	0	0	0	0	1	0	0	1	1	0	0	0	0
2826	1	3	2	0	0	1	0	0	1	0	1	30	3	after 2007	0	0	0	0	0	0	0	1	0	0	0	1	0	1	0	0	0
2827	1	1	3	0	0	0	0	0	0	0	0	48	5	after 2007	0	0	0	0	0	0	0	0	0	1	0	0	0	0	0	0	0
2829	0	1	3	0	1	0	0	0	0	0	0	53	7	after 2007	0	0	0	0	0	0	1	0	0	0	0	0	0	0	0	0	0
2834	1	1	5	0	0	0	0	1	0	0	0	56	5	after 2007	0	0	0	0	0	0	1	0	0	1	0	0	0	1	0	0	0
2840	1	1	9	0	0	0	0	0	0	0	0	73	3	after 2007	0	0	0	1	0	0	0	0	0	1	0	0	0	0	0	0	0
2842	0	1	8	0	0	0	0	0	0	0	0	77	3	after 2007	0	0	0	0	0	0	1	0	0	1	0	0	0	0	0	0	0
2843	0	2	13	0	0	0	0	1	0	0	1	53	3	after 2007	1	0	1	0	0	0	0	0	0	0	0	1	0	1	1	0	0
2844	1	4	4	0	0	0	0	0	1	0	0	37	15	after 2007	0	0	0	0	0	0	0	1	0	1	0	0	0	0	0	0	0
2848	1	1	4	0	0	0	0	0	0	0	1	51	8	after 2007	0	0	0	0	0	0	1	0	0	1	0	0	0	0	0	0	0
2850	1	1	5	0	0	0	0	0	0	0	0	42	10	after 2007	0	0	0	0	0	1	0	0	0	0	0	0	0	0	0	0	0
2856	1	1	3	0	0	0	0	0	0	0	0	26	3	after 2007	0	0	0	0	0	0	0	0	1	1	0	0	0	0	0	1	0
2857	0	1	4	0	0	0	0	0	0	0	0	50	3	after 2007	0	0	0	0	0	0	1	0	0	1	0	0	0	1	1	0	0
2858	0	2	21	0	0	0	0	0	0	0	1	40	3	after 2007	0	0	0	0	0	0	0	0	0	1	0	0	1	1	0	0	0
2861	1	1	21	0	0	0	0	0	0	0	1	65	3	after 2007	0	0	0	0	0	0	0	0	1	0	0	0	1	0	0	0	0
2863	1	1	7	0	0	0	0	1	1	0	0	40	3	after 2007	0	0	0	0	0	0	0	0	0	1	0	0	1	0	0	0	0
2866	1	1	8	1	0	0	0	1	0	0	0	55	3	after 2007	0	0	0	0	0	0	1	0	0	1	0	0	0	0	0	0	0
2868	1	1	6	0	0	0	0	0	0	0	0	59	5	after 2007	0	0	0	0	0	0	1	0	0	1	0	0	0	1	0	0	0
2869	1	1	19	0	0	0	0	0	1	0	1	40	15	after 2007	0	0	0	0	0	0	1	0	0	0	0	1	1	1	0	0	0
2870	0	2	2	0	0	0	0	0	0	0	0	41	3	after 2007	0	0	0	0	0	0	0	0	0	1	0	0	0	1	0	0	0
2872	0	1	4	0	0	0	0	1	0	0	0	40	15	after 2007	0	0	0	0	0	0	1	0	0	1	0	0	0	1	0	0	0
2874	0	3	8	0	0	0	0	0	0	0	0	19	11	after 2007	0	0	0	0	0	0	1	1	1	0	1	0	0	0	0	0	1
2875	1	1	24	0	0	0	0	0	0	0	0	60	8	after 2007	0	0	0	0	0	0	1	0	1	0	0	0	1	1	0	0	0
2876	1	1	6	0	0	0	0	0	0	0	0	73	7	after 2007	0	0	0	0	0	0	0	0	0	1	1	0	1	1	0	1	0
2879	0	1	12	0	0	0	0	0	0	0	0	54	3	after 2007	0	0	0	0	0	0	0	0	0	0	0	0	0	0	0	0	0
2888	1	1	1	1	0	0	0	0	0	0	0	37	3	after 2007	0	0	0	0	0	0	1	0	0	1	0	0	0	0	0	0	0
2899	1	3	13	0	1	0	0	0	0	0	0	44	6	after 2007	0	0	0	0	0	0	0	0	1	1	0	0	1	0	0	1	0
2900	1	6	1	0	0	0	0	1	1	1	0	50	5	after 2007	0	0	0	0	0	1	0	1	1	0	0	0	0	0	0	1	0
2901	1	3	2	0	0	0	0	1	1	0	1	46	3	after 2007	0	0	0	0	0	0	1	0	0	0	0	1	1	1	0	1	0
2906	1	1	11	0	0	0	0	1	0	0	0	73	7	after 2007	0	0	0	0	0	0	0	0	0	1	0	0	1	0	0	1	0
2907	1	1	2	0	0	0	0	0	1	0	1	54	7	after 2007	0	0	0	0	0	0	1	0	1	0	0	0	1	0	1	0	0
2908	1	3	16	0	0	0	0	0	0	0	0	36	15	after 2007	0	0	0	0	0	0	0	1	0	1	0	0	0	0	0	0	0
2914	1	1	3	0	0	0	0	1	0	0	0	44	7	after 2007	0	0	0	0	0	0	1	0	0	1	0	0	0	0	0	0	0
2916	0	1	2	0	0	0	0	0	1	0	0	55	4	after 2007	0	0	0	0	0	1	1	0	0	1	0	0	0	1	0	0	0
2917	0	1	3	0	0	0	0	0	1	0	0	23	3	after 2007	0	0	0	0	0	0	0	0	1	0	0	0	1	0	0	0	0
2919	1	1	10	0	0	0	0	1	1	0	0	63	3	after 2007	0	0	0	0	0	0	0	0	0	1	0	0	1	0	0	1	0
2920	1	1	2	1	0	0	0	0	0	0	0	57	7	after 2007	0	0	0	0	0	0	0	0	1	0	0	0	0	0	0	0	0
2921	0	2	5	0	0	0	0	0	1	0	1	28	7	after 2007	0	0	0	0	0	0	0	1	1	0	0	0	1	0	0	0	0
2924	1	1	7	0	0	1	0	0	1	0	1	88	3	after 2007	0	0	0	0	0	0	0	0	0	0	1	0	1	1	0	0	0
2925	0	3	5	0	0	0	0	0	1	0	1	53	3	after 2007	0	0	0	0	1	0	0	1	1	0	0	0	0	0	0	0	0
2926	1	1	1	1	0	0	0	0	0	0	0	74	3	after 2007	1	0	1	0	0	0	0	0	0	0	0	0	0	0	0	0	0
2929	1	1	4	0	0	0	0	0	1	0	0	66	3	after 2007	0	0	0	0	0	0	1	0	1	1	0	0	0	1	0	0	0
2931	0	2	1	0	0	0	0	1	1	0	1	43	3	after 2007	0	0	0	0	0	0	0	1	0	1	0	0	1	0	0	0	0
2932	1	1	5	0	0	0	0	1	0	0	0	49	3	after 2007	0	0	0	0	0	0	1	0	0	0	0	0	0	0	0	0	0
2933	1	5	2	0	0	0	0	1	1	0	1	47	3	after 2007	0	0	0	0	0	0	0	1	1	0	0	0	1	0	0	0	0
2936	0	2	1	0	0	0	0	1	1	0	0	57	3	after 2007	0	0	0	0	0	0	0	0	0	1	0	0	1	0	0	0	0
2938	0	1	4	0	0	0	0	0	0	0	1	66	5	after 2007	0	0	0	0	0	0	0	0	1	0	0	0	1	1	0	0	0
2939	1	1	4	0	0	0	0	0	1	0	0	31	3	after 2007	0	0	0	0	0	0	0	0	0	1	0	0	1	0	0	0	0
2943	1	1	1	0	0	0	0	0	0	0	0	71	3	after 2007	0	0	0	0	0	0	1	0	1	0	0	0	1	0	0	0	0
2945	0	1	2	0	0	0	0	0	0	0	0	64	3	after 2007	0	0	0	1	0	1	0	0	1	0	0	0	0	0	0	1	0
2947	1	2	17	0	1	0	0	0	0	0	0	52	3	after 2007	1	0	1	0	0	0	1	0	0	1	0	0	0	1	0	0	0
2948	0	1	1	0	0	0	0	0	0	0	0	56	3	after 2007	0	0	0	0	0	0	1	0	0	1	0	0	0	0	0	0	0
2949	1	2	1	0	0	0	0	0	1	0	0	52	5	after 2007	0	0	0	0	0	0	0	0	0	0	0	0	0	0	0	0	1
2950	0	1	1	0	0	0	0	0	1	0	0	73	3	after 2007	0	0	0	0	0	1	1	0	0	0	0	1	0	1	0	1	0
2952	0	1	4	0	0	0	0	0	0	0	0	65	4	after 2007	0	0	0	0	0	0	1	0	1	1	0	0	0	1	0	0	0
2958	1	1	3	0	0	0	0	0	0	0	0	37	5	after 2007	0	0	0	0	1	0	1	0	0	1	0	0	0	0	0	0	0
2959	1	1	16	0	0	0	0	0	0	0	0	72	3	after 2007	0	0	0	0	0	0	1	0	0	1	0	0	0	1	0	0	0
2961	1	1	5	0	0	0	0	0	1	0	0	50	7	after 2007	0	0	0	0	0	0	0	1	1	0	0	0	1	0	0	0	0
2963	0	2	3	0	0	1	0	0	1	0	1	52	7	after 2007	0	0	0	0	0	0	0	0	0	0	0	1	0	1	0	0	0
2964	0	1	2	1	0	0	0	0	0	0	1	55	7	after 2007	0	0	0	0	0	0	1	0	0	0	0	1	0	1	0	0	0
2965	1	1	6	0	0	0	0	1	0	0	1	57	7	after 2007	0	0	0	0	0	0	1	0	0	1	0	0	1	0	0	0	0
2968	1	1	14	0	0	0	0	0	0	0	0	47	3	after 2007	0	0	0	0	1	0	1	0	0	0	0	0	0	0	0	0	0
2972	1	1	11	0	1	0	0	0	1	0	0	51	7	after 2007	0	0	0	0	0	0	1	0	0	1	0	0	0	0	0	0	0
2973	1	1	4	0	0	0	0	0	0	0	0	56	7	after 2007	0	0	0	0	0	0	1	0	1	0	0	0	0	1	0	0	0
2974	1	1	3	0	0	0	0	0	0	0	0	77	5	after 2007	0	0	0	0	0	1	1	0	0	0	0	1	0	1	0	0	0
2975	0	2	16	0	0	0	0	0	1	0	1	41	7	after 2007	0	0	0	0	0	0	0	0	1	1	0	0	1	0	0	0	0
2979	1	1	5	0	0	0	0	1	0	0	0	65	3	after 2007	0	0	0	0	0	0	1	0	0	1	0	0	0	0	0	0	0
2980	1	2	3	0	0	0	0	1	0	0	0	48	5	after 2007	0	0	0	0	0	0	1	0	0	1	0	0	0	1	0	0	0
2981	1	2	18	1	0	0	0	0	1	0	1	37	3	after 2007	0	0	0	0	0	1	0	0	1	0	0	0	1	0	0	0	0
2982	0	1	8	0	0	0	0	0	0	0	0	70	3	after 2007	1	0	1	0	0	1	1	0	0	0	0	0	0	0	0	0	1
2983	1	3	24	1	0	0	0	0	0	0	0	53	3	after 2007	0	0	0	0	0	0	1	0	0	1	0	0	0	1	0	0	0
2984	1	1	10	0	0	0	0	0	0	0	0	44	3	after 2007	0	0	0	0	0	0	1	0	0	0	0	0	0	0	0	0	0
2989	0	1	1	0	0	0	0	1	0	0	1	57	3	after 2007	0	0	0	0	0	0	1	0	0	0	0	1	0	1	0	0	0
2992	1	2	2	0	0	0	0	0	1	0	0	65	3	after 2007	0	0	0	0	0	0	0	1	1	0	0	0	1	0	1	0	0
2993	1	1	10	0	0	0	0	0	1	0	1	33	7	after 2007	0	0	0	0	0	0	0	0	0	1	0	0	0	0	0	0	0
2996	0	1	1	0	0	0	0	0	0	0	0	83	5	after 2007	0	0	0	0	0	0	0	0	0	1	0	1	0	0	0	0	0
2998	0	3	24	0	0	0	0	0	1	0	0	36	15	after 2007	0	0	0	0	0	0	0	0	0	1	0	0	0	0	0	0	0
2999	0	1	1	0	0	0	0	1	0	0	0	75	3	after 2007	0	0	0	0	0	0	1	0	1	0	0	0	0	0	0	0	0
3002	1	1	1	0	0	0	0	0	0	0	0	66	4	after 2007	0	0	0	0	0	0	1	0	0	0	0	0	0	0	0	0	1
3007	0	1	3	0	0	0	0	0	0	0	1	38	3	after 2007	0	0	0	0	0	0	1	0	0	1	0	0	0	1	1	0	0
3010	0	2	7	0	0	0	0	1	0	0	0	49	15	after 2007	0	0	0	0	0	0	1	0	0	1	0	0	1	0	0	1	0
3011	1	4	6	0	0	0	0	1	1	0	1	36	7	after 2007	0	0	0	0	0	1	0	0	0	1	0	0	1	0	0	0	0
3014	1	1	24	0	1	1	0	0	0	0	0	52	3	after 2007	0	0	0	0	0	1	0	0	0	0	0	0	0	0	0	0	0
3016	0	1	1	0	0	0	0	0	0	0	0	54	3	after 2007	0	0	0	0	0	0	0	0	0	1	0	0	0	0	0	0	1
3018	0	1	21	0	0	0	0	0	0	0	1	74	3	after 2007	0	0	0	0	0	0	1	0	0	0	0	1	1	0	0	0	0
3020	0	2	24	0	0	0	0	0	1	0	0	34	6	after 2007	0	0	0	0	0	0	0	1	0	0	0	0	0	0	0	0	0
3021	1	2	4	0	0	1	0	0	0	0	0	33	3	after 2007	0	0	0	0	0	1	0	1	0	0	0	1	1	0	0	0	0
3022	1	2	2	1	0	0	0	0	0	0	0	57	7	after 2007	0	0	0	0	0	0	1	0	0	0	0	1	0	0	0	1	0
3023	1	1	3	0	0	0	0	0	0	0	0	68	6	after 2007	0	0	0	0	0	0	1	0	0	0	0	1	1	0	0	0	0
3024	1	1	4	0	0	0	0	0	0	0	0	55	7	after 2007	0	0	0	0	0	0	1	0	0	1	0	0	0	0	0	0	0
3029	1	1	2	0	0	0	0	0	0	0	0	52	4	after 2007	0	0	0	0	0	0	1	0	0	0	0	0	0	0	0	0	0
3033	0	1	7	0	0	0	0	0	0	0	0	64	5	after 2007	0	0	0	0	0	0	1	0	0	0	0	0	0	0	0	0	0
3035	1	3	8	0	0	0	0	0	1	0	0	37	3	after 2007	0	0	0	0	0	0	0	0	1	0	0	1	1	0	1	1	0
3037	1	1	2	0	1	0	0	0	0	0	0	52	3	after 2007	0	0	0	0	0	0	0	0	0	1	0	0	0	0	0	0	0
3038	1	2	11	0	0	1	0	0	1	0	1	28	7	after 2007	0	0	0	0	0	0	1	0	1	0	0	0	1	0	0	0	0
3039	1	1	3	1	0	0	0	0	1	0	1	45	3	after 2007	0	0	0	0	0	0	0	0	0	1	0	0	1	0	0	1	0
3040	0	1	8	0	0	0	0	0	1	0	0	56	7	after 2007	1	0	1	0	0	0	0	0	0	0	0	0	0	0	0	0	0
3042	1	1	18	0	0	0	0	0	1	0	1	52	3	after 2007	0	0	0	0	0	1	1	0	0	1	0	0	1	0	0	0	0
3046	1	1	1	0	0	0	0	0	1	0	0	44	3	after 2007	0	0	0	0	0	0	0	0	0	1	0	0	0	0	1	1	0
3047	1	3	2	0	0	0	0	0	0	0	0	17	3	after 2007	0	0	0	0	0	0	0	1	0	0	0	0	0	0	0	0	1
3048	1	1	10	0	0	0	0	0	0	0	0	62	8	after 2007	0	0	0	0	0	0	1	0	0	0	0	0	0	0	0	0	0
3053	0	1	4	0	0	0	0	0	0	0	0	67	3	after 2007	0	0	0	0	0	0	0	0	0	0	0	0	0	0	0	0	0
3055	0	1	3	0	0	0	0	0	0	0	0	60	3	after 2007	0	0	0	0	0	0	1	0	0	0	0	0	0	0	0	0	0
3056	1	1	3	0	1	0	0	0	0	0	0	48	5	after 2007	0	0	0	0	0	0	0	0	0	0	0	0	0	0	0	0	1
3057	1	1	7	0	0	0	0	0	1	0	0	55	3	after 2007	0	0	0	0	0	0	0	0	0	0	0	1	1	0	0	0	0
3058	0	1	9	0	0	0	0	1	0	0	0	96	8	after 2007	1	0	1	0	0	0	1	0	0	0	0	1	0	1	1	0	0
3062	1	1	4	0	0	0	0	0	0	0	0	100	3	after 2007	0	0	0	0	0	1	0	0	1	0	0	0	0	0	0	0	0
3063	1	1	19	0	0	0	0	1	0	0	0	51	7	after 2007	0	0	0	0	0	1	0	0	0	1	0	0	1	0	0	1	0
3064	1	1	24	0	0	0	0	0	0	0	0	50	3	after 2007	0	0	0	0	0	0	0	0	1	0	0	0	0	1	1	0	0
3065	0	1	11	0	0	0	0	0	0	0	0	68	3	after 2007	0	0	0	0	0	0	1	0	0	1	0	0	1	0	0	0	0
3068	0	1	7	0	0	0	0	1	0	0	0	65	3	after 2007	0	0	0	0	0	0	0	0	1	0	0	0	1	0	1	0	0
3070	0	1	1	0	0	0	0	0	0	0	0	45	3	after 2007	0	0	0	0	0	0	0	0	0	0	1	0	0	0	0	0	1
3072	1	5	18	0	0	0	0	1	1	0	0	28	15	after 2007	0	0	0	0	0	0	0	1	1	0	0	0	0	0	0	0	0
3073	1	2	19	1	0	0	0	0	1	0	0	56	3	after 2007	0	0	0	0	0	0	0	0	1	1	0	0	1	1	0	0	0
3075	1	1	24	0	0	0	0	0	0	0	1	51	3	after 2007	0	0	0	0	0	0	1	0	1	0	0	0	0	0	1	0	0
3078	0	1	3	0	0	0	0	0	0	0	0	57	3	after 2007	0	0	0	0	0	0	1	0	0	1	0	0	0	0	0	0	0
3079	1	1	11	1	0	0	0	0	0	0	1	52	3	after 2007	0	0	0	0	0	0	1	0	0	1	0	0	1	1	0	0	0
3080	1	3	10	0	0	0	0	0	1	0	1	31	3	after 2007	0	0	0	0	0	0	0	0	1	0	0	0	1	0	0	0	0
3082	0	1	8	0	0	0	0	0	1	0	1	66	3	after 2007	0	0	0	0	0	0	1	0	1	0	0	0	1	0	0	0	0
3085	0	2	20	0	0	0	0	0	1	0	1	65	3	after 2007	0	0	0	0	0	0	1	0	1	0	0	0	1	0	1	0	0
3086	1	1	3	0	0	0	0	1	0	0	0	52	4	after 2007	0	0	0	0	0	0	0	0	0	1	0	0	0	0	0	0	0
3087	1	1	14	0	1	0	0	0	0	0	0	60	7	after 2007	0	0	0	0	0	0	1	0	1	0	0	0	0	0	1	0	0
3089	1	1	9	0	0	0	0	0	1	0	1	74	3	after 2007	0	0	0	0	0	0	0	0	1	0	0	0	1	0	1	0	0
3091	1	1	13	0	0	0	0	0	0	0	0	76	3	after 2007	0	0	0	0	0	0	1	0	0	1	0	0	0	1	0	0	0
3092	1	1	18	0	0	0	0	0	0	0	0	42	3	after 2007	0	0	0	0	0	0	0	0	0	1	0	0	0	0	0	0	0
3094	1	2	2	0	0	0	0	0	0	0	0	44	5	after 2007	0	0	0	0	0	0	1	1	1	1	1	0	0	1	1	1	0
3099	1	3	14	0	0	0	0	0	1	0	1	46	5	after 2007	0	0	0	0	0	0	0	1	0	1	0	0	1	0	0	0	0
3102	1	1	5	0	0	0	0	0	0	0	0	44	3	after 2007	0	0	0	0	0	0	0	0	0	1	0	0	0	1	0	0	0
3107	0	1	11	0	0	1	0	0	0	0	0	48	3	after 2007	0	0	0	0	0	0	1	0	0	1	0	0	0	1	0	1	0
3108	0	1	2	0	0	0	0	0	1	0	1	27	3	after 2007	0	0	0	0	0	1	0	0	1	0	0	0	0	0	1	0	0
3113	0	1	11	0	0	1	0	0	1	0	1	59	3	after 2007	0	0	0	0	0	0	1	0	0	1	0	0	1	0	0	0	0
3115	0	2	15	1	0	0	0	1	1	0	1	48	3	after 2007	0	0	0	0	0	0	1	0	1	0	0	0	0	1	0	0	0
3116	1	2	2	0	0	0	0	1	1	0	0	57	10	after 2007	0	0	0	0	0	1	1	0	0	1	0	0	0	1	0	0	0
3119	1	1	3	0	1	1	0	0	1	1	0	69	4	after 2007	0	0	0	0	0	0	0	0	0	0	0	0	1	0	0	0	0
3121	0	1	15	0	0	0	0	0	0	0	0	57	3	after 2007	0	0	0	0	0	0	1	1	1	0	0	0	1	0	0	0	0
3122	1	3	3	0	0	0	0	0	1	0	0	48	3	after 2007	0	0	0	0	0	0	0	0	1	0	0	0	1	0	0	0	0
3124	0	3	5	0	0	0	0	0	1	0	1	37	3	after 2007	0	0	0	0	0	0	0	0	0	0	0	1	1	0	0	0	0
3125	0	2	5	0	0	0	0	0	0	0	1	43	6	after 2007	0	0	0	0	0	0	0	1	0	0	1	0	1	0	0	0	0
3127	1	1	12	1	0	0	0	0	0	0	0	49	6	after 2007	0	0	0	0	0	0	1	0	0	0	0	1	0	1	0	1	0
3132	1	1	9	0	0	0	0	0	1	0	1	42	3	after 2007	0	0	0	0	0	1	0	0	0	1	0	0	1	0	0	0	0
3134	0	2	3	0	0	1	0	1	1	0	0	45	3	after 2007	0	0	0	0	0	0	0	0	0	1	0	0	1	0	0	0	0
3140	1	2	7	0	0	0	0	1	0	0	0	50	3	after 2007	0	0	0	0	0	0	1	0	0	0	0	1	0	1	0	1	0
3141	1	1	1	0	0	0	0	1	0	0	1	38	3	after 2007	0	0	0	0	0	0	1	0	1	0	0	0	1	0	0	0	0
3143	0	1	2	0	0	0	0	0	0	0	0	50	3	after 2007	0	0	0	0	0	0	0	0	0	0	0	0	0	0	0	0	0
3145	1	9	4	0	0	0	0	1	1	0	1	74	3	after 2007	0	0	0	0	0	1	1	1	0	0	0	1	0	1	0	1	0
3148	1	2	1	0	1	0	0	0	0	0	1	43	3	after 2007	0	0	0	0	0	0	0	0	1	0	0	0	1	0	0	0	0
3151	0	3	1	0	0	1	0	0	1	1	1	29	6	after 2007	0	0	0	0	0	0	0	1	0	1	0	0	0	0	0	0	0
3157	1	2	8	0	0	0	0	0	0	0	0	43	3	after 2007	0	0	0	0	0	0	0	0	0	0	0	1	0	1	1	1	0
3161	0	2	4	0	1	0	0	0	1	0	1	39	6	after 2007	0	0	0	0	0	1	0	0	0	1	0	0	0	1	0	0	0
3164	0	1	20	1	0	0	0	0	0	0	0	56	6	after 2007	0	0	0	0	0	0	0	0	0	1	0	0	0	0	0	0	0
3165	1	2	13	0	0	0	0	0	1	0	1	39	9	after 2007	0	0	0	0	0	0	0	0	1	0	0	0	1	0	0	0	0
3166	1	1	7	0	0	0	0	0	1	0	1	40	3	after 2007	0	0	0	0	0	1	1	0	0	0	0	0	1	0	0	0	0
3170	1	1	3	1	0	0	0	0	0	0	0	59	3	after 2007	0	0	0	0	0	0	0	0	0	1	0	0	0	0	0	0	0
3171	0	3	17	0	0	0	0	1	1	0	1	37	3	after 2007	0	0	0	0	0	0	0	1	0	0	0	1	0	1	0	1	0
3176	0	3	5	0	0	0	0	0	0	0	0	47	4	after 2007	0	0	0	0	0	0	1	0	0	1	0	0	0	1	0	0	0
3177	1	9	8	1	0	0	0	1	0	0	0	46	10	after 2007	0	0	0	0	0	0	1	0	1	0	0	1	0	1	1	1	0
3179	0	1	2	0	0	0	0	0	0	0	0	40	5	after 2007	0	0	0	0	0	0	0	0	0	0	0	0	0	0	0	0	0
3180	0	1	3	0	0	0	0	0	0	0	1	47		after 2007	0	0	0	0	0	0	0	0	1	0	0	0	1	0	1	0	0
3183	0	1	21	0	0	0	0	0	1	0	1	53	5	after 2007	0	0	0	0	0	0	0	0	1	0	0	0	0	0	1	0	0
3186	1	1	24	0	0	0	0	0	0	0	0	53	5	after 2007	0	0	0	0	0	0	1	0	0	0	0	0	0	0	0	0	0
3199	0	2	4	0	0	0	0	0	0	0	0	43	4	after 2007	0	0	0	0	0	0	0	1	1	1	0	0	1	0	0	0	0
3200	0	1	24	0	0	0	0	0	0	0	0	54	3	after 2007	0	0	0	0	0	0	1	0	0	1	0	0	0	0	0	0	0
3202	1	2	3	0	0	0	0	0	1	0	1	26	3	after 2007	0	0	0	0	0	0	0	0	0	0	0	0	1	0	0	0	0
3205	1	2	2	0	0	0	0	0	1	0	1	34	3	after 2007	0	0	0	0	0	1	1	0	0	1	0	0	0	1	0	0	0
3206	0	4	11	0	0	0	0	1	0	0	0	54	9	after 2007	0	0	0	0	0	0	0	0	0	0	0	1	0	0	0	0	0
3208	1	1	6	0	0	0	0	0	0	0	0	52	3	after 2007	0	0	0	1	0	0	0	0	0	1	0	0	0	0	0	0	0
3212	0	3	1	0	0	0	0	0	0	0	0	38	15	after 2007	0	0	0	0	0	0	0	0	1	1	0	0	0	1	0	0	0
3213	0	1	7	0	0	0	0	0	0	0	0	63	3	after 2007	0	0	0	0	0	0	0	0	1	0	0	0	0	0	1	0	0
3214	0	3	4	0	0	0	0	0	0	0	0	39	6	after 2007	0	0	0	0	0	0	0	0	0	1	0	0	0	1	0	1	0
3215	1	3	7	0	0	0	0	0	0	0	0	47	3	after 2007	0	0	0	0	0	0	1	0	0	1	0	1	0	1	0	1	0
3219	1	2	2	0	0	0	0	0	1	1	0	47	3	after 2007	0	0	0	0	0	0	1	0	1	0	0	0	1	0	0	0	0
3222	1	1	24	0	0	0	0	0	0	0	1	70	4	after 2007	0	0	0	0	0	0	1	1	1	0	0	0	1	1	0	0	0
3224	1	1	9	0	0	0	0	0	0	1	0	59	3	after 2007	0	0	0	0	0	0	1	0	0	0	0	0	0	0	0	0	0
3225	0	2	5	0	0	0	0	0	0	0	0	45	6	after 2007	0	0	0	0	0	0	0	1	0	1	0	0	0	0	0	0	0
3227	1	1	1	0	0	0	0	0	1	0	0	38	3	after 2007	0	0	0	0	0	0	1	0	0	1	0	0	0	1	0	0	1
3228	0	1	1	0	1	1	1	0	0	0	0	62	4	after 2007	0	0	0	0	0	0	0	0	1	0	1	0	0	0	0	1	1
3229	1	1	2	0	0	0	0	0	0	0	0	61	3	after 2007	0	0	0	0	0	0	1	0	0	0	0	0	0	0	0	0	0
3231	1	2	1	0	1	0	1	0	0	0	0	76	6	after 2007	0	0	0	0	0	0	1	0	0	0	0	1	0	0	0	1	0
3232	1	2	3	0	0	0	0	0	1	0	1	42	3	after 2007	0	0	0	0	0	0	0	1	1	0	0	0	1	1	1	0	0
3234	1	1	17	0	0	0	0	0	1	0	0	61	3	after 2007	0	0	0	0	0	0	0	0	0	1	0	0	0	1	0	0	0
3235	1	1	3	1	0	0	0	0	0	0	0	35	5	after 2007	0	0	0	0	0	0	1	0	1	1	0	0	0	0	0	0	0
3237	0	1	4	1	0	0	0	0	0	0	0	70	3	after 2007	0	0	0	0	0	0	1	0	1	0	0	0	1	0	1	0	0
3240	0	1	5	0	1	0	0	0	0	0	0	50	7	after 2007	0	0	0	0	0	0	1	0	0	1	0	0	0	1	0	1	0
3242	1	1	4	0	0	0	1	0	1	0	0	35	3	after 2007	0	0	0	0	0	0	0	0	0	0	0	0	0	0	0	0	0
3244	1	2	8	0	0	0	0	0	1	0	1	24	3	after 2007	0	0	0	0	0	0	0	0	1	0	0	0	1	0	0	1	0
3245	1	1	24	0	0	0	0	0	1	0	1	67	3	after 2007	0	0	0	0	0	0	1	0	1	0	0	0	1	1	1	0	0
3251	1	2	1	1	0	0	0	0	0	0	0	58	3	after 2007	0	0	0	0	0	0	1	0	0	0	0	1	0	1	0	0	0
3252	0	4	1	0	0	0	0	0	0	0	0	32	7	after 2007	0	0	0	0	0	0	0	1	1	0	0	0	0	0	0	0	1
3253	1	1	9	0	0	0	0	1	1	0	0	40	3	after 2007	0	0	0	1	0	1	0	0	0	0	0	1	0	1	0	1	1
3254	1	2	1	0	0	0	0	0	0	0	1	55	3	after 2007	0	0	0	0	0	0	0	0	0	0	0	1	0	0	0	1	0
3255	0	1	3	0	0	0	0	0	0	0	0	53	3	after 2007	0	0	0	0	0	0	0	0	0	0	0	0	0	0	0	0	0
3257	1	1	14	1	0	0	0	0	0	0	0	62	3	after 2007	0	0	0	0	0	0	0	0	0	1	0	0	0	1	0	0	0
3258	0	4	6	1	0	0	0	0	0	0	0	41	3	after 2007	0	0	0	0	0	0	0	0	0	1	0	1	1	1	0	0	0
3259	0	3	1	0	0	0	0	0	0	0	1	32	7	after 2007	0	0	0	0	0	0	1	1	0	1	0	0	1	0	0	0	0
3260	0	1	2	0	0	0	0	0	1	0	0	25	7	after 2007	0	0	0	0	0	0	1	0	0	1	0	0	1	0	0	0	0
3264	1	1	10	0	0	0	0	0	0	0	0	72	3	after 2007	0	0	0	0	0	0	1	0	0	0	0	0	0	0	0	0	0
3269	0	1	1	0	0	0	0	0	0	0	0	54	3	after 2007	0	0	0	0	0	0	0	0	0	1	0	0	0	0	0	0	0
3271	0	2	14	0	0	0	0	1	0	0	0	65	6	after 2007	0	0	0	0	0	0	0	0	0	0	0	1	0	1	1	1	0
3272	0	4	1	0	0	0	0	0	1	0	0	31	8	after 2007	0	0	0	1	0	1	1	0	0	0	0	0	0	0	0	0	0
3274	0	1	24	0	0	0	0	0	0	0	0	61	3	after 2007	0	0	0	0	0	0	0	0	1	0	0	0	0	0	1	0	0
3275	1	4	6	0	0	0	0	0	0	0	0	56	3	after 2007	0	0	0	0	0	0	0	0	1	0	0	0	0	0	0	0	0
3276	1	1	1	0	0	1	1	0	0	0	0	80	3	after 2007	0	0	0	0	0	0	0	0	0	0	0	0	0	0	0	0	0
3277	0	1	13	0	0	0	0	0	0	0	0	52	6	after 2007	0	0	0	0	0	1	1	0	1	0	0	0	0	1	0	0	1
3279	1	2	4	1	0	0	0	0	0	0	0	48	3	after 2007	0	0	0	0	0	0	1	0	0	1	0	0	0	0	0	0	0
3281	0	1	9	0	0	0	0	0	0	0	0	69	3	after 2007	0	0	0	0	0	0	1	0	0	1	0	0	0	1	0	1	0
3283	1	2	6	0	0	0	1	1	1	0	1	74	3	after 2007	0	0	0	0	0	0	0	1	0	1	0	0	1	0	0	0	0
3284	0	1	6	0	0	0	0	0	1	0	0	47	7	after 2007	0	0	0	0	0	1	0	0	1	0	0	1	1	0	1	0	0
3285	0	3	10	0	0	0	0	0	0	0	0	46	7	after 2007	0	0	0	0	0	0	0	0	0	1	0	0	0	0	1	1	0
3286	0	1	2	0	0	0	0	0	0	0	0	55	3	after 2007	0	0	0	0	0	0	1	0	0	0	0	1	0	1	0	1	0
3288	1	2	13	0	0	0	0	0	1	0	1	37	3	after 2007	0	0	0	0	0	0	1	0	1	1	0	0	1	0	1	0	0
3291	1	1	8	0	0	0	0	0	1	0	1	39	7	after 2007	0	0	0	0	0	0	1	0	1	1	0	0	1	0	0	0	0
3292	1	1	15	0	0	0	0	0	1	0	1	34	7	after 2007	0	0	0	1	0	0	1	0	1	0	0	0	1	0	1	0	0
3293	1	1	3	0	0	0	0	0	1	0	1	54	3	after 2007	0	0	0	0	0	0	1	0	0	1	0	0	0	0	0	0	0
3294	1	1	1	1	0	0	1	1	0	0	0	48	7	after 2007	0	0	0	0	0	0	1	0	0	1	0	0	0	0	0	0	0
3295	1	1	3	0	0	0	0	0	0	0	0	45	3	after 2007	0	0	0	0	0	0	1	0	0	1	0	0	0	0	0	0	0
3297	1	1	3	0	0	1	0	1	1	0	0	40	11	after 2007	0	0	0	0	0	0	0	0	0	0	1	0	0	0	0	0	1
3300	1	1	4	0	0	0	0	0	0	0	0	62	3	after 2007	0	0	0	0	0	0	0	0	1	0	0	0	0	1	1	0	0
3304	1	1	11	0	0	0	0	0	1	0	1	53	8	after 2007	0	0	0	0	0	0	0	1	1	0	0	0	1	0	1	0	0
3307	1	3	1	0	0	0	0	0	1	0	1	30	11	after 2007	0	0	0	0	0	0	1	1	1	0	1	0	1	0	0	0	1
3309	1	1	1	1	0	0	0	0	0	0	0	84	3	after 2007	0	0	0	0	0	0	0	0	1	1	0	0	1	0	1	0	0
3310	0	1	1	0	0	1	0	0	0	1	0	63	3	after 2007	0	0	0	0	0	0	1	0	1	0	0	0	0	0	1	0	0
3314	1	1	12	0	0	0	0	0	0	1	0	40	3	after 2007	0	0	0	0	0	0	1	0	0	1	0	0	0	1	0	0	0
3315	1	1	4	1	0	0	0	0	1	0	0	46	3	after 2007	0	0	0	0	0	0	0	0	0	1	0	0	1	1	0	0	0
3317	1	1	24	1	0	0	0	1	0	0	0	69	3	after 2007	0	0	0	0	0	0	0	0	0	1	0	0	0	1	0	0	0
3318	0	3	23	0	0	0	0	1	1	0	0	54	7	after 2007	0	0	0	0	0	0	0	1	0	1	0	0	1	1	0	1	0
3321	1	1	2	0	0	0	0	0	0	0	0	64	3	after 2007	0	0	0	0	0	0	0	0	0	1	0	0	0	0	0	0	0
3322	1	3	24	0	1	0	0	0	0	0	0	41	7	after 2007	0	0	0	0	0	0	0	0	0	1	0	0	0	1	0	0	0
3325	1	1	7	1	0	0	0	0	1	0	1	49	3	after 2007	0	0	0	0	0	0	0	0	1	0	0	0	1	1	0	0	0
3326	0	1	9	1	0	0	0	0	0	0	0	73	3	after 2007	0	0	0	0	0	0	1	0	1	1	0	0	1	1	0	0	0
3327	1	1	4	0	0	1	0	0	1	1	0	39	3	after 2007	0	0	0	0	0	0	0	0	0	1	0	0	0	0	0	0	0
3328	0	1	3	0	0	1	0	0	1	0	0	57	3	after 2007	0	0	0	0	0	0	1	0	0	0	0	0	0	0	0	0	0
3329	0	1	9	0	1	0	0	0	0	0	0	50	3	after 2007	0	0	0	0	0	0	0	0	0	1	0	0	0	1	0	0	0
3333	0	2	24	0	0	1	0	0	0	0	0	46	3	after 2007	0	0	0	0	0	0	1	0	0	1	0	0	0	1	0	0	0
3334	0	1	2	0	0	0	0	0	1	0	0	58	6	after 2007	1	0	1	0	0	0	1	0	1	0	0	0	1	0	0	0	0
3336	0	2	6	0	0	0	0	0	0	0	0	28	10	after 2007	0	0	0	0	0	0	0	1	1	1	0	0	0	0	0	0	0
3339	1	1	16	0	0	0	0	0	1	0	1	34	3	after 2007	0	0	0	0	0	0	1	0	1	0	0	0	1	0	0	0	0
3341	1	1	1	1	1	1	1	1	1	0	0	78	3	after 2007	0	0	0	0	0	0	0	1	1	0	0	0	1	0	0	0	0
3342	1	1	13	0	0	0	0	0	0	0	0	35	6	after 2007	0	0	0	0	0	0	0	1	1	0	0	0	0	0	0	0	0
3344	1	1	6	0	0	0	0	0	0	0	0	83	6	after 2007	0	0	0	0	0	1	0	0	0	1	0	0	0	0	0	1	0
3345	1	1	3	0	0	0	0	0	1	0	0	53	3	after 2007	0	0	0	0	0	0	0	0	0	1	0	0	1	0	0	0	0
3347	1	1	13	0	0	0	0	0	1	0	0	42	3	after 2007	0	0	0	0	0	0	0	0	1	0	0	0	1	0	0	0	0
3350	1	1	6	0	0	0	0	1	1	0	0	88	4	after 2007	0	0	0	0	0	0	1	0	1	1	0	0	1	1	0	0	0
3352	0	1	2	0	0	0	0	0	0	0	1	53	3	after 2007	0	0	0	0	0	0	1	0	1	0	0	0	0	0	1	0	0
3357	1	2	19	0	0	0	0	1	0	0	0	66	7	after 2007	1	0	1	0	0	0	0	0	0	1	0	1	1	1	0	0	0
3360	0	1	19	0	0	0	0	0	1	0	1	20	3	after 2007	0	0	0	0	0	0	0	0	1	0	0	0	1	1	0	0	0
3361	0	2	10	0	0	0	0	0	1	0	1	28	3	after 2007	0	0	0	0	0	0	0	1	1	0	0	1	1	1	0	0	0
3362	1	1	20	0	0	0	0	1	0	0	1	60	9	after 2007	0	0	0	0	0	1	0	1	0	0	0	1	1	0	0	0	0
3363	0	1	5	0	0	1	0	0	1	1	0	59	3	after 2007	0	0	0	0	0	0	0	0	1	0	0	0	0	0	1	0	0
3365	0	2	11	0	0	0	0	1	1	0	1	27	7	after 2007	0	0	0	0	0	0	0	1	1	0	0	0	1	0	0	0	0
3366	0	1	3	0	0	0	0	0	0	0	0	74	6	after 2007	0	0	0	0	0	0	0	0	0	1	0	0	0	0	0	0	0
3368	1	1	10	0	0	0	0	0	1	0	1	67	3	after 2007	0	0	0	0	0	0	1	0	0	1	0	0	1	1	0	0	0
3370	1	1	15	0	0	0	0	0	1	0	1	40	5	after 2007	0	0	0	0	0	0	1	0	0	1	0	0	1	0	0	0	0
3371	1	1	5	1	0	0	0	1	0	0	0	48	8	after 2007	0	0	0	0	0	0	1	0	0	0	0	0	1	0	0	0	0
3373	0	2	2	0	0	0	0	0	0	1	0	19	9	after 2007	0	0	0	0	0	0	0	0	1	0	0	0	0	0	0	0	0
3374	1	1	14	0	0	0	0	0	1	0	1	27	3	after 2007	0	0	0	0	0	0	0	0	0	1	0	0	0	0	0	0	0
3375	1	1	10	0	0	0	0	0	0	0	0	37	3	after 2007	0	0	0	0	0	0	0	1	1	0	0	0	0	0	1	0	0
3376	0	2	7	0	0	0	0	0	1	0	1	20	7	after 2007	0	0	0	0	0	0	0	0	1	0	0	0	1	0	0	0	0
3377	1	2	2	1	0	0	0	0	1	0	1	41	3	after 2007	0	0	0	0	0	0	0	0	1	0	0	0	0	0	0	0	0
3378	0	1	24	0	0	0	0	0	1	0	1	12	3	after 2007	0	0	0	0	0	0	0	1	1	0	0	0	1	0	0	0	0
3379	1	1	1	0	0	0	0	0	1	0	0	31	11	after 2007	0	0	0	0	0	0	0	0	1	0	0	0	0	0	1	0	0
3381	1	2	2	0	0	0	0	1	0	0	1	30	7	after 2007	0	0	0	0	0	0	0	0	0	1	0	1	0	1	0	1	0
3382	0	2	1	0	0	0	0	0	1	0	1	40	3	after 2007	0	0	0	0	0	0	0	0	1	0	0	0	1	0	0	0	0
3384	1	1	11	0	1	1	0	0	1	1	0	46	3	after 2007	0	0	0	0	0	0	0	0	1	0	0	0	1	0	0	0	0
3385	1	3	2	0	0	0	0	0	1	0	0	32	3	after 2007	0	0	0	0	0	0	0	1	0	1	0	0	0	0	0	0	0
3386	0	1	1	0	0	0	0	0	0	0	0	63	3	after 2007	0	0	0	0	0	0	0	0	1	0	0	0	0	0	1	0	0
3387	0	1	12	0	0	0	0	0	1	0	0	73	3	after 2007	0	0	0	0	0	0	0	0	1	0	0	0	0	0	1	0	0
3389	1	1	1	0	0	0	0	1	0	0	0	60	3	after 2007	0	0	0	0	0	0	1	0	0	0	0	1	0	1	0	1	0
3391	1	1	1	0	0	0	0	0	0	0	0	56	3	after 2007	0	0	0	0	0	0	1	0	0	1	0	0	0	1	0	0	0
3394	1	1	10	0	0	0	0	1	1	0	1	98	3	after 2007	0	0	0	0	0	0	0	0	1	0	0	0	1	0	1	0	0
3396	1	1	4	0	0	0	0	0	0	0	1	79	3	after 2007	0	0	0	0	0	0	1	0	1	0	0	0	0	0	0	0	0
3399	0	1	6	0	0	0	0	0	0	0	0	38	3	after 2007	0	0	0	0	0	0	1	0	1	0	0	0	0	0	0	0	0
3400	0	1	3	0	0	0	0	0	1	0	1	59	7	after 2007	0	0	0	0	0	0	0	0	1	0	0	0	1	0	0	0	0
3402	1	1	1	0	0	0	0	0	0	0	0	55	3	after 2007	0	0	0	0	0	0	0	0	1	0	0	0	0	0	0	0	0
3403	1	1	7	0	0	0	0	0	0	0	0	30	3	after 2007	0	0	0	0	0	0	0	0	1	0	0	0	0	0	0	0	0
3408	0	1	2	0	0	0	0	0	0	0	1	51	3	after 2007	0	0	0	0	0	0	1	0	1	0	0	0	0	0	0	0	0
3410	1	1	2	0	0	0	0	0	0	0	0	62	3	after 2007	0	0	0	0	0	0	0	0	1	0	0	0	0	0	1	0	0
3412	1	8	24	0	0	0	0	0	1	0	1	51	7	after 2007	0	0	0	0	0	0	1	0	1	0	0	0	0	0	0	0	0
3414	1	1	1	0	0	0	0	0	0	0	1	58	3	after 2007	0	0	0	0	0	0	1	0	1	0	0	0	0	0	1	0	0
3415	0	1	15	0	0	0	0	1	1	0	1	51	3	after 2007	0	0	0	0	0	0	0	0	0	0	0	1	1	0	0	0	0
3416	0	1	4	0	0	0	0	0	1	0	1	37	7	after 2007	0	0	0	0	0	1	0	1	0	1	0	0	0	0	0	0	0
3418	1	1	19	0	0	0	0	1	1	0	0	53	3	after 2007	0	0	0	0	0	0	0	0	0	0	0	1	1	1	0	0	0
3419	1	1	11	0	0	0	0	0	0	0	0	56	3	after 2007	0	0	0	0	0	0	0	0	0	0	0	0	0	0	0	0	0
3424	0	1	1	0	0	0	0	0	0	0	0	37	3	after 2007	0	0	0	0	0	0	0	0	0	0	0	0	0	0	0	0	0
3426	1	4	15	0	0	0	0	0	0	0	0	38	7	after 2007	0	0	0	0	0	1	1	1	0	0	0	1	1	0	0	0	0
3429	1	2	2	0	0	0	0	0	1	0	0	62	3	after 2007	0	0	0	0	0	0	0	1	0	1	0	0	1	0	0	1	0
3431	1	1	12	0	0	0	0	0	0	0	0	29	7	after 2007	0	0	0	0	0	0	1	0	1	0	1	0	0	1	0	0	0
3434	1	2	3	0	0	0	0	0	0	0	0	65	3	after 2007	0	0	0	0	0	0	0	0	1	0	0	0	0	1	0	0	0
3437	1	1	11	0	0	1	0	0	0	0	1	38	15	after 2007	0	0	0	0	0	0	1	0	0	1	0	0	1	1	0	0	0
3439	0	5	24	0	0	0	0	0	0	0	1	64	3	after 2007	0	0	0	0	0	1	0	0	0	1	0	0	1	0	0	0	0
3441	0	1	7	0	0	0	0	0	0	0	0	68	3	after 2007	0	0	0	0	0	0	1	0	0	1	0	0	0	1	0	0	0
3443	0	3	8	0	0	0	0	1	1	0	1	44	3	after 2007	0	0	0	0	0	0	1	1	1	0	0	0	0	0	0	0	0
3448	0	2	3	0	0	1	0	1	1	0	1	35	7	after 2007	0	0	0	0	0	0	1	1	0	1	0	0	0	1	0	0	0
3449	1	3	24	0	0	0	0	0	0	0	0	20	3	after 2007	0	0	0	0	0	0	0	1	0	1	0	0	1	0	0	0	0
3450	0	1	8	0	0	0	0	0	0	0	0	52	3	after 2007	0	0	0	0	0	0	1	0	1	0	0	0	0	0	0	0	0
3452	1	2	3	0	0	0	0	0	1	0	1	39	3	after 2007	0	0	0	0	0	0	0	1	1	0	0	0	1	0	0	0	0
3453	1	1	6	0	0	0	0	0	1	1	0	47	3	after 2007	0	0	0	0	0	0	0	0	1	0	0	0	0	0	1	0	0
3455	1	1	5	0	0	0	0	0	0	0	0	64	3	after 2007	0	0	0	0	0	0	0	0	1	0	0	0	0	0	1	1	0
3456	1	1	2	0	0	0	0	0	0	0	0	56	3	after 2007	0	0	0	0	0	0	1	0	1	0	0	0	0	0	1	0	0
3457	1	2	19	0	0	0	0	0	1	0	1	42	3	after 2007	0	1	0	0	0	1	0	1	1	1	0	0	0	1	0	0	0
3462	1	2	5	0	0	0	1	0	0	0	0	73	8	after 2007	0	0	0	0	0	0	0	0	1	1	1	0	0	1	0	1	1
3465	1	2	1	0	0	0	0	1	1	0	1	58	3	after 2007	0	0	0	0	1	0	0	1	0	0	0	1	1	0	0	0	0
3466	1	2	18	0	0	0	1	1	0	0	0	44	3	after 2007	0	0	0	0	0	0	0	0	0	0	1	1	0	1	0	0	1
3468	1	1	3	1	0	0	0	0	0	0	0	78	3	after 2007	0	0	0	0	0	1	1	0	0	0	0	1	0	0	0	0	0
3471	0	2	5	1	0	0	0	0	1	0	1	42	3	after 2007	0	0	0	0	0	0	0	1	1	0	0	0	1	0	0	0	0
3472	1	1	24	0	0	0	0	0	1	0	1	96	3	after 2007	0	0	0	0	0	0	0	0	0	1	0	0	1	0	0	0	0
3476	1	1	5	0	0	0	0	0	1	0	1	63	7	after 2007	0	0	0	0	0	0	0	0	0	1	0	0	0	1	0	0	0
3478	0	1	10	0	0	0	0	0	0	0	0	48	3	after 2007	0	0	0	0	0	0	1	0	1	0	0	0	0	0	0	0	0
3481	1	1	10	0	0	0	0	0	1	0	0	29	5	after 2007	0	0	0	0	0	0	0	0	0	1	0	0	1	0	0	0	0
3482	1	2	12	0	0	0	0	1	1	0	1	54	3	after 2007	0	0	0	0	0	0	0	1	0	0	0	1	1	0	0	0	0
3484	1	1	3	0	0	0	0	0	1	0	1	89	3	after 2007	0	0	0	0	0	0	1	0	1	0	0	0	1	0	1	0	0
3485	0	2	18	0	0	0	0	0	1	0	1	52	3	after 2007	0	0	0	0	0	0	0	1	1	0	1	0	0	1	0	0	0
3486	0	2	1	0	0	0	0	1	0	0	0	60	3	after 2007	0	0	0	0	0	0	0	0	1	0	0	0	0	0	0	0	0
3487	0	2	2	0	0	0	1	1	0	0	0	58	3	after 2007	0	0	0	0	0	0	1	0	1	1	0	0	1	1	0	0	0
3490	0	2	1	0	0	0	0	0	1	0	0	42	3	after 2007	0	0	0	0	0	0	0	0	0	0	0	0	0	0	0	0	0
3491	0	1	9	0	0	0	0	0	0	0	0	57	3	after 2007	0	0	0	0	0	0	0	0	0	0	1	1	0	0	0	0	1
3492	1	2	9	0	0	0	1	0	0	0	0	88	3	after 2007	0	0	0	0	0	0	1	0	0	0	0	1	0	1	0	1	0
3495	1	1	16	0	0	0	0	0	1	0	0	66	3	after 2007	0	0	0	0	0	0	1	0	1	0	0	0	1	0	0	0	0
3496	0	1	6	0	0	0	0	0	1	0	0	62	3	after 2007	0	0	0	0	0	0	1	0	1	0	0	0	0	0	1	0	0
3497	1	1	21	0	0	0	0	0	0	0	1	69	3	after 2007	0	0	0	0	0	0	0	0	1	0	0	0	1	0	1	0	0
3498	0	1	2	0	0	0	0	1	1	0	0	55	3	after 2007	0	0	0	0	0	0	0	0	1	1	0	0	0	0	1	0	0
3504	0	1	1	0	1	0	0	1	0	0	0	60	3	after 2007	0	0	0	0	0	0	0	0	1	0	0	0	1	0	0	0	0
3506	0	1	1	0	0	0	0	0	0	0	1	40	7	after 2007	0	0	0	0	0	0	1	0	1	0	0	0	1	0	0	0	0
3507	0	1	10	0	0	0	0	1	1	0	1	58	6	after 2007	0	0	0	0	0	0	0	0	0	1	0	0	1	1	0	0	0
3510	1	1	19	0	0	0	0	0	0	0	0	88	3	after 2007	0	0	0	0	0	0	1	1	1	0	0	0	1	0	0	0	0
3514	1	5	4	0	0	0	0	0	0	0	0	51	3	after 2007	0	0	0	0	0	0	1	0	0	1	0	0	0	1	0	1	0
3516	1	2	2	0	0	0	0	0	1	0	1	40	5	after 2007	0	0	0	0	0	0	0	0	0	1	0	0	1	0	0	0	0
3517	0	2	4	0	0	0	0	1	0	0	0	70	8	after 2007	0	0	0	0	0	0	1	0	0	0	0	1	1	1	1	1	0
3519	1	1	10	0	0	0	0	0	0	0	0	49	3	after 2007	0	0	0	0	0	0	0	1	1	0	0	0	0	0	1	0	0
3532	1	4	7	0	0	0	0	0	0	0	0	57	6	after 2007	0	0	0	0	0	0	0	1	1	0	0	0	0	0	1	0	0
3537	1	2	15	0	0	0	0	1	0	0	0	63	3	after 2007	0	0	0	0	0	0	0	0	1	1	0	0	1	1	0	0	0
3539	1	2	15	0	0	0	0	0	1	0	1	45	3	after 2007	0	0	0	0	0	0	0	1	0	1	0	0	1	0	0	0	0
3542	1	2	24	0	0	0	0	0	0	0	0	52	3	after 2007	0	0	0	0	0	0	1	1	0	0	1	0	1	1	0	1	0
3543	0	1	8	0	0	0	0	0	1	0	1	85	3	after 2007	0	0	0	0	0	0	0	0	0	1	0	0	1	1	0	0	0
3544	1	1	2	0	0	0	0	0	0	0	0	59	4	after 2007	0	0	0	0	0	0	1	0	0	0	0	0	0	0	0	0	0
3545	0	2	7	0	0	0	0	0	1	0	1	63	10	after 2007	0	0	0	0	0	0	1	0	0	1	0	0	0	1	0	0	0
3546	1	4	7	0	0	0	0	0	0	0	0	42	7	after 2007	0	0	0	0	0	0	1	1	0	1	0	0	0	0	0	0	0
3550	1	1	1	0	0	1	0	0	1	1	0	37	15	after 2007	0	0	0	0	0	0	0	0	0	1	0	0	0	0	0	0	0
3552	1	2	24	0	0	0	0	1	1	0	1	34	7	after 2007	0	0	0	0	0	0	1	0	0	0	0	1	0	1	1	1	0
3553	1	3	3	0	0	0	0	1	1	0	1	24	3	after 2007	0	0	0	0	0	0	1	0	0	0	0	1	1	0	0	0	0
3557	1	2	2	1	0	0	0	1	0	0	1	49	7	after 2007	1	0	1	0	0	1	1	0	0	0	0	1	0	0	0	0	0
3558	1	9	1	1	0	0	0	1	0	0	0	37	14	after 2007	0	0	0	0	0	0	1	0	0	1	0	1	0	1	0	1	0
3560	1	1	15	0	0	0	0	0	0	0	1	62	3	after 2007	0	0	0	0	0	0	0	0	0	1	0	0	0	0	0	0	0
3562	1	1	8	0	0	0	0	0	0	0	1	69	3	after 2007	0	0	0	0	0	0	0	0	0	1	0	0	0	1	0	0	0
3566	0	1	6	0	0	0	0	1	0	0	0	75	5	after 2007	0	0	0	0	0	0	1	0	0	0	0	0	0	0	0	0	0
3569	1	1	7	0	0	0	0	0	1	0	1	73	3	after 2007	0	0	0	0	0	0	0	0	1	0	0	0	1	0	0	0	0
3571	0	1	5	0	0	0	0	0	1	0	0	66	3	after 2007	0	0	0	0	0	0	0	0	1	0	0	0	1	0	0	0	0
3572	0	1	8	0	1	0	1	0	1	0	0	91	3	after 2007	0	0	0	0	0	0	0	0	0	0	0	0	0	0	0	0	0
3574	0	1	2	0	0	0	0	0	1	0	0	31	7	after 2007	0	0	0	0	0	0	1	0	0	1	0	0	1	0	0	0	0
3575	1	1	4	0	0	0	0	0	0	0	0	40	3	after 2007	0	0	0	0	0	1	0	0	0	0	0	1	0	1	0	1	0
3579	1	1	10	0	0	1	0	0	1	0	1	28	5	after 2007	0	0	0	0	0	1	0	0	0	1	0	0	1	0	0	0	0
3580	1	1	2	0	0	0	0	0	0	0	0	39	9	after 2007	0	0	0	0	0	0	0	0	0	0	0	0	0	0	0	0	1
3583	1	1	7	0	0	0	0	0	0	0	0	37	6	after 2007	0	0	0	0	0	0	1	0	0	0	0	0	0	0	0	0	0
3584	1	2	14	0	0	0	0	1	1	0	1	33	3	after 2007	0	0	0	0	0	0	0	1	0	1	0	0	1	0	0	0	0
3591	1	2	1	0	0	0	0	1	0	0	0	68	6	after 2007	0	0	0	0	0	0	0	0	0	1	0	0	0	1	0	0	0
3597	1	2	9	0	0	0	0	0	0	0	0	57	3	after 2007	0	0	0	0	0	0	0	0	0	0	0	1	0	1	0	1	0
3604	1	1	24	1	0	0	0	0	1	0	1	56	7	after 2007	0	0	0	0	0	0	0	0	0	0	0	1	1	0	0	1	0
3605	1	1	5	0	0	0	0	0	1	0	0	37	3	after 2007	0	0	0	0	0	0	0	0	1	0	0	0	1	0	1	0	0
3606	1	6	11	0	0	0	0	1	1	0	1	56	3	after 2007	0	0	0	0	0	0	1	1	0	1	0	0	1	0	0	0	0
3607	1	1	4	0	1	0	0	0	0	0	0	56	7	after 2007	0	0	0	0	0	0	1	0	0	1	0	0	0	0	0	0	0
3608	1	1	1	0	0	0	0	1	1	0	1	60	3	after 2007	0	0	0	0	0	0	0	0	0	1	0	0	1	0	0	1	0
3609	0	1	10	1	0	0	0	0	0	0	0	64	3	after 2007	0	0	0	0	0	0	0	0	0	1	0	0	0	0	0	0	0
3610	0	2	3	0	0	0	0	1	0	0	0	72	3	after 2007	0	0	0	0	0	0	1	0	0	0	0	1	0	1	0	0	0
3613	1	1	1	0	0	1	0	0	0	1	0	70	3	after 2007	0	0	0	0	0	0	0	0	0	1	0	0	0	0	0	0	0
3615	0	1	22	0	0	0	0	0	0	0	0	37	3	after 2007	0	0	0	0	0	0	1	0	0	0	0	1	0	1	0	1	0
3616	1	1	2	0	0	0	0	0	0	0	1	42	7	after 2007	1	0	1	0	0	0	0	0	1	0	0	0	0	0	1	0	0
3621	0	1	1	0	0	0	0	1	1	0	0	57	3	after 2007	0	0	0	0	0	1	0	0	0	1	0	1	1	1	0	0	0
3622	1	2	1	0	0	0	0	0	1	0	0	38	3	after 2007	0	0	0	0	0	0	0	1	1	0	0	0	1	0	0	0	0
3623	1	1	1	0	0	0	0	0	0	0	0	63	3	after 2007	0	0	0	0	0	0	0	0	1	0	0	0	0	0	0	0	0
3624	0	10	2	0	0	1	1	1	0	0	0	42	9	after 2007	0	0	0	0	0	0	0	0	0	0	0	1	0	0	0	0	0
3625	1	1	1	0	1	0	0	0	0	0	1	59	3	after 2007	0	0	0	0	0	0	0	0	0	0	0	0	0	0	0	0	0
3626	0	2	8	0	0	0	0	0	0	0	0	58	3	after 2007	0	0	0	0	0	0	1	0	0	1	0	0	0	1	0	0	0
3629	1	2	2	0	0	0	0	0	0	0	1	50	3	after 2007	0	0	0	0	0	0	1	0	1	0	0	0	1	1	1	1	0
3630	1	1	1	0	0	0	0	1	1	0	1	63	3	after 2007	0	0	0	0	0	0	1	0	0	0	0	1	0	1	0	1	0
3632	0	1	1	0	0	0	0	1	0	0	0	82		after 2007	0	0	0	0	0	0	0	0	0	1	0	0	0	1	0	1	0
3643	0	2	3	0	0	0	0	0	0	0	0	50	7	after 2007	0	0	0	0	0	0	1	1	0	1	0	0	1	0	0	0	0
3646	1	2	2	0	0	0	0	0	0	0	0	81	3	after 2007	0	0	0	0	0	0	1	0	1	0	1	0	0	1	0	1	0
3647	1	1	1	0	0	0	0	0	0	0	1	40	4	after 2007	0	0	0	0	0	0	1	0	0	0	0	0	0	0	0	0	0
3648	1	1	5	0	0	0	0	0	1	0	1	57	3	after 2007	0	0	0	0	0	0	1	0	1	0	0	0	1	0	0	0	0
3649	0	1	12	0	0	0	0	0	1	0	1	63	3	after 2007	0	0	0	0	0	0	0	0	1	1	0	0	1	0	0	0	0
3655	1	2	9	0	0	0	0	0	1	0	1	50	3	after 2007	0	0	0	0	0	1	1	0	0	1	0	0	1	0	0	0	0
3656	1	1	6	0	0	1	0	0	0	0	1	43	4	after 2007	0	1	0	0	0	0	0	1	0	1	0	0	1	0	0	0	0
3657	1	1	10	0	0	0	0	0	0	0	1	72	4	after 2007	0	0	0	0	0	0	1	0	1	0	0	0	1	0	0	0	0
3658	1	1	3	0	0	0	0	0	1	0	1	53	3	after 2007	0	0	0	0	0	0	0	0	1	0	0	0	0	0	1	0	0
3659	0	2	1	0	0	0	0	0	1	0	1	32	7	after 2007	0	0	0	0	0	1	0	1	1	0	0	0	1	0	1	0	0
3661	1	1	7	1	0	0	0	0	0	0	0	58	8	after 2007	0	0	0	0	0	0	0	0	1	0	0	0	0	1	1	1	0
3662	0	1	3	0	0	0	0	0	0	0	0	65	3	after 2007	0	0	0	0	0	0	1	0	1	0	0	0	0	0	1	0	0
3671	0	1	2	0	0	0	0	0	1	0	1	44	3	after 2007	0	0	0	0	0	0	1	0	0	0	0	1	1	0	0	0	0
3673	0	1	15	0	0	0	0	0	1	0	1	56	3	after 2007	0	0	0	0	0	0	1	0	1	0	0	0	1	0	0	0	0
3674	0	1	9	0	0	0	0	0	1	0	1	62	12	after 2007	0	0	0	0	0	0	0	0	0	1	0	0	1	0	0	0	0
3677	1	7	9	0	0	0	0	0	1	0	1	46	3	after 2007	0	0	0	0	0	0	0	1	0	1	0	0	0	0	0	0	0
3680	1	2	4	0	0	1	0	0	1	1	0	44	3	after 2007	0	0	0	0	0	0	0	0	0	1	0	0	1	0	0	0	0
3681	1	1	1	0	0	0	0	0	0	0	0	33	3	after 2007	0	0	0	0	0	0	1	0	1	0	0	0	0	1	1	0	0
3682	1	2	5	0	0	0	0	1	1	0	0	42	3	after 2007	0	0	0	0	0	0	1	0	0	0	0	1	0	0	0	0	0
3684	0	1	7	0	0	0	0	0	0	0	1	37	15	after 2007	0	0	0	0	0	0	0	1	0	0	0	0	0	0	0	0	1
3687	0	3	24	0	1	0	0	0	0	0	0	49	3	after 2007	0	0	0	0	0	0	1	0	0	1	0	0	0	1	0	0	0
3688	1	1	4	0	0	0	0	0	0	0	0	26	3	after 2007	0	0	0	0	0	0	1	0	1	1	0	0	0	0	1	0	0
3690	1	1	8	0	1	1	0	0	1	0	1	68	3	after 2007	0	0	0	0	0	0	0	0	0	1	0	0	0	1	0	0	0
3691	0	2	3	0	0	0	1	0	0	0	0	47	3	after 2007	0	0	0	0	0	0	1	0	0	1	0	0	0	1	0	1	0
3693	1	2	1	0	0	0	0	1	1	0	1	49	7	after 2007	0	0	0	0	0	1	0	0	1	0	0	0	1	0	0	0	0
3694	0	5	24	0	0	0	0	1	0	0	0	62	3	after 2007	0	0	0	0	0	0	0	0	0	0	0	1	1	0	0	0	0
3695	0	1	5	0	0	0	0	0	0	0	1	36	7	after 2007	0	0	0	0	0	1	1	0	1	0	0	0	0	0	1	0	0
3696	0	1	3	0	0	0	0	0	1	0	0	50	3	after 2007	0	0	0	0	0	0	0	0	0	0	0	0	0	0	0	0	0
3698	0	2	3	0	0	0	0	0	1	0	1	40	3	after 2007	0	0	0	0	0	0	0	0	1	0	0	0	1	0	1	0	0
3706	0	1	5	0	0	0	0	1	0	0	0	62	3	after 2007	0	0	0	0	0	0	1	0	0	1	0	0	0	0	0	0	0
3707	1	1	17	0	0	0	0	0	1	0	1	66	3	after 2007	0	0	0	0	0	0	1	0	0	1	0	0	1	0	0	1	0
3710	1	1	3	0	0	0	0	0	1	1	0	53	3	after 2007	0	0	0	0	0	0	1	0	0	1	0	0	0	0	0	0	0
3713	0	1	4	0	0	0	0	0	0	1	1	43	6	after 2007	0	0	0	0	0	0	1	0	0	1	0	0	0	0	0	0	0
3715	1	2	9	0	0	0	0	0	1	0	1	34	3	after 2007	0	0	0	0	0	0	0	0	1	0	0	0	1	0	0	0	0
3717	1	1	8	0	0	0	0	0	0	0	0	69	4	after 2007	0	0	0	0	0	0	0	0	0	0	0	0	0	0	0	0	0
3718	1	3	10	0	0	0	0	1	1	0	0	60	3	after 2007	0	0	0	0	0	0	1	0	1	1	0	0	0	1	0	1	0
3719	0	1	16	0	0	0	0	0	1	0	1	70	3	after 2007	0	0	0	0	0	0	0	0	0	0	0	1	1	1	0	0	0
3721	1	2	2	0	0	1	0	0	1	1	0	49	3	after 2007	0	0	0	0	0	0	0	0	0	0	0	1	0	1	0	0	0
3723	0	2	10	0	0	0	0	0	1	0	1	45	4	after 2007	0	0	0	0	0	0	0	0	0	1	0	0	1	0	0	0	0
3725	1	2	7	0	0	0	0	1	1	0	1	31	3	after 2007	0	0	0	0	0	1	1	0	0	1	0	0	1	0	0	0	0
3728	0	1	1	0	0	0	0	1	1	0	0	41	15	after 2007	0	0	0	0	0	0	1	0	0	0	0	1	0	0	1	0	0
3729	1	2	2	0	0	1	0	0	1	1	1	44	4	after 2007	0	0	0	0	0	0	0	0	1	0	0	0	1	0	0	0	0
3730	0	1	10	0	0	0	0	1	0	0	1	74	5	after 2007	0	0	0	0	0	0	1	0	1	0	0	1	0	1	0	0	0
3732	1	1	6	0	0	1	0	0	0	0	1	73	3	after 2007	0	0	0	0	0	1	0	0	0	0	0	1	0	1	0	0	0
3733	1	1	2	0	0	0	0	0	0	0	1	38	3	after 2007	0	0	0	0	0	0	1	0	1	0	0	0	0	0	0	0	0
3734	0	1	3	0	0	0	0	0	1	0	1	46	3	after 2007	0	0	0	0	0	0	0	0	1	0	0	0	1	1	0	0	0
3737	1	1	24	0	0	0	0	0	1	0	1	52	3	after 2007	0	0	0	0	0	0	0	0	1	0	0	0	1	0	0	0	0
3738	1	1	3	0	0	0	0	0	0	0	1	73	3	after 2007	0	0	0	0	0	0	1	0	0	1	0	0	1	0	0	0	0
3740	1	1	2	0	0	1	0	0	1	0	1	57	3	after 2007	0	0	0	0	0	0	0	0	0	1	0	0	0	0	0	0	0
3742	0	1	4	0	0	0	0	0	0	0	0	60	3	after 2007	0	0	0	0	0	0	1	0	0	0	0	0	0	0	0	0	0
3743	1	1	13	0	0	0	0	0	1	0	0	65	3	after 2007	0	0	0	0	0	0	0	1	0	0	0	1	0	1	0	0	0
3744	1	5	2	0	0	0	0	1	1	0	1	34	3	after 2007	0	0	0	0	0	0	0	1	0	1	0	0	0	0	0	0	0
3745	1	1	6	0	0	0	0	0	1	0	1	34	4	after 2007	0	0	0	0	0	0	0	0	0	1	0	0	1	0	0	0	0
3746	1	1	4	0	0	0	0	1	1	0	1	49	3	after 2007	0	0	0	0	0	0	0	0	1	0	0	0	1	0	0	1	0
3753	1	2	1	0	0	0	0	0	0	0	0	33	3	after 2007	0	0	0	0	0	0	1	0	0	1	0	0	0	0	0	0	0
3755	1	1	6	0	1	0	0	0	0	0	1	77	3	after 2007	0	0	0	0	0	0	0	0	0	1	0	0	0	1	0	1	0
3756	1	1	2	0	0	1	0	0	1	0	0	82		after 2007	0	0	0	0	0	0	0	0	1	0	0	0	0	0	0	0	0
3757	0	5	17	0	0	0	0	0	0	0	0	31	3	after 2007	0	0	0	0	0	0	1	1	0	0	0	0	0	0	0	0	0
3759	0	2	13	0	0	0	0	0	1	0	1	27	4	after 2007	0	0	0	0	0	0	0	0	1	1	0	0	1	0	0	0	0
3760	0	2	4	0	0	0	0	0	0	0	0	60	3	after 2007	0	0	0	0	0	0	0	1	1	0	0	1	0	1	1	0	0
3761	1	1	2	0	0	0	0	0	0	0	1	69	3	after 2007	0	0	0	0	0	1	0	0	0	1	0	0	1	0	0	1	0
3762	1	2	3	0	0	0	0	0	0	0	0	28	3	after 2007	0	0	0	0	0	0	0	1	0	1	0	0	0	0	0	0	0
3763	0	2	6	0	0	0	0	0	1	0	0	40	3	after 2007	0	0	0	0	0	0	0	0	1	0	0	0	1	0	0	0	0
3767	1	2	3	0	0	0	0	0	1	0	1	46	4	after 2007	0	0	0	0	0	1	0	0	0	0	0	1	1	0	0	0	0
3768	0	1	5	0	0	1	0	0	1	1	0	32	3	after 2007	0	0	0	0	0	0	0	0	1	0	0	0	1	0	0	0	0
3771	0	2	1	0	0	0	0	0	0	0	0	49	3	after 2007	0	0	0	0	0	0	1	0	0	1	0	0	0	1	0	0	0
3772	1	3	3	0	0	0	0	0	1	0	1	49	4	after 2007	0	0	0	0	0	0	0	0	0	0	0	1	0	0	0	0	0
3773	1	2	2	0	0	0	0	0	0	0	0	40	4	after 2007	0	0	0	0	1	0	1	0	1	0	0	0	0	0	0	0	0
3775	1	2	9	0	0	0	0	0	1	0	1	46	3	after 2007	0	0	0	0	0	0	1	1	0	1	0	0	1	0	0	0	0
3776	0	1	1	0	1	0	0	0	0	0	0	62	4	after 2007	0	0	0	0	0	0	0	0	0	1	0	0	1	0	0	0	0
3778	1	2	21	0	0	0	0	0	1	0	1	44	3	after 2007	0	1	0	0	0	0	1	1	0	0	0	1	1	0	0	0	0
3780	1	12	1	0	0	0	0	0	1	0	1	44	4	after 2007	0	0	0	0	0	0	0	1	0	0	0	1	0	0	0	0	0
3782	0	2	15	0	0	0	0	0	1	0	1	50	3	after 2007	0	0	0	0	0	0	0	0	1	0	0	0	1	0	0	0	0
3783	1	1	4	0	0	0	0	0	1	0	0	22	4	after 2007	1	0	1	0	0	0	1	0	0	0	0	0	0	0	0	0	0
3784	0	2	2	0	0	0	0	1	1	0	1	38	3	after 2007	0	0	0	0	0	0	0	0	1	1	0	0	1	0	0	0	0
3788	0	1	1	0	0	0	0	0	0	0	1	72	3	after 2007	0	0	0	0	0	0	1	0	0	0	1	0	0	0	1	0	1
3789	0	1	11	0	0	0	0	0	0	0	0	57	3	after 2007	0	0	0	0	0	1	1	0	0	1	0	0	0	1	0	0	0
3790	0	1	8	0	0	0	0	0	1	0	1	39	3	after 2007	0	0	0	0	0	0	0	0	1	0	0	0	1	0	0	0	0
3792	1	2	1	0	0	0	0	0	1	0	1	67	4	after 2007	0	0	0	0	0	1	0	0	1	0	0	0	1	0	0	0	0
3793	1	1	9	0	0	1	0	0	0	1	1	50	4	after 2007	0	0	0	0	0	1	0	0	1	0	0	0	1	0	0	0	0
3795	1	1	2	0	0	0	0	0	1	0	1	41	4	after 2007	0	0	0	0	0	0	0	1	0	1	0	0	1	0	0	0	0
3796	0	6	1	0	0	0	0	1	1	0	0		15	after 2007	0	0	0	1	0	0	0	0	0	1	0	0	0	0	0	0	0
3797	1	1	6	1	0	0	1	0	1	0	1	51	3	after 2007	0	0	0	0	0	0	1	0	0	1	0	0	0	0	0	1	0
3800	1	1	24	0	0	0	0	0	1	0	1	41	3	after 2007	0	0	0	0	0	0	0	0	1	0	0	0	1	0	0	0	0
3808	1	1	11	0	0	0	1	0	0	0	0	67	3	after 2007	0	0	0	0	0	0	1	0	0	1	0	0	0	1	0	0	0
3809	1	2	4	1	0	0	0	0	0	0	0	55	3	after 2007	0	0	0	0	0	1	1	0	0	0	0	1	0	1	0	0	0
3810	0	1	5	0	0	0	0	0	1	0	1	37	4	after 2007	0	0	0	0	0	0	1	0	1	0	0	0	0	0	1	0	0
3813	0	2	5	0	0	0	0	0	0	0	0	55	3	after 2007	0	0	0	0	0	0	0	0	1	0	0	0	1	1	0	0	0
3814	1	1	3	0	0	0	0	0	0	0	0	46	3	after 2007	0	0	0	0	0	1	0	0	1	0	0	0	0	0	1	0	0
3818	0	2	10	0	1	1	0	1	0	1	0	58	3	after 2007	0	0	0	0	0	0	1	1	1	0	0	0	1	0	0	0	0
3819	0	2	5	0	0	0	0	0	1	0	1	30	4	after 2007	0	0	0	0	0	0	0	1	1	0	0	0	1	0	0	0	0
3823	1	3	7	0	0	0	0	0	1	0	1	17	3	after 2007	0	0	0	0	0	0	0	1	0	1	0	0	1	0	0	0	0
3825	0	3	21	0	0	0	0	0	1	0	1	35	4	after 2007	0	0	0	0	0	0	0	0	1	0	0	0	1	0	0	0	0
3826	0	1	24	0	0	0	0	0	0	0	1	54	3	after 2007	0	0	0	0	0	0	0	0	1	0	0	0	1	0	0	0	0
3827	1	2	10	0	0	0	0	0	1	0	1	81	3	after 2007	0	0	0	0	0	0	0	0	1	0	0	0	1	1	0	0	0
3828	0	1	16	0	0	0	0	0	0	0	0	60	3	after 2007	0	0	0	0	0	0	0	1	0	0	0	0	0	0	0	0	1
3829	1	4	1	0	0	0	0	1	1	0	1	45	3	after 2007	0	0	0	0	0	0	0	0	1	0	0	0	1	0	1	0	0
3831	1	1	5	0	0	0	0	0	0	0	0	77	3	after 2007	0	0	0	0	0	0	1	0	0	1	0	0	0	0	0	0	0
3833	0	1	1	0	0	0	0	0	1	0	0	52	7	after 2007	0	0	0	0	0	0	0	0	0	0	0	1	0	1	0	1	0
3835	0	2	4	0	0	0	0	0	0	0	0	36	7	after 2007	0	0	0	0	0	0	0	0	0	0	0	1	0	1	0	1	0
3839	1	2	7	0	0	1	0	0	1	0	0	27	3	after 2007	0	0	0	0	0	0	0	0	0	1	0	0	1	0	0	0	0
3840	0	1	19	0	0	1	0	0	0	0	1	67	4	after 2007	0	0	0	0	0	0	0	0	0	1	0	0	0	0	0	0	0
3844	1	1	1	0	0	0	0	1	1	0	0	110	3	after 2007	0	0	0	0	0	0	0	0	0	1	0	0	0	1	1	1	0
3846	0	1	2	0	0	0	1	0	0	0	0	41	3	after 2007	0	0	0	0	0	0	0	0	0	1	0	0	1	0	0	0	0
3847	0	1	9	0	0	1	0	1	0	0	0	73	4	after 2007	0	0	0	0	0	0	0	0	0	1	0	0	0	0	0	0	0
3848	1	10	17	0	0	0	0	1	1	0	1	56	3	after 2007	0	0	0	0	0	0	0	1	0	0	0	1	1	0	0	0	0
3850	1	2	7	0	1	0	0	0	0	0	0	48	4	after 2007	0	0	0	0	0	0	0	0	1	0	0	0	1	0	1	0	0
3851	0	1	3	0	1	0	0	0	0	0	0	69	5	after 2007	0	0	0	0	0	0	1	0	0	1	0	0	0	0	0	0	0
3854	1	2	11	0	0	0	0	1	1	0	1	60	3	after 2007	0	0	0	0	0	1	1	0	0	0	0	1	1	1	0	0	0
3856	1	4	12	0	0	0	1	1	0	0	1	51	4	after 2007	0	0	0	0	0	0	0	1	0	1	0	0	1	0	0	0	0
3858	1	1	6	0	0	0	0	0	1	0	0	28	3	after 2007	0	0	0	0	0	0	0	0	0	0	0	0	0	0	0	0	0
3867	1	2	12	0	0	0	0	0	1	0	1	19	3	after 2007	0	0	0	0	0	1	1	0	1	0	0	0	1	0	0	0	0
3868	1	2	7	0	1	0	0	0	0	0	0	48	3	after 2007	0	0	0	0	0	0	1	0	0	1	0	0	0	1	0	0	0
3869	1	1	3	0	0	0	0	0	1	0	0	32	8	after 2007	0	0	0	0	0	0	1	0	1	0	0	0	1	1	0	1	0
3870	0	1	22	0	0	0	1	0	1	0	1	57	3	after 2007	0	0	0	0	0	0	0	0	1	0	0	1	1	1	0	1	0
3872	1	4	19	0	0	0	0	0	1	0	1	65	3	after 2007	0	0	0	0	0	0	0	1	1	0	0	0	1	0	0	0	0
3873	1	1	2	0	0	0	0	0	0	0	0	53	3	after 2007	0	0	0	0	0	0	1	0	0	0	0	1	0	0	0	1	0
3879	1	2	5	0	1	0	0	0	1	0	1	34	4	after 2007	0	0	0	0	0	0	0	0	1	0	0	0	1	0	1	0	0
3880	0	2	2	1	0	1	0	1	0	1	0	49	9	after 2007	0	0	0	0	0	0	1	1	0	1	0	0	0	1	0	0	0
3881	1	4	24	0	0	0	0	1	1	0	0	47	3	after 2007	0	0	0	0	0	0	0	0	0	1	0	0	1	0	0	0	0
3882	0	1	22	0	1	0	1	0	0	0	0	49	3	after 2007	0	0	0	0	0	0	0	0	0	0	0	1	0	0	0	0	0
3883	1	1	10	0	0	0	0	0	0	0	0	26	3	after 2007	0	0	0	0	0	0	0	1	0	0	1	0	0	1	0	0	0
3884	0	1	10	0	0	0	0	0	0	0	0	46		after 2007	0	0	0	0	0	0	0	0	0	0	0	1	0	1	0	0	0
3886	0	10	24	0	0	0	0	0	1	0	0	47	6	after 2007	0	0	0	0	0	0	0	0	0	0	0	0	0	0	0	0	0
3887	1	1	10	0	0	0	0	0	0	0	0	52	6	after 2007	0	0	0	0	0	0	0	0	0	0	1	0	0	1	0	0	0
3888	1	1	7	0	0	0	0	0	0	0	0	51	3	after 2007	0	0	0	0	0	0	1	0	0	1	0	0	0	1	0	0	0
3889	1	1	22	0	0	0	1	0	0	0	0	88	5	after 2007	0	0	0	0	0	1	1	0	0	1	0	0	0	1	0	1	0
3890	1	1	3	0	0	0	0	0	1	0	1	47	3	after 2007	0	0	0	0	0	1	1	0	1	1	0	0	1	0	0	0	0
3894	1	1	10	0	0	1	0	0	1	0	1	59	7	after 2007	0	0	0	0	0	0	1	1	1	0	0	0	1	0	1	0	0
3895	0	1	5	0	0	0	0	0	0	0	0	66	7	after 2007	0	0	0	0	0	0	1	0	0	1	0	0	0	1	0	0	0
3896	0	1	3	0	1	0	0	0	0	0	0	63	6	after 2007	0	0	0	0	0	0	0	0	1	0	0	0	0	1	0	0	0
3897	0	3	6	0	0	0	0	1	1	0	1	63	7	after 2007	0	0	0	0	0	0	0	1	0	0	0	1	1	0	0	1	0
3898	0	1	3	0	0	0	0	0	0	0	0	44	7	after 2007	0	0	0	0	0	0	1	1	1	1	0	0	1	1	1	0	0
3899	1	2	8	0	0	0	0	0	1	0	1	41	3	after 2007	0	0	0	0	0	0	0	1	0	0	0	0	1	0	0	0	0
3900	0	1	8	0	0	0	0	0	0	0	0	66	7	after 2007	0	0	0	0	0	0	1	0	0	1	0	0	0	1	0	0	0
3901	0	1	16	0	0	0	0	0	1	0	1	64	3	after 2007	0	0	0	0	0	0	1	0	1	0	1	0	1	0	0	1	0
3902	0	2	10	0	0	0	0	1	0	0	0	79	7	after 2007	0	0	0	0	0	0	1	0	0	1	0	0	0	1	1	1	0
3903	1	1	7	1	0	1	0	0	0	1	1	40	3	after 2007	0	0	0	0	0	0	0	0	0	1	0	0	0	0	0	0	0
3904	0	3	10	0	0	0	0	1	0	0	0	64	7	after 2007	0	0	0	0	0	0	0	0	1	0	0	1	0	1	1	1	0
3905	1	2	24	0	0	0	0	1	0	0	0	55	3	after 2007	0	0	0	0	0	0	1	0	0	0	0	0	0	0	0	0	0
3906	0	1	16	0	0	0	0	0	0	0	0	78	7	after 2007	0	0	0	0	0	0	1	0	0	1	0	0	0	1	0	0	0
3907	1	1	6	1	0	0	0	0	0	0	0	53	7	after 2007	0	0	0	1	0	0	1	0	0	1	0	1	0	1	0	0	0
3908	0	1	8	0	0	0	0	0	0	0	0	66	7	after 2007	0	0	0	0	0	0	1	1	1	0	0	0	0	1	0	0	0
3909	1	2	7	0	0	0	0	0	1	0	1	54	7	after 2007	0	0	0	0	0	0	1	0	1	0	0	0	1	1	0	0	0
3910	0	1	7	0	0	0	0	1	0	0	0	74	3	after 2007	0	0	0	0	0	0	1	0	1	0	0	0	1	1	0	0	1
3911	0	1	5	0	0	0	0	1	0	0	0	47	3	after 2007	0	0	0	0	0	0	1	0	0	0	1	0	0	1	0	0	0
3913	0	1	1	0	0	0	0	0	0	0	0	52	7	after 2007	0	0	0	0	0	0	1	0	0	0	0	0	0	0	0	0	1
3914	0	1	7	0	0	0	0	0	1	0	1	30	3	after 2007	0	1	0	0	0	1	1	0	0	0	0	1	1	0	0	0	0
3916	1	1	3	0	0	0	0	0	0	0	0	48	7	after 2007	0	0	0	0	0	0	1	0	0	0	1	0	0	0	0	0	1
3917	1	2	14	0	0	0	1	0	0	0	0	58	7	after 2007	0	0	0	0	0	0	0	1	0	1	0	0	1	1	0	0	0
3918	1	2	8	0	0	0	0	0	1	0	1	26	7	after 2007	0	0	0	0	0	1	0	1	1	0	0	0	1	0	1	0	0
3919	0	1	5	0	1	1	0	0	1	0	0	58	7	after 2007	0	0	0	0	0	0	0	1	1	0	0	0	0	0	1	0	0
3921	1	1	4	0	0	0	0	0	0	0	1	50	7	after 2007	0	0	0	0	0	0	0	0	0	1	0	0	0	0	0	0	0
3923	0	1	3	1	0	0	0	0	0	0	0	41	7	after 2007	0	0	0	0	0	0	1	0	0	1	0	0	0	0	0	0	0
3924	1	2	13	0	0	0	0	0	1	0	1	54	7	after 2007	0	0	0	0	0	0	0	1	1	0	1	0	0	1	0	0	0
3926	0	3	1	0	0	0	0	1	0	0	0	46	7	after 2007	0	0	0	0	0	0	1	1	1	0	0	0	1	0	0	1	0
3928	1	1	6	0	0	0	0	0	0	0	0	56	3	after 2007	0	0	0	0	0	0	1	0	1	1	0	0	0	0	0	0	0
3932	1	1	7	0	0	0	0	0	0	0	0	50	3	after 2007	0	0	0	0	0	0	0	0	1	0	0	0	0	1	1	0	0
3933	1	1	9	0	0	1	0	1	1	0	0	64	7	after 2007	0	0	0	0	0	0	1	0	0	1	0	0	0	0	0	0	0
3934	0	2	6	0	0	0	0	0	0	0	0	60	7	after 2007	0	0	0	0	0	0	1	0	1	0	0	1	0	1	0	0	0
3935	1	1	3	0	1	0	0	0	0	0	0	66	7	after 2007	0	0	0	0	0	0	1	0	0	1	0	1	0	1	0	1	0
3936	1	56	13	0	0	0	0	0	0	0	0	17	15	after 2007	0	0	0	0	0	0	0	0	0	0	1	0	0	0	0	0	1
3937	1	1	22	0	0	0	0	0	0	0	0	60	7	after 2007	0	0	0	0	0	0	1	0	0	1	0	0	0	1	0	0	0
3938	1	1	6	0	0	0	0	0	0	0	0	39	6	after 2007	0	0	0	0	0	0	1	0	0	0	0	0	0	0	0	0	0
3939	1	1	5	0	0	1	0	0	0	0	0	83	7	after 2007	0	0	0	0	0	0	1	0	0	1	0	0	1	1	0	1	0
3940	1	1	3	0	0	0	0	0	1	0	1	54	7	after 2007	0	0	0	0	0	0	1	1	0	1	0	0	1	1	0	0	0
3941	1	2	1	0	0	0	1	1	0	0	0	67	3	after 2007	0	0	0	0	0	0	1	0	0	0	0	0	0	0	0	0	1
3942	1	1	4	1	0	0	0	0	0	0	0	50	7	after 2007	0	0	0	0	0	0	1	0	0	1	0	0	0	1	1	1	0
3943	1	1	8	0	0	0	0	0	0	0	0	68	3	after 2007	0	0	0	0	0	0	0	0	0	0	0	0	0	0	0	0	1
3945	0	1	2	0	0	0	0	0	0	0	0	72	3	after 2007	0	0	0	0	0	0	1	0	0	0	0	0	0	0	0	0	0
3946	1	2	1	0	0	0	0	0	0	0	0	31	3	after 2007	0	0	0	0	0	0	1	0	0	0	1	0	0	0	0	0	1
3948	0	2	11	0	0	0	0	0	0	0	1	67	3	after 2007	0	0	0	0	0	0	1	0	0	1	0	0	0	0	0	0	0
3950	1	1	3	0	0	0	0	1	0	0	0	49	7	after 2007	0	0	0	0	0	1	1	0	0	1	0	0	1	0	0	0	0
3952	1	1	4	0	0	1	0	0	0	1	1	22	15	after 2007	0	1	0	0	0	0	0	1	1	0	0	0	1	0	0	0	0
3956	1	1	9	0	0	0	0	0	0	0	0	26	6	after 2007	0	0	0	0	0	0	0	0	1	0	0	0	1	0	1	0	0
3958	1	3	3	0	0	0	0	0	0	0	0	51	10	after 2007	0	0	0	0	0	0	0	1	1	0	0	0	0	0	0	1	0
3960	1	1	1	0	0	1	0	0	0	1	1	63	7	after 2007	0	0	0	0	0	0	0	0	1	1	0	0	0	0	1	0	0
3961	1	1	3	0	0	0	0	0	1	0	0	33	3	after 2007	0	0	0	0	0	0	1	0	0	1	0	0	0	0	0	0	0
3963	1	1	5	0	0	0	0	0	1	0	1	54	7	after 2007	0	0	0	0	0	0	0	0	1	0	0	0	1	0	0	0	0
3964	0	1	8	0	0	1	0	0	0	1	1	47	7	after 2007	0	0	0	0	0	0	0	1	0	1	0	0	0	0	0	0	0
3965	1	8	11	0	0	0	0	1	0	0	0	64	7	after 2007	0	0	0	0	0	0	1	0	0	0	0	0	0	1	0	1	0
3966	0	1	4	0	0	0	0	0	1	0	0	58	7	after 2007	0	0	0	0	0	0	1	0	0	1	0	0	0	0	0	0	0
3967	0	1	2	0	0	0	0	0	1	0	0	47	7	after 2007	0	0	0	0	0	0	0	0	1	1	0	0	0	0	1	0	0
3968	1	1	24	0	0	0	0	0	1	0	1	55	7	after 2007	0	0	0	0	0	0	0	0	0	1	0	0	1	0	0	0	0
3970	1	1	3	1	0	0	0	0	0	0	0	67	7	after 2007	0	0	0	0	0	1	1	0	1	0	0	0	0	0	1	0	0
[truncated: 1,879 more rows]
